# Supplementary material for: A comprehensive ruminant microbial catalog (CRMC) reveals convergent selection for key vitamin-synthesizing pathways and genes across ruminants and human
Source: Gigascience. 2026 Feb 25;15:giag016. doi: 10.1093/gigascience/giag016 (PMC13108260; doi:10.1093/gigascience/giag016)
Supplement: giag016_Supplemental_Material [file giag016_supplemental_material.zip]

Archive with 2 entries (2 files):
- Feng_etal_Ruminant_CRMC_vitamin_Supplement_Figure Ver 1.1.pdf
- renamed_72393.xlsx
