# Supplementary material for: A comprehensive ruminant microbial catalog (CRMC) reveals convergent selection for key vitamin-synthesizing pathways and genes across ruminants and human
Source: Gigascience. 2026 Feb 25;15:giag016. doi: 10.1093/gigascience/giag016 (PMC13108260; doi:10.1093/gigascience/giag016)
Supplement: giag016_Supplemental_Material [file giag016_supplemental_material.zip › renamed_72393.xlsx]

## Sheet: Table S1
Sampling information for 2325 samples
Sample name	Bioproject accession	Ruminant breeds	Gastrointestinal tract location
ABCN1	PRJNA656389	Buffalo	Rectum
ABCN10	PRJNA656389	Buffalo	Rectum
ABCN11	PRJNA656389	Buffalo	Rectum
ABCN12	PRJNA656389	Buffalo	Rectum
ABCN13	PRJNA656389	Buffalo	Rectum
ABCN14	PRJNA656389	Buffalo	Rectum
ABCN15	PRJNA656389	Buffalo	Rectum
ABCN16	PRJNA656389	Buffalo	Rectum
ABCN17	PRJNA656389	Buffalo	Rectum
ABCN18	PRJNA656389	Buffalo	Rectum
ABCN19	PRJNA656389	Buffalo	Rectum
ABCN2	PRJNA656389	Buffalo	Rectum
ABCN20	PRJNA656389	Buffalo	Rectum
ABCN21	PRJNA656389	Buffalo	Rectum
ABCN22	PRJNA656389	Buffalo	Rectum
ABCN23	PRJNA656389	Buffalo	Rectum
ABCN24	PRJNA656389	Buffalo	Rectum
ABCN25	PRJNA656389	Buffalo	Rectum
ABCN26	PRJNA656389	Buffalo	Rectum
ABCN27	PRJNA656389	Buffalo	Rectum
ABCN28	PRJNA656389	Buffalo	Rectum
ABCN29	PRJNA656389	Buffalo	Rectum
ABCN3	PRJNA656389	Buffalo	Rectum
ABCN30	PRJNA656389	Buffalo	Rectum
ABCN31	PRJNA656389	Buffalo	Rectum
ABCN32	PRJNA656389	Buffalo	Rectum
ABCN33	PRJNA656389	Buffalo	Rectum
ABCN4	PRJNA656389	Buffalo	Rectum
ABCN5	PRJNA656389	Buffalo	Rectum
ABCN6	PRJNA656389	Buffalo	Rectum
ABCN7	PRJNA656389	Buffalo	Rectum
ABCN8	PRJNA656389	Buffalo	Rectum
ABCN9	PRJNA656389	Buffalo	Rectum
ABDN1	PRJNA656389	Buffalo	Rectum
ABGD10	PRJNA656389	Buffalo	Rectum
ABGD11	PRJNA656389	Buffalo	Rectum
ABGD2	PRJNA656389	Buffalo	Rectum
ABGD3	PRJNA656389	Buffalo	Rectum
ABGD4	PRJNA656389	Buffalo	Rectum
ABGD5	PRJNA656389	Buffalo	Rectum
ABGD6	PRJNA656389	Buffalo	Rectum
ABGD7	PRJNA656389	Buffalo	Rectum
ABGD8	PRJNA656389	Buffalo	Rectum
ABGD9	PRJNA656389	Buffalo	Rectum
BLJ1	PRJNA656389	Buffalo	Rectum
BLJ10	PRJNA656389	Buffalo	Rectum
BLJ11	PRJNA656389	Buffalo	Rectum
BLJ12	PRJNA656389	Buffalo	Rectum
BLJ13	PRJNA656389	Buffalo	Rectum
BLJ14	PRJNA656389	Buffalo	Rectum
BLJ15	PRJNA656389	Buffalo	Rectum
BLJ16	PRJNA656389	Buffalo	Rectum
BLJ17	PRJNA656389	Buffalo	Rectum
BLJ18	PRJNA656389	Buffalo	Rectum
BLJ19	PRJNA656389	Buffalo	Rectum
BLJ20	PRJNA656389	Buffalo	Rectum
BLJ21	PRJNA656389	Buffalo	Rectum
BLJ22	PRJNA656389	Buffalo	Rectum
BLJ23	PRJNA656389	Buffalo	Rectum
BLJ24	PRJNA656389	Buffalo	Rectum
BLJ25	PRJNA656389	Buffalo	Rectum
BLJ26	PRJNA656389	Buffalo	Rectum
BLJ27	PRJNA656389	Buffalo	Rectum
BLJ28	PRJNA656389	Buffalo	Rectum
BLJ29	PRJNA656389	Buffalo	Rectum
BLJ30	PRJNA656389	Buffalo	Rectum
BLJ31	PRJNA656389	Buffalo	Rectum
BLJ32	PRJNA656389	Buffalo	Rectum
BLJ33	PRJNA656389	Buffalo	Rectum
BLJ35	PRJNA656389	Buffalo	Rectum
BLJ5	PRJNA656389	Buffalo	Rectum
BLJ6	PRJNA656389	Buffalo	Rectum
BLJ7	PRJNA656389	Buffalo	Rectum
BLJ8	PRJNA656389	Buffalo	Rectum
BLJ9	PRJNA656389	Buffalo	Rectum
FGD1_S1_L003	PRJNA656389	Buffalo	Rectum
FGD10_S137_L002	PRJNA656389	Buffalo	Rectum
FGD11_S138_L002	PRJNA656389	Buffalo	Rectum
FGD12_S139_L002	PRJNA656389	Buffalo	Rectum
FGD13_S140_L002	PRJNA656389	Buffalo	Rectum
FGD14_S141_L002	PRJNA656389	Buffalo	Rectum
FGD2_S2_L003	PRJNA656389	Buffalo	Rectum
FGD3_S3_L003	PRJNA656389	Buffalo	Rectum
FGD4_S4_L003	PRJNA656389	Buffalo	Rectum
FGD5_S5_L003	PRJNA656389	Buffalo	Rectum
FGD6_S6_L003	PRJNA656389	Buffalo	Rectum
FGD7_S7_L003	PRJNA656389	Buffalo	Rectum
FGD8_S8_L003	PRJNA656389	Buffalo	Rectum
FGD9_S9_L003	PRJNA656389	Buffalo	Rectum
GBCM1_S175_L002	PRJNA656389	Buffalo	Rectum
GBCM10_S177_L002	PRJNA656389	Buffalo	Rectum
GBCM11_S172_L002	PRJNA656389	Buffalo	Rectum
GBCM2_S178_L002	PRJNA656389	Buffalo	Rectum
GBCM3_S170_L002	PRJNA656389	Buffalo	Rectum
GBCM4_S168_L002	PRJNA656389	Buffalo	Rectum
GBCM5_S173_L002	PRJNA656389	Buffalo	Rectum
GBCM6_S174_L002	PRJNA656389	Buffalo	Rectum
GBCM7_S176_L002	PRJNA656389	Buffalo	Rectum
GBCM8_S171_L002	PRJNA656389	Buffalo	Rectum
GBCM9_S169_L002	PRJNA656389	Buffalo	Rectum
GBS1_S179_L002	PRJNA656389	Buffalo	Rectum
GBS2_S180_L002	PRJNA656389	Buffalo	Rectum
GBS3_S181_L002	PRJNA656389	Buffalo	Rectum
GBS4_S182_L002	PRJNA656389	Buffalo	Rectum
GFB1	PRJNA656389	Buffalo	Omasum
GFL1	PRJNA656389	Buffalo	Rumen
GFW1	PRJNA656389	Buffalo	Reticulum
HCN1	PRJNA656389	Buffalo	Rectum
HCN10	PRJNA656389	Buffalo	Rectum
HCN11	PRJNA656389	Buffalo	Rectum
HCN12	PRJNA656389	Buffalo	Rectum
HCN13	PRJNA656389	Buffalo	Rectum
HCN14	PRJNA656389	Buffalo	Rectum
HCN15	PRJNA656389	Buffalo	Rectum
HCN17	PRJNA656389	Buffalo	Rectum
HCN18	PRJNA656389	Buffalo	Rectum
HCN19	PRJNA656389	Buffalo	Rectum
HCN2	PRJNA656389	Buffalo	Rectum
HCN20	PRJNA656389	Buffalo	Rectum
HCN21	PRJNA656389	Buffalo	Rectum
HCN22	PRJNA656389	Buffalo	Rectum
HCN23	PRJNA656389	Buffalo	Rectum
HCN24	PRJNA656389	Buffalo	Rectum
HCN25	PRJNA656389	Buffalo	Rectum
HCN26	PRJNA656389	Buffalo	Rectum
HCN27	PRJNA656389	Buffalo	Rectum
HCN28	PRJNA656389	Buffalo	Rectum
HCN29	PRJNA656389	Buffalo	Rectum
HCN3	PRJNA656389	Buffalo	Rectum
HCN30	PRJNA656389	Buffalo	Rectum
HCN31	PRJNA656389	Buffalo	Rectum
HCN4	PRJNA656389	Buffalo	Rectum
HCN5	PRJNA656389	Buffalo	Rectum
HCN6	PRJNA656389	Buffalo	Rectum
HCN7	PRJNA656389	Buffalo	Rectum
HCN8	PRJNA656389	Buffalo	Rectum
HCN9	PRJNA656389	Buffalo	Rectum
HDN1	PRJNA656389	Buffalo	Rectum
HDN10	PRJNA656389	Buffalo	Rectum
HDN2	PRJNA656389	Buffalo	Rectum
HDN3	PRJNA656389	Buffalo	Rectum
HDN4	PRJNA656389	Buffalo	Rectum
HDN5	PRJNA656389	Buffalo	Rectum
HDN6	PRJNA656389	Buffalo	Rectum
HDN7	PRJNA656389	Buffalo	Rectum
HDN8	PRJNA656389	Buffalo	Rectum
HDN9	PRJNA656389	Buffalo	Rectum
KCN10	PRJNA656389	Buffalo	Rectum
KCN11	PRJNA656389	Buffalo	Rectum
KCN12	PRJNA656389	Buffalo	Rectum
KCN13	PRJNA656389	Buffalo	Rectum
KCN14	PRJNA656389	Buffalo	Rectum
KCN15	PRJNA656389	Buffalo	Rectum
KCN16	PRJNA656389	Buffalo	Rectum
KCN17	PRJNA656389	Buffalo	Rectum
KCN18	PRJNA656389	Buffalo	Rectum
KCN19	PRJNA656389	Buffalo	Rectum
KCN2	PRJNA656389	Buffalo	Rectum
KCN20	PRJNA656389	Buffalo	Rectum
KCN21	PRJNA656389	Buffalo	Rectum
KCN22	PRJNA656389	Buffalo	Rectum
KCN23	PRJNA656389	Buffalo	Rectum
KCN25	PRJNA656389	Buffalo	Rectum
KCN26	PRJNA656389	Buffalo	Rectum
KCN27	PRJNA656389	Buffalo	Rectum
KCN29	PRJNA656389	Buffalo	Rectum
KCN3	PRJNA656389	Buffalo	Rectum
KCN30	PRJNA656389	Buffalo	Rectum
KCN31	PRJNA656389	Buffalo	Rectum
KCN32	PRJNA656389	Buffalo	Rectum
KCN33	PRJNA656389	Buffalo	Rectum
KCN35	PRJNA656389	Buffalo	Rectum
KCN4	PRJNA656389	Buffalo	Rectum
KCN5	PRJNA656389	Buffalo	Rectum
KCN6	PRJNA656389	Buffalo	Rectum
KCN7	PRJNA656389	Buffalo	Rectum
KCN8	PRJNA656389	Buffalo	Rectum
KCN9	PRJNA656389	Buffalo	Rectum
LCN1	PRJNA656389	Buffalo	Rectum
LCN10	PRJNA656389	Buffalo	Rectum
LCN11	PRJNA656389	Buffalo	Rectum
LCN12	PRJNA656389	Buffalo	Rectum
LCN13	PRJNA656389	Buffalo	Rectum
LCN14	PRJNA656389	Buffalo	Rectum
LCN15	PRJNA656389	Buffalo	Rectum
LCN16	PRJNA656389	Buffalo	Rectum
LCN17	PRJNA656389	Buffalo	Rectum
LCN18	PRJNA656389	Buffalo	Rectum
LCN19	PRJNA656389	Buffalo	Rectum
LCN2	PRJNA656389	Buffalo	Rectum
LCN20	PRJNA656389	Buffalo	Rectum
LCN21	PRJNA656389	Buffalo	Rectum
LCN22	PRJNA656389	Buffalo	Rectum
LCN23	PRJNA656389	Buffalo	Rectum
LCN24	PRJNA656389	Buffalo	Rectum
LCN25	PRJNA656389	Buffalo	Rectum
LCN3	PRJNA656389	Buffalo	Rectum
LCN4	PRJNA656389	Buffalo	Rectum
LCN5	PRJNA656389	Buffalo	Rectum
LCN6	PRJNA656389	Buffalo	Rectum
LCN7	PRJNA656389	Buffalo	Rectum
LCN8	PRJNA656389	Buffalo	Rectum
LCN9	PRJNA656389	Buffalo	Rectum
M1	PRJNA656389	Buffalo	Rectum
M10	PRJNA656389	Buffalo	Rectum
M11	PRJNA656389	Buffalo	Rectum
M12	PRJNA656389	Buffalo	Rectum
M14	PRJNA656389	Buffalo	Rectum
M15	PRJNA656389	Buffalo	Rectum
M16	PRJNA656389	Buffalo	Rectum
M18	PRJNA656389	Buffalo	Rectum
M2	PRJNA656389	Buffalo	Rectum
M3	PRJNA656389	Buffalo	Rectum
M5	PRJNA656389	Buffalo	Rectum
M6	PRJNA656389	Buffalo	Rectum
M7	PRJNA656389	Buffalo	Rectum
M8	PRJNA656389	Buffalo	Rectum
M9	PRJNA656389	Buffalo	Rectum
MCN10	PRJNA656389	Buffalo	Rectum
MCN11	PRJNA656389	Buffalo	Rectum
MCN12	PRJNA656389	Buffalo	Rectum
MCN13	PRJNA656389	Buffalo	Rectum
MCN14	PRJNA656389	Buffalo	Rectum
MCN15	PRJNA656389	Buffalo	Rectum
MCN16	PRJNA656389	Buffalo	Rectum
MCN17	PRJNA656389	Buffalo	Rectum
MCN18	PRJNA656389	Buffalo	Rectum
MCN19	PRJNA656389	Buffalo	Rectum
MCN2	PRJNA656389	Buffalo	Rectum
MCN20	PRJNA656389	Buffalo	Rectum
MCN21	PRJNA656389	Buffalo	Rectum
MCN22	PRJNA656389	Buffalo	Rectum
MCN23	PRJNA656389	Buffalo	Rectum
MCN24	PRJNA656389	Buffalo	Rectum
MCN26	PRJNA656389	Buffalo	Rectum
MCN27	PRJNA656389	Buffalo	Rectum
MCN28	PRJNA656389	Buffalo	Rectum
MCN29	PRJNA656389	Buffalo	Rectum
MCN3	PRJNA656389	Buffalo	Rectum
MCN30	PRJNA656389	Buffalo	Rectum
MCN31	PRJNA656389	Buffalo	Rectum
MCN32	PRJNA656389	Buffalo	Rectum
MCN33	PRJNA656389	Buffalo	Rectum
MCN35	PRJNA656389	Buffalo	Rectum
MCN4	PRJNA656389	Buffalo	Rectum
MCN5	PRJNA656389	Buffalo	Rectum
MCN6	PRJNA656389	Buffalo	Rectum
MCN7	PRJNA656389	Buffalo	Rectum
MCN8	PRJNA656389	Buffalo	Rectum
MGD1_S142_L002	PRJNA656389	Buffalo	Rectum
MGD10_S151_L002	PRJNA656389	Buffalo	Rectum
MGD11_S152_L002	PRJNA656389	Buffalo	Rectum
MGD12_S153_L002	PRJNA656389	Buffalo	Rectum
MGD2_S143_L002	PRJNA656389	Buffalo	Rectum
MGD3_S144_L002	PRJNA656389	Buffalo	Rectum
MGD4_S145_L002	PRJNA656389	Buffalo	Rectum
MGD5_S146_L002	PRJNA656389	Buffalo	Rectum
MGD6_S147_L002	PRJNA656389	Buffalo	Rectum
MGD7_S148_L002	PRJNA656389	Buffalo	Rectum
MGD8_S149_L002	PRJNA656389	Buffalo	Rectum
MGD9_S150_L002	PRJNA656389	Buffalo	Rectum
NB1	PRJNA656389	Buffalo	Omasum
NB10	PRJNA656389	Buffalo	Omasum
NB13	PRJNA656389	Buffalo	Omasum
NB14	PRJNA656389	Buffalo	Omasum
NB15	PRJNA656389	Buffalo	Omasum
NB16	PRJNA656389	Buffalo	Omasum
NB17	PRJNA656389	Buffalo	Omasum
NB18	PRJNA656389	Buffalo	Omasum
NB19	PRJNA656389	Buffalo	Omasum
NB2	PRJNA656389	Buffalo	Omasum
NB21	PRJNA656389	Buffalo	Omasum
NB22	PRJNA656389	Buffalo	Omasum
NB24	PRJNA656389	Buffalo	Omasum
NB25	PRJNA656389	Buffalo	Omasum
NB26	PRJNA656389	Buffalo	Omasum
NB27	PRJNA656389	Buffalo	Omasum
NB28	PRJNA656389	Buffalo	Omasum
NB29	PRJNA656389	Buffalo	Omasum
NB3	PRJNA656389	Buffalo	Omasum
NB30	PRJNA656389	Buffalo	Omasum
NB31	PRJNA656389	Buffalo	Omasum
NB32	PRJNA656389	Buffalo	Omasum
NB33	PRJNA656389	Buffalo	Omasum
NB34	PRJNA656389	Buffalo	Omasum
NB35	PRJNA656389	Buffalo	Omasum
NB4	PRJNA656389	Buffalo	Omasum
NB5	PRJNA656389	Buffalo	Omasum
NB6	PRJNA656389	Buffalo	Omasum
NB7	PRJNA656389	Buffalo	Omasum
NB8	PRJNA656389	Buffalo	Omasum
NB9	PRJNA656389	Buffalo	Omasum
NJ1	PRJNA656389	Buffalo	Colon
NJ11	PRJNA656389	Buffalo	Colon
NJ12	PRJNA656389	Buffalo	Colon
NJ13	PRJNA656389	Buffalo	Colon
NJ14	PRJNA656389	Buffalo	Colon
NJ15	PRJNA656389	Buffalo	Colon
NJ16	PRJNA656389	Buffalo	Colon
NJ17	PRJNA656389	Buffalo	Colon
NJ18	PRJNA656389	Buffalo	Colon
NJ19	PRJNA656389	Buffalo	Colon
NJ2	PRJNA656389	Buffalo	Colon
NJ21	PRJNA656389	Buffalo	Colon
NJ22	PRJNA656389	Buffalo	Colon
NJ24	PRJNA656389	Buffalo	Colon
NJ25	PRJNA656389	Buffalo	Colon
NJ26	PRJNA656389	Buffalo	Colon
NJ27	PRJNA656389	Buffalo	Colon
NJ28	PRJNA656389	Buffalo	Colon
NJ29	PRJNA656389	Buffalo	Colon
NJ30	PRJNA656389	Buffalo	Colon
NJ31	PRJNA656389	Buffalo	Colon
NJ32	PRJNA656389	Buffalo	Colon
NJ33	PRJNA656389	Buffalo	Colon
NJ34	PRJNA656389	Buffalo	Colon
NJ35	PRJNA656389	Buffalo	Colon
NJ4	PRJNA656389	Buffalo	Colon
NJ5	PRJNA656389	Buffalo	Colon
NJ6	PRJNA656389	Buffalo	Colon
NJ7	PRJNA656389	Buffalo	Colon
NJ9	PRJNA656389	Buffalo	Colon
NK1	PRJNA656389	Buffalo	Jejunum
NK10	PRJNA656389	Buffalo	Jejunum
NK11	PRJNA656389	Buffalo	Jejunum
NK12	PRJNA656389	Buffalo	Jejunum
NK13	PRJNA656389	Buffalo	Jejunum
NK15	PRJNA656389	Buffalo	Jejunum
NK17	PRJNA656389	Buffalo	Jejunum
NK18	PRJNA656389	Buffalo	Jejunum
NK2	PRJNA656389	Buffalo	Jejunum
NK21	PRJNA656389	Buffalo	Jejunum
NK22	PRJNA656389	Buffalo	Jejunum
NK26	PRJNA656389	Buffalo	Jejunum
NK29	PRJNA656389	Buffalo	Jejunum
NK3	PRJNA656389	Buffalo	Jejunum
NK30	PRJNA656389	Buffalo	Jejunum
NK32	PRJNA656389	Buffalo	Jejunum
NK33	PRJNA656389	Buffalo	Jejunum
NK34	PRJNA656389	Buffalo	Jejunum
NK35	PRJNA656389	Buffalo	Jejunum
NK4	PRJNA656389	Buffalo	Jejunum
NK5	PRJNA656389	Buffalo	Jejunum
NK6	PRJNA656389	Buffalo	Jejunum
NK7	PRJNA656389	Buffalo	Jejunum
NK9	PRJNA656389	Buffalo	Jejunum
NL1	PRJNA656389	Buffalo	Rumen
NL10	PRJNA656389	Buffalo	Rumen
NL12	PRJNA656389	Buffalo	Rumen
NL13	PRJNA656389	Buffalo	Rumen
NL14	PRJNA656389	Buffalo	Rumen
NL15	PRJNA656389	Buffalo	Rumen
NL16	PRJNA656389	Buffalo	Rumen
NL17	PRJNA656389	Buffalo	Rumen
NL18	PRJNA656389	Buffalo	Rumen
NL19	PRJNA656389	Buffalo	Rumen
NL2	PRJNA656389	Buffalo	Rumen
NL21	PRJNA656389	Buffalo	Rumen
NL22	PRJNA656389	Buffalo	Rumen
NL24	PRJNA656389	Buffalo	Rumen
NL25	PRJNA656389	Buffalo	Rumen
NL26	PRJNA656389	Buffalo	Rumen
NL27	PRJNA656389	Buffalo	Rumen
NL28	PRJNA656389	Buffalo	Rumen
NL29	PRJNA656389	Buffalo	Rumen
NL3	PRJNA656389	Buffalo	Rumen
NL31	PRJNA656389	Buffalo	Rumen
NL32	PRJNA656389	Buffalo	Rumen
NL33	PRJNA656389	Buffalo	Rumen
NL34	PRJNA656389	Buffalo	Rumen
NL35	PRJNA656389	Buffalo	Rumen
NL4	PRJNA656389	Buffalo	Rumen
NL5	PRJNA656389	Buffalo	Rumen
NL7	PRJNA656389	Buffalo	Rumen
NL8	PRJNA656389	Buffalo	Rumen
NL9	PRJNA656389	Buffalo	Rumen
NM1	PRJNA656389	Buffalo	Cecum
NM10	PRJNA656389	Buffalo	Cecum
NM12	PRJNA656389	Buffalo	Cecum
NM14	PRJNA656389	Buffalo	Cecum
NM15	PRJNA656389	Buffalo	Cecum
NM16	PRJNA656389	Buffalo	Cecum
NM17	PRJNA656389	Buffalo	Cecum
NM18	PRJNA656389	Buffalo	Cecum
NM19	PRJNA656389	Buffalo	Cecum
NM2	PRJNA656389	Buffalo	Cecum
NM21	PRJNA656389	Buffalo	Cecum
NM22	PRJNA656389	Buffalo	Cecum
NM24	PRJNA656389	Buffalo	Cecum
NM25	PRJNA656389	Buffalo	Cecum
NM26	PRJNA656389	Buffalo	Cecum
NM27	PRJNA656389	Buffalo	Cecum
NM28	PRJNA656389	Buffalo	Cecum
NM29	PRJNA656389	Buffalo	Cecum
NM3	PRJNA656389	Buffalo	Cecum
NM30	PRJNA656389	Buffalo	Cecum
NM31	PRJNA656389	Buffalo	Cecum
NM32	PRJNA656389	Buffalo	Cecum
NM33	PRJNA656389	Buffalo	Cecum
NM34	PRJNA656389	Buffalo	Cecum
NM35	PRJNA656389	Buffalo	Cecum
NM4	PRJNA656389	Buffalo	Cecum
NM5	PRJNA656389	Buffalo	Cecum
NM6	PRJNA656389	Buffalo	Cecum
NM7	PRJNA656389	Buffalo	Cecum
NM8	PRJNA656389	Buffalo	Cecum
NM9	PRJNA656389	Buffalo	Cecum
NW10	PRJNA656389	Buffalo	Reticulum
NW12	PRJNA656389	Buffalo	Reticulum
NW13	PRJNA656389	Buffalo	Reticulum
NW15	PRJNA656389	Buffalo	Reticulum
NW16	PRJNA656389	Buffalo	Reticulum
NW18	PRJNA656389	Buffalo	Reticulum
NW19	PRJNA656389	Buffalo	Reticulum
NW2	PRJNA656389	Buffalo	Reticulum
NW21	PRJNA656389	Buffalo	Reticulum
NW24	PRJNA656389	Buffalo	Reticulum
NW25	PRJNA656389	Buffalo	Reticulum
NW26	PRJNA656389	Buffalo	Reticulum
NW27	PRJNA656389	Buffalo	Reticulum
NW28	PRJNA656389	Buffalo	Reticulum
NW29	PRJNA656389	Buffalo	Reticulum
NW3	PRJNA656389	Buffalo	Reticulum
NW30	PRJNA656389	Buffalo	Reticulum
NW31	PRJNA656389	Buffalo	Reticulum
NW32	PRJNA656389	Buffalo	Reticulum
NW33	PRJNA656389	Buffalo	Reticulum
NW34	PRJNA656389	Buffalo	Reticulum
NW35	PRJNA656389	Buffalo	Reticulum
NW4	PRJNA656389	Buffalo	Reticulum
NW5	PRJNA656389	Buffalo	Reticulum
NW6	PRJNA656389	Buffalo	Reticulum
NW7	PRJNA656389	Buffalo	Reticulum
NW8	PRJNA656389	Buffalo	Reticulum
NZ1	PRJNA656389	Buffalo	Abomasum
NZ10	PRJNA656389	Buffalo	Abomasum
NZ11	PRJNA656389	Buffalo	Abomasum
NZ15	PRJNA656389	Buffalo	Abomasum
NZ16	PRJNA656389	Buffalo	Abomasum
NZ18	PRJNA656389	Buffalo	Abomasum
NZ2	PRJNA656389	Buffalo	Abomasum
NZ21	PRJNA656389	Buffalo	Abomasum
NZ22	PRJNA656389	Buffalo	Abomasum
NZ24	PRJNA656389	Buffalo	Abomasum
NZ25	PRJNA656389	Buffalo	Abomasum
NZ26	PRJNA656389	Buffalo	Abomasum
NZ27	PRJNA656389	Buffalo	Abomasum
NZ29	PRJNA656389	Buffalo	Abomasum
NZ3	PRJNA656389	Buffalo	Abomasum
NZ32	PRJNA656389	Buffalo	Abomasum
NZ33	PRJNA656389	Buffalo	Abomasum
NZ35	PRJNA656389	Buffalo	Abomasum
NZ4	PRJNA656389	Buffalo	Abomasum
NZ5	PRJNA656389	Buffalo	Abomasum
NZ6	PRJNA656389	Buffalo	Abomasum
NZ7	PRJNA656389	Buffalo	Abomasum
S-1_BDME192032754-1a	PRJNA656389	Buffalo	Rumen
S-1_FDME192071053-1a	PRJNA656389	Buffalo	Rumen
S-11_BDME192032764-1a	PRJNA656389	Buffalo	Rumen
S-11-071_FDME192071055-1a	PRJNA656389	Buffalo	Rumen
S-12_BDME192032765-1a	PRJNA656389	Buffalo	Rumen
S-13_BDME192032766-1a	PRJNA656389	Buffalo	Rumen
S-14_BDME192032767-1a	PRJNA656389	Buffalo	Rumen
S-15_BDME192032768-1a	PRJNA656389	Buffalo	Rumen
S-16_BDME192032769-1a	PRJNA656389	Buffalo	Rumen
S-17_BDME192032770-1a	PRJNA656389	Buffalo	Rumen
S-17-0037_FDME192071048-1a	PRJNA656389	Buffalo	Rumen
S-18_BDME192032771-1a	PRJNA656389	Buffalo	Rumen
S-18-0084_FDME192071051-1a	PRJNA656389	Buffalo	Rumen
S-19_BDME192032772-1a	PRJNA656389	Buffalo	Rumen
S-19-0086_FDME192071060-1a	PRJNA656389	Buffalo	Rumen
S-2_BDME192032755-1a	PRJNA656389	Buffalo	Rumen
S-20_BDME192032773-1a	PRJNA656389	Buffalo	Rumen
S-20-0040_FDME192071062-1a	PRJNA656389	Buffalo	Rumen
S-2-0033_FDME192071052-1a	PRJNA656389	Buffalo	Rumen
S-21_BDME192032774-1a	PRJNA656389	Buffalo	Rumen
S-21_FDME192071056-1a	PRJNA656389	Buffalo	Rumen
S-21_FDME192071058-1a	PRJNA656389	Buffalo	Rumen
S-22_BDME192032775-1a	PRJNA656389	Buffalo	Rumen
S-22_FDME192071049-1a	PRJNA656389	Buffalo	Rumen
S-23_BDME192032776-1a	PRJNA656389	Buffalo	Rumen
S-23_FDME192071050-1a	PRJNA656389	Buffalo	Rumen
S-24_BDME192032777-1a	PRJNA656389	Buffalo	Rumen
S-24_FDME192071042-1a	PRJNA656389	Buffalo	Rumen
S-24-0082_FDME192071063-1a	PRJNA656389	Buffalo	Rumen
S-25_BDME192032778-1a	PRJNA656389	Buffalo	Rumen
S-25_FDME192071039-1a	PRJNA656389	Buffalo	Rumen
S-26_BDME192032779-1a	PRJNA656389	Buffalo	Rumen
S-26_FDME192071045-1a	PRJNA656389	Buffalo	Rumen
S-27_BDME192032780-1a	PRJNA656389	Buffalo	Rumen
S-28_BDME192032781-1a	PRJNA656389	Buffalo	Rumen
S-28_FDME192071034-1a	PRJNA656389	Buffalo	Rumen
S-29_BDME192032782-1a	PRJNA656389	Buffalo	Rumen
S-29_FDME192071030-1a	PRJNA656389	Buffalo	Rumen
S-3_BDME192032756-1a	PRJNA656389	Buffalo	Rumen
S-30_BDME192032783-1a	PRJNA656389	Buffalo	Rumen
S-31_BDME192032784-1a	PRJNA656389	Buffalo	Rumen
S-32_BDME192032785-1a	PRJNA656389	Buffalo	Rumen
S-33_BDME192032786-1a	PRJNA656389	Buffalo	Rumen
S-34_BDME192032787-1a	PRJNA656389	Buffalo	Rumen
S-35_FDME192071059-1a	PRJNA656389	Buffalo	Rumen
S-36_BDME192032788-1a	PRJNA656389	Buffalo	Rumen
S-37_BDME192032789-1a	PRJNA656389	Buffalo	Rumen
S-38_BDME192032790-1a	PRJNA656389	Buffalo	Rumen
S-39_BDME192032791-1a	PRJNA656389	Buffalo	Rumen
S-4_BDME192032757-1a	PRJNA656389	Buffalo	Rumen
S-4_FDME192071061-1a	PRJNA656389	Buffalo	Rumen
S-40_BDME192032792-1a	PRJNA656389	Buffalo	Rumen
S-41_BDME192032793-1a	PRJNA656389	Buffalo	Rumen
S-42_BDME192032794-1a	PRJNA656389	Buffalo	Rumen
S-43_BDME192032795-1a	PRJNA656389	Buffalo	Rumen
S-44_BDME192032796-1a	PRJNA656389	Buffalo	Rumen
S-45_BDME192032797-1a	PRJNA656389	Buffalo	Rumen
S-46_BDME192032798-1a	PRJNA656389	Buffalo	Rumen
S-47_BDME192032799-1a	PRJNA656389	Buffalo	Rumen
S-48_BDME192032800-1a	PRJNA656389	Buffalo	Rumen
S-49_BDME192032801-1a	PRJNA656389	Buffalo	Rumen
S-5_BDME192032758-1a	PRJNA656389	Buffalo	Rumen
S-50_BDME192032802-1a	PRJNA656389	Buffalo	Rumen
S-5-0083_FDME192071057-1a	PRJNA656389	Buffalo	Rumen
S-509_FDME192071031-1a	PRJNA656389	Buffalo	Rumen
S-51_BDME192032803-1a	PRJNA656389	Buffalo	Rumen
S-511_FDME192071032-1a	PRJNA656389	Buffalo	Rumen
S-515_FDME192071036-1a	PRJNA656389	Buffalo	Rumen
S-516_FDME192071037-1a	PRJNA656389	Buffalo	Rumen
S-517_FDME192071046-1a	PRJNA656389	Buffalo	Rumen
S-518_FDME192071038-1a	PRJNA656389	Buffalo	Rumen
S-519_FDME192071040-1a	PRJNA656389	Buffalo	Rumen
S-52_BDME192032804-1a	PRJNA656389	Buffalo	Rumen
S-520_FDME192071044-1a	PRJNA656389	Buffalo	Rumen
S-521_FDME192071035-1a	PRJNA656389	Buffalo	Rumen
S-523_FDME192071043-1a	PRJNA656389	Buffalo	Rumen
S-53_BDME192032805-1a	PRJNA656389	Buffalo	Rumen
S-54_BDME192032806-1a	PRJNA656389	Buffalo	Rumen
S-55_BDME192032807-1a	PRJNA656389	Buffalo	Rumen
S-56_BDME192032808-1a	PRJNA656389	Buffalo	Rumen
S-57_BDME192032809-1a	PRJNA656389	Buffalo	Rumen
S-58_BDME192032810-1a	PRJNA656389	Buffalo	Rumen
S-59_BDME192032811-1a	PRJNA656389	Buffalo	Rumen
S-6_BDME192032759-1a	PRJNA656389	Buffalo	Rumen
S-60_BDME192032812-1a	PRJNA656389	Buffalo	Rumen
S-61_BDME192032813-1a	PRJNA656389	Buffalo	Rumen
S-62_BDME192032814-1a	PRJNA656389	Buffalo	Rumen
S-63_BDME192032815-1a	PRJNA656389	Buffalo	Rumen
S-64_BDME192032816-1a	PRJNA656389	Buffalo	Rumen
S-64_FDME192071033-1a	PRJNA656389	Buffalo	Rumen
S-7_BDME192032760-1a	PRJNA656389	Buffalo	Rumen
S-7-0038_FDME192071054-1a	PRJNA656389	Buffalo	Rumen
S-75_FDME192071041-1a	PRJNA656389	Buffalo	Rumen
S-8_BDME192032761-1a	PRJNA656389	Buffalo	Rumen
S-8-0036_FDME192071065-1a	PRJNA656389	Buffalo	Rumen
S-9_BDME192032762-1a	PRJNA656389	Buffalo	Rumen
S-9-0039_FDME192071066-1a	PRJNA656389	Buffalo	Rumen
S-97_FDME192071047-1a	PRJNA656389	Buffalo	Rumen
SBCM1_S159_L002	PRJNA656389	Buffalo	Rectum
SBCM10_S156_L002	PRJNA656389	Buffalo	Rectum
SBCM11_S163_L002	PRJNA656389	Buffalo	Rectum
SBCM12_S160_L002	PRJNA656389	Buffalo	Rectum
SBCM13_S158_L002	PRJNA656389	Buffalo	Rectum
SBCM14_S166_L002	PRJNA656389	Buffalo	Rectum
SBCM2_S164_L002	PRJNA656389	Buffalo	Rectum
SBCM3_S154_L002	PRJNA656389	Buffalo	Rectum
SBCM4_S162_L002	PRJNA656389	Buffalo	Rectum
SBCM5_S155_L002	PRJNA656389	Buffalo	Rectum
SBCM6_S161_L002	PRJNA656389	Buffalo	Rectum
SBCM7_S157_L002	PRJNA656389	Buffalo	Rectum
SBCM8_S167_L002	PRJNA656389	Buffalo	Rectum
SBCM9_S165_L002	PRJNA656389	Buffalo	Rectum
SMS1	PRJNA656389	Buffalo	Rectum
SMS10	PRJNA656389	Buffalo	Rectum
SMS11	PRJNA656389	Buffalo	Rectum
SMS12	PRJNA656389	Buffalo	Rectum
SMS13	PRJNA656389	Buffalo	Rectum
SMS14	PRJNA656389	Buffalo	Rectum
SMS4	PRJNA656389	Buffalo	Rectum
SMS5	PRJNA656389	Buffalo	Rectum
SMS6	PRJNA656389	Buffalo	Rectum
SMS7	PRJNA656389	Buffalo	Rectum
SMS8	PRJNA656389	Buffalo	Rectum
SMS9	PRJNA656389	Buffalo	Rectum
SNS1	PRJNA656389	Buffalo	Rectum
SNS10	PRJNA656389	Buffalo	Rectum
SNS12	PRJNA656389	Buffalo	Rectum
SNS14	PRJNA656389	Buffalo	Rectum
SNS15	PRJNA656389	Buffalo	Rectum
SNS2	PRJNA656389	Buffalo	Rectum
SNS3	PRJNA656389	Buffalo	Rectum
SNS4	PRJNA656389	Buffalo	Rectum
SNS5	PRJNA656389	Buffalo	Rectum
SNS6	PRJNA656389	Buffalo	Rectum
SNS7	PRJNA656389	Buffalo	Rectum
SNS8	PRJNA656389	Buffalo	Rectum
SNS9	PRJNA656389	Buffalo	Rectum
SZCM1	PRJNA656389	Buffalo	Rectum
SZCM10	PRJNA656389	Buffalo	Rectum
SZCM11	PRJNA656389	Buffalo	Rectum
SZCM12	PRJNA656389	Buffalo	Rectum
SZCM13	PRJNA656389	Buffalo	Rectum
SZCM14	PRJNA656389	Buffalo	Rectum
SZCM15	PRJNA656389	Buffalo	Rectum
SZCM16	PRJNA656389	Buffalo	Rectum
SZCM17	PRJNA656389	Buffalo	Rectum
SZCM18	PRJNA656389	Buffalo	Rectum
SZCM19	PRJNA656389	Buffalo	Rectum
SZCM2	PRJNA656389	Buffalo	Rectum
SZCM20	PRJNA656389	Buffalo	Rectum
SZCM21	PRJNA656389	Buffalo	Rectum
SZCM22	PRJNA656389	Buffalo	Rectum
SZCM23	PRJNA656389	Buffalo	Rectum
SZCM24	PRJNA656389	Buffalo	Rectum
SZCM25	PRJNA656389	Buffalo	Rectum
SZCM26	PRJNA656389	Buffalo	Rectum
SZCM27	PRJNA656389	Buffalo	Rectum
SZCM28	PRJNA656389	Buffalo	Rectum
SZCM29	PRJNA656389	Buffalo	Rectum
SZCM3	PRJNA656389	Buffalo	Rectum
SZCM30	PRJNA656389	Buffalo	Rectum
SZCM4	PRJNA656389	Buffalo	Rectum
SZCM5	PRJNA656389	Buffalo	Rectum
SZCM6	PRJNA656389	Buffalo	Rectum
SZCM7	PRJNA656389	Buffalo	Rectum
SZCM8	PRJNA656389	Buffalo	Rectum
SZCM9	PRJNA656389	Buffalo	Rectum
XBCN	PRJNA656389	Buffalo	Rectum
XBCN1	PRJNA656389	Buffalo	Rectum
XBCN10	PRJNA656389	Buffalo	Rectum
XBCN11	PRJNA656389	Buffalo	Rectum
XBCN12	PRJNA656389	Buffalo	Rectum
XBCN13	PRJNA656389	Buffalo	Rectum
XBCN14	PRJNA656389	Buffalo	Rectum
XBCN15	PRJNA656389	Buffalo	Rectum
XBCN16	PRJNA656389	Buffalo	Rectum
XBCN17	PRJNA656389	Buffalo	Rectum
XBCN18	PRJNA656389	Buffalo	Rectum
XBCN19	PRJNA656389	Buffalo	Rectum
XBCN2	PRJNA656389	Buffalo	Rectum
XBCN20	PRJNA656389	Buffalo	Rectum
XBCN21	PRJNA656389	Buffalo	Rectum
XBCN22	PRJNA656389	Buffalo	Rectum
XBCN24	PRJNA656389	Buffalo	Rectum
XBCN25	PRJNA656389	Buffalo	Rectum
XBCN26	PRJNA656389	Buffalo	Rectum
XBCN27	PRJNA656389	Buffalo	Rectum
XBCN28	PRJNA656389	Buffalo	Rectum
XBCN29	PRJNA656389	Buffalo	Rectum
XBCN3	PRJNA656389	Buffalo	Rectum
XBCN30	PRJNA656389	Buffalo	Rectum
XBCN31	PRJNA656389	Buffalo	Rectum
XBCN32	PRJNA656389	Buffalo	Rectum
XBCN33	PRJNA656389	Buffalo	Rectum
XBCN34	PRJNA656389	Buffalo	Rectum
XBCN35	PRJNA656389	Buffalo	Rectum
XBCN5	PRJNA656389	Buffalo	Rectum
XBCN6	PRJNA656389	Buffalo	Rectum
XBCN7	PRJNA656389	Buffalo	Rectum
XBCN8	PRJNA656389	Buffalo	Rectum
XBCN9	PRJNA656389	Buffalo	Rectum
XBDN1	PRJNA656389	Buffalo	Rectum
XBDN2	PRJNA656389	Buffalo	Rectum
XBDN3	PRJNA656389	Buffalo	Rectum
XBDN4	PRJNA656389	Buffalo	Rectum
XBDN5	PRJNA656389	Buffalo	Rectum
XBDN6	PRJNA656389	Buffalo	Rectum
XBDN7	PRJNA656389	Buffalo	Rectum
YCN10	PRJNA656389	Buffalo	Rectum
YCN11	PRJNA656389	Buffalo	Rectum
YCN12	PRJNA656389	Buffalo	Rectum
YCN14	PRJNA656389	Buffalo	Rectum
YCN15	PRJNA656389	Buffalo	Rectum
YCN16	PRJNA656389	Buffalo	Rectum
YCN17	PRJNA656389	Buffalo	Rectum
YCN18	PRJNA656389	Buffalo	Rectum
YCN19	PRJNA656389	Buffalo	Rectum
YCN20	PRJNA656389	Buffalo	Rectum
YCN21	PRJNA656389	Buffalo	Rectum
YCN22	PRJNA656389	Buffalo	Rectum
YCN23	PRJNA656389	Buffalo	Rectum
YCN24	PRJNA656389	Buffalo	Rectum
YCN25	PRJNA656389	Buffalo	Rectum
YCN26	PRJNA656389	Buffalo	Rectum
YCN27	PRJNA656389	Buffalo	Rectum
YCN28	PRJNA656389	Buffalo	Rectum
YCN29	PRJNA656389	Buffalo	Rectum
YCN30	PRJNA656389	Buffalo	Rectum
YCN31	PRJNA656389	Buffalo	Rectum
YCN32	PRJNA656389	Buffalo	Rectum
YCN33	PRJNA656389	Buffalo	Rectum
YCN34	PRJNA656389	Buffalo	Rectum
YCN35	PRJNA656389	Buffalo	Rectum
YCN4	PRJNA656389	Buffalo	Rectum
YCN5	PRJNA656389	Buffalo	Rectum
YCN6	PRJNA656389	Buffalo	Rectum
YCN7	PRJNA656389	Buffalo	Rectum
YCN8	PRJNA656389	Buffalo	Rectum
YCN9	PRJNA656389	Buffalo	Rectum
SRR12529210	PRJNA657455	Buffalo	Rumen
SRR12529211	PRJNA657455	Buffalo	Rumen
SRR12529212	PRJNA657455	Buffalo	Rumen
SRR12529213	PRJNA657455	Buffalo	Rumen
SRR12529214	PRJNA657455	Buffalo	Rumen
SRR12529215	PRJNA657455	Buffalo	Reticulum
SRR12529216	PRJNA657455	Buffalo	Reticulum
SRR12529217	PRJNA657455	Buffalo	Reticulum
SRR12529218	PRJNA657455	Buffalo	Reticulum
SRR12529219	PRJNA657455	Buffalo	Reticulum
SRR12529221	PRJNA657455	Buffalo	Rectum
SRR12529222	PRJNA657455	Buffalo	Rectum
SRR12529223	PRJNA657455	Buffalo	Rectum
SRR12529224	PRJNA657455	Buffalo	Rectum
SRR12529225	PRJNA657455	Buffalo	Rectum
SRR12529226	PRJNA657455	Buffalo	Omasum
SRR12529227	PRJNA657455	Buffalo	Omasum
SRR12529228	PRJNA657455	Buffalo	Omasum
SRR12529229	PRJNA657455	Buffalo	Omasum
SRR12529230	PRJNA657455	Buffalo	Omasum
SRR12529232	PRJNA657455	Buffalo	Jejunum
SRR12529233	PRJNA657455	Buffalo	Jejunum
SRR12529234	PRJNA657455	Buffalo	Jejunum
SRR12529235	PRJNA657455	Buffalo	Jejunum
SRR12529236	PRJNA657455	Buffalo	Jejunum
SRR12529237	PRJNA657455	Buffalo	Ileum
SRR12529238	PRJNA657455	Buffalo	Ileum
SRR12529239	PRJNA657455	Buffalo	Ileum
SRR12529240	PRJNA657455	Buffalo	Ileum
SRR12529241	PRJNA657455	Buffalo	Ileum
SRR12529243	PRJNA657455	Buffalo	Duodenum
SRR12529244	PRJNA657455	Buffalo	Duodenum
SRR12529245	PRJNA657455	Buffalo	Duodenum
SRR12529246	PRJNA657455	Buffalo	Duodenum
SRR12529247	PRJNA657455	Buffalo	Duodenum
SRR12529248	PRJNA657455	Buffalo	Colon
SRR12529249	PRJNA657455	Buffalo	Colon
SRR12529250	PRJNA657455	Buffalo	Colon
SRR12529251	PRJNA657455	Buffalo	Colon
SRR12529252	PRJNA657455	Buffalo	Colon
SRR12529254	PRJNA657455	Buffalo	Cecum
SRR12529255	PRJNA657455	Buffalo	Cecum
SRR12529256	PRJNA657455	Buffalo	Cecum
SRR12529257	PRJNA657455	Buffalo	Cecum
SRR12529258	PRJNA657455	Buffalo	Cecum
SRR12529259	PRJNA657455	Buffalo	Abomasum
SRR12529260	PRJNA657455	Buffalo	Abomasum
SRR12529261	PRJNA657455	Buffalo	Abomasum
SRR12529262	PRJNA657455	Buffalo	Abomasum
SRR12529263	PRJNA657455	Buffalo	Abomasum
ERR983262	PRJEB10338	Cattle	Rumen
ERR983263	PRJEB10338	Cattle	Rumen
ERR983264	PRJEB10338	Cattle	Rumen
ERR983265	PRJEB10338	Cattle	Rumen
ERR983266	PRJEB10338	Cattle	Rumen
ERR983267	PRJEB10338	Cattle	Rumen
ERR983268	PRJEB10338	Cattle	Rumen
ERR983269	PRJEB10338	Cattle	Rumen
ERR2027889	PRJEB21624	Cattle	Rumen
ERR2027890	PRJEB21624	Cattle	Rumen
ERR2027891	PRJEB21624	Cattle	Rumen
ERR2027892	PRJEB21624	Cattle	Rumen
ERR2027893	PRJEB21624	Cattle	Rumen
ERR2027894	PRJEB21624	Cattle	Rumen
ERR2027895	PRJEB21624	Cattle	Rumen
ERR2027896	PRJEB21624	Cattle	Rumen
ERR2027897	PRJEB21624	Cattle	Rumen
ERR2027898	PRJEB21624	Cattle	Rumen
ERR2027899	PRJEB21624	Cattle	Rumen
ERR2027900	PRJEB21624	Cattle	Rumen
ERR2027901	PRJEB21624	Cattle	Rumen
ERR2027902	PRJEB21624	Cattle	Rumen
ERR2027903	PRJEB21624	Cattle	Rumen
ERR2027904	PRJEB21624	Cattle	Rumen
ERR2027905	PRJEB21624	Cattle	Rumen
ERR2027906	PRJEB21624	Cattle	Rumen
ERR2027907	PRJEB21624	Cattle	Rumen
ERR2027908	PRJEB21624	Cattle	Rumen
ERR2027909	PRJEB21624	Cattle	Rumen
ERR2027910	PRJEB21624	Cattle	Rumen
ERR2027911	PRJEB21624	Cattle	Rumen
ERR2027912	PRJEB21624	Cattle	Rumen
ERR2027913	PRJEB21624	Cattle	Rumen
ERR2027914	PRJEB21624	Cattle	Rumen
ERR2027915	PRJEB21624	Cattle	Rumen
ERR2027916	PRJEB21624	Cattle	Rumen
ERR2027917	PRJEB21624	Cattle	Rumen
ERR2027918	PRJEB21624	Cattle	Rumen
ERR2027919	PRJEB21624	Cattle	Rumen
ERR2027920	PRJEB21624	Cattle	Rumen
ERR2027921	PRJEB21624	Cattle	Rumen
ERR2027922	PRJEB21624	Cattle	Rumen
ERR2027923	PRJEB21624	Cattle	Rumen
ERR2027924	PRJEB21624	Cattle	Rumen
ERR2027925	PRJEB21624	Cattle	Rumen
ERR2027926	PRJEB21624	Cattle	Rumen
ERR2027927	PRJEB21624	Cattle	Rumen
ERR2027928	PRJEB21624	Cattle	Rumen
ERR2027929	PRJEB21624	Cattle	Rumen
ERR2027930	PRJEB21624	Cattle	Rumen
ERR2282092	PRJEB21624	Cattle	Rumen
ERR2530126	PRJEB21624	Cattle	Rumen
ERR2530127	PRJEB21624	Cattle	Rumen
ERR2200465	PRJEB23561	Cattle	Rumen
ERR2200466	PRJEB23561	Cattle	Rumen
ERR2200467	PRJEB23561	Cattle	Rumen
ERR2200468	PRJEB23561	Cattle	Rumen
ERR2200469	PRJEB23561	Cattle	Rumen
ERR2200470	PRJEB23561	Cattle	Rumen
ERR2200471	PRJEB23561	Cattle	Rumen
ERR2200472	PRJEB23561	Cattle	Rumen
ERR2200473	PRJEB23561	Cattle	Rumen
ERR2200474	PRJEB23561	Cattle	Rumen
ERR2200475	PRJEB23561	Cattle	Rumen
ERR2200476	PRJEB23561	Cattle	Rumen
ERR2200477	PRJEB23561	Cattle	Rumen
ERR2200478	PRJEB23561	Cattle	Rumen
ERR2200479	PRJEB23561	Cattle	Rumen
ERR2200480	PRJEB23561	Cattle	Rumen
ERR2200481	PRJEB23561	Cattle	Rumen
ERR2200482	PRJEB23561	Cattle	Rumen
ERR2200483	PRJEB23561	Cattle	Rumen
ERR2200484	PRJEB23561	Cattle	Rumen
ERR2200485	PRJEB23561	Cattle	Rumen
ERR2200486	PRJEB23561	Cattle	Rumen
ERR2200487	PRJEB23561	Cattle	Rumen
ERR2200488	PRJEB23561	Cattle	Rumen
ERR2200489	PRJEB23561	Cattle	Rumen
ERR2200490	PRJEB23561	Cattle	Rumen
ERR2200491	PRJEB23561	Cattle	Rumen
ERR2200492	PRJEB23561	Cattle	Rumen
ERR2200493	PRJEB23561	Cattle	Rumen
ERR2200494	PRJEB23561	Cattle	Rumen
ERR2200495	PRJEB23561	Cattle	Rumen
ERR2200496	PRJEB23561	Cattle	Rumen
ERR2200497	PRJEB23561	Cattle	Rumen
ERR2200498	PRJEB23561	Cattle	Rumen
ERR2200499	PRJEB23561	Cattle	Rumen
ERR2200500	PRJEB23561	Cattle	Rumen
ERR2200501	PRJEB23561	Cattle	Rumen
ERR2200502	PRJEB23561	Cattle	Rumen
ERR2200503	PRJEB23561	Cattle	Rumen
ERR2200504	PRJEB23561	Cattle	Rumen
ERR2200505	PRJEB23561	Cattle	Rumen
ERR2200506	PRJEB23561	Cattle	Rumen
ERR2200507	PRJEB23561	Cattle	Rumen
ERR2200508	PRJEB23561	Cattle	Rumen
ERR2200509	PRJEB23561	Cattle	Rumen
ERR2200510	PRJEB23561	Cattle	Rumen
ERR2200511	PRJEB23561	Cattle	Rumen
ERR2200512	PRJEB23561	Cattle	Rumen
ERR2200513	PRJEB23561	Cattle	Rumen
ERR2200514	PRJEB23561	Cattle	Rumen
ERR2200515	PRJEB23561	Cattle	Rumen
ERR2200516	PRJEB23561	Cattle	Rumen
ERR2200517	PRJEB23561	Cattle	Rumen
ERR2200518	PRJEB23561	Cattle	Rumen
ERR2200519	PRJEB23561	Cattle	Rumen
ERR2200520	PRJEB23561	Cattle	Rumen
ERR2200521	PRJEB23561	Cattle	Rumen
ERR2200522	PRJEB23561	Cattle	Rumen
ERR2200523	PRJEB23561	Cattle	Rumen
ERR2200524	PRJEB23561	Cattle	Rumen
ERR2200525	PRJEB23561	Cattle	Rumen
ERR2200526	PRJEB23561	Cattle	Rumen
ERR2200527	PRJEB23561	Cattle	Rumen
ERR2200528	PRJEB23561	Cattle	Rumen
ERR2200529	PRJEB23561	Cattle	Rumen
ERR2200530	PRJEB23561	Cattle	Rumen
ERR2200531	PRJEB23561	Cattle	Rumen
ERR2200532	PRJEB23561	Cattle	Rumen
ERR2200533	PRJEB23561	Cattle	Rumen
ERR2200534	PRJEB23561	Cattle	Rumen
ERR2200535	PRJEB23561	Cattle	Rumen
ERR2200536	PRJEB23561	Cattle	Rumen
ERR2200537	PRJEB23561	Cattle	Rumen
ERR2200538	PRJEB23561	Cattle	Rumen
ERR2200539	PRJEB23561	Cattle	Rumen
ERR2200540	PRJEB23561	Cattle	Rumen
ERR2200541	PRJEB23561	Cattle	Rumen
ERR2200542	PRJEB23561	Cattle	Rumen
ERR2200543	PRJEB23561	Cattle	Rumen
ERR2200544	PRJEB23561	Cattle	Rumen
ERR2200545	PRJEB23561	Cattle	Rumen
ERR2200546	PRJEB23561	Cattle	Rumen
ERR2200547	PRJEB23561	Cattle	Rumen
ERR2200548	PRJEB23561	Cattle	Rumen
ERR2200549	PRJEB23561	Cattle	Rumen
ERR2200550	PRJEB23561	Cattle	Rumen
ERR2200551	PRJEB23561	Cattle	Rumen
ERR2200552	PRJEB23561	Cattle	Rumen
ERR2200553	PRJEB23561	Cattle	Rumen
ERR2200554	PRJEB23561	Cattle	Rumen
ERR2200555	PRJEB23561	Cattle	Rumen
ERR2200556	PRJEB23561	Cattle	Rumen
ERR2200557	PRJEB23561	Cattle	Rumen
ERR2200558	PRJEB23561	Cattle	Rumen
ERR2200559	PRJEB23561	Cattle	Rumen
ERR2200560	PRJEB23561	Cattle	Rumen
ERR2200561	PRJEB23561	Cattle	Rumen
ERR2200562	PRJEB23561	Cattle	Rumen
ERR2200563	PRJEB23561	Cattle	Rumen
ERR2200564	PRJEB23561	Cattle	Rumen
ERR2200565	PRJEB23561	Cattle	Rumen
ERR2200566	PRJEB23561	Cattle	Rumen
ERR2200567	PRJEB23561	Cattle	Rumen
ERR2200568	PRJEB23561	Cattle	Rumen
ERR2200569	PRJEB23561	Cattle	Rumen
ERR2200570	PRJEB23561	Cattle	Rumen
ERR2200571	PRJEB23561	Cattle	Rumen
ERR2200572	PRJEB23561	Cattle	Rumen
ERR2200573	PRJEB23561	Cattle	Rumen
ERR2200574	PRJEB23561	Cattle	Rumen
ERR2200575	PRJEB23561	Cattle	Rumen
ERR2200576	PRJEB23561	Cattle	Rumen
ERR2200577	PRJEB23561	Cattle	Rumen
ERR2200578	PRJEB23561	Cattle	Rumen
ERR2200579	PRJEB23561	Cattle	Rumen
ERR2200580	PRJEB23561	Cattle	Rumen
ERR2200581	PRJEB23561	Cattle	Rumen
ERR2200582	PRJEB23561	Cattle	Rumen
ERR2200583	PRJEB23561	Cattle	Rumen
ERR2200584	PRJEB23561	Cattle	Rumen
ERR2200585	PRJEB23561	Cattle	Rumen
ERR2200586	PRJEB23561	Cattle	Rumen
ERR2200587	PRJEB23561	Cattle	Rumen
ERR2200588	PRJEB23561	Cattle	Rumen
ERR2200589	PRJEB23561	Cattle	Rumen
ERR2200590	PRJEB23561	Cattle	Rumen
ERR2200591	PRJEB23561	Cattle	Rumen
ERR2200592	PRJEB23561	Cattle	Rumen
ERR2200593	PRJEB23561	Cattle	Rumen
ERR2200594	PRJEB23561	Cattle	Rumen
ERR2200595	PRJEB23561	Cattle	Rumen
ERR2200596	PRJEB23561	Cattle	Rumen
ERR2200597	PRJEB23561	Cattle	Rumen
ERR2200598	PRJEB23561	Cattle	Rumen
ERR2200599	PRJEB23561	Cattle	Rumen
ERR2200600	PRJEB23561	Cattle	Rumen
ERR2200601	PRJEB23561	Cattle	Rumen
ERR2200602	PRJEB23561	Cattle	Rumen
ERR2200603	PRJEB23561	Cattle	Rumen
ERR2200604	PRJEB23561	Cattle	Rumen
ERR2200605	PRJEB23561	Cattle	Rumen
ERR2200606	PRJEB23561	Cattle	Rumen
ERR2200607	PRJEB23561	Cattle	Rumen
ERR2200608	PRJEB23561	Cattle	Rumen
ERR2200609	PRJEB23561	Cattle	Rumen
ERR2200610	PRJEB23561	Cattle	Rumen
ERR2200611	PRJEB23561	Cattle	Rumen
ERR2200612	PRJEB23561	Cattle	Rumen
ERR2200613	PRJEB23561	Cattle	Rumen
ERR2200647	PRJEB23561	Cattle	Rumen
ERR2200648	PRJEB23561	Cattle	Rumen
ERR2200649	PRJEB23561	Cattle	Rumen
ERR2200650	PRJEB23561	Cattle	Rumen
ERR2200659	PRJEB23561	Cattle	Rumen
ERR2200660	PRJEB23561	Cattle	Rumen
ERR2200661	PRJEB23561	Cattle	Rumen
ERR2200662	PRJEB23561	Cattle	Rumen
ERR2200663	PRJEB23561	Cattle	Rumen
ERR2200664	PRJEB23561	Cattle	Rumen
ERR2200665	PRJEB23561	Cattle	Rumen
ERR2200666	PRJEB23561	Cattle	Rumen
ERR2200667	PRJEB23561	Cattle	Rumen
ERR2200668	PRJEB23561	Cattle	Rumen
ERR2200669	PRJEB23561	Cattle	Rumen
ERR2200670	PRJEB23561	Cattle	Rumen
ERR2200671	PRJEB23561	Cattle	Rumen
ERR2200672	PRJEB23561	Cattle	Rumen
ERR2200673	PRJEB23561	Cattle	Rumen
ERR2200674	PRJEB23561	Cattle	Rumen
ERR2200675	PRJEB23561	Cattle	Rumen
ERR2200676	PRJEB23561	Cattle	Rumen
ERR3201375	PRJEB31266	Cattle	Rumen
ERR3201376	PRJEB31266	Cattle	Rumen
ERR3201377	PRJEB31266	Cattle	Rumen
ERR3201378	PRJEB31266	Cattle	Rumen
ERR3201379	PRJEB31266	Cattle	Rumen
ERR3201380	PRJEB31266	Cattle	Rumen
ERR3201381	PRJEB31266	Cattle	Rumen
ERR3201382	PRJEB31266	Cattle	Rumen
ERR3201383	PRJEB31266	Cattle	Rumen
ERR3201384	PRJEB31266	Cattle	Rumen
ERR3201385	PRJEB31266	Cattle	Rumen
ERR3201386	PRJEB31266	Cattle	Rumen
ERR3201387	PRJEB31266	Cattle	Rumen
ERR3201388	PRJEB31266	Cattle	Rumen
ERR3201389	PRJEB31266	Cattle	Rumen
ERR3201390	PRJEB31266	Cattle	Rumen
ERR3201391	PRJEB31266	Cattle	Rumen
ERR3201392	PRJEB31266	Cattle	Rumen
ERR3201393	PRJEB31266	Cattle	Rumen
ERR3201394	PRJEB31266	Cattle	Rumen
ERR3201395	PRJEB31266	Cattle	Rumen
ERR3201396	PRJEB31266	Cattle	Rumen
ERR3201397	PRJEB31266	Cattle	Rumen
ERR3201398	PRJEB31266	Cattle	Rumen
ERR3201399	PRJEB31266	Cattle	Rumen
ERR3201400	PRJEB31266	Cattle	Rumen
ERR3201401	PRJEB31266	Cattle	Rumen
ERR3201402	PRJEB31266	Cattle	Rumen
ERR3201403	PRJEB31266	Cattle	Rumen
ERR3201404	PRJEB31266	Cattle	Rumen
ERR3201405	PRJEB31266	Cattle	Rumen
ERR3201406	PRJEB31266	Cattle	Rumen
ERR3201407	PRJEB31266	Cattle	Rumen
ERR3201408	PRJEB31266	Cattle	Rumen
ERR3201409	PRJEB31266	Cattle	Rumen
ERR3201410	PRJEB31266	Cattle	Rumen
ERR3201411	PRJEB31266	Cattle	Rumen
ERR3201412	PRJEB31266	Cattle	Rumen
ERR3201413	PRJEB31266	Cattle	Rumen
ERR3201414	PRJEB31266	Cattle	Rumen
ERR3201415	PRJEB31266	Cattle	Rumen
ERR3201416	PRJEB31266	Cattle	Rumen
ERR3201417	PRJEB31266	Cattle	Rumen
ERR3201418	PRJEB31266	Cattle	Rumen
ERR3201419	PRJEB31266	Cattle	Rumen
ERR3201420	PRJEB31266	Cattle	Rumen
ERR3201421	PRJEB31266	Cattle	Rumen
ERR3201422	PRJEB31266	Cattle	Rumen
ERR3211439	PRJEB31266	Cattle	Rumen
ERR3211440	PRJEB31266	Cattle	Rumen
ERR3211441	PRJEB31266	Cattle	Rumen
ERR3211442	PRJEB31266	Cattle	Rumen
ERR3211443	PRJEB31266	Cattle	Rumen
ERR3211444	PRJEB31266	Cattle	Rumen
ERR3211445	PRJEB31266	Cattle	Rumen
ERR3211446	PRJEB31266	Cattle	Rumen
ERR3211447	PRJEB31266	Cattle	Rumen
ERR3211448	PRJEB31266	Cattle	Rumen
ERR3211449	PRJEB31266	Cattle	Rumen
ERR3211450	PRJEB31266	Cattle	Rumen
ERR3211451	PRJEB31266	Cattle	Rumen
ERR3211452	PRJEB31266	Cattle	Rumen
ERR3211453	PRJEB31266	Cattle	Rumen
ERR3211454	PRJEB31266	Cattle	Rumen
ERR3211455	PRJEB31266	Cattle	Rumen
ERR3211456	PRJEB31266	Cattle	Rumen
ERR3211457	PRJEB31266	Cattle	Rumen
ERR3211458	PRJEB31266	Cattle	Rumen
ERR3211459	PRJEB31266	Cattle	Rumen
ERR3211460	PRJEB31266	Cattle	Rumen
ERR3211461	PRJEB31266	Cattle	Rumen
ERR3211462	PRJEB31266	Cattle	Rumen
ERR3211463	PRJEB31266	Cattle	Rumen
ERR3211464	PRJEB31266	Cattle	Rumen
ERR3211465	PRJEB31266	Cattle	Rumen
ERR3211466	PRJEB31266	Cattle	Rumen
ERR3211467	PRJEB31266	Cattle	Rumen
ERR3211468	PRJEB31266	Cattle	Rumen
ERR3211469	PRJEB31266	Cattle	Rumen
ERR3211470	PRJEB31266	Cattle	Rumen
ERR3211471	PRJEB31266	Cattle	Rumen
ERR3211472	PRJEB31266	Cattle	Rumen
ERR3211473	PRJEB31266	Cattle	Rumen
ERR3211474	PRJEB31266	Cattle	Rumen
ERR3211475	PRJEB31266	Cattle	Rumen
ERR3211476	PRJEB31266	Cattle	Rumen
ERR3211477	PRJEB31266	Cattle	Rumen
ERR3211478	PRJEB31266	Cattle	Rumen
ERR3211479	PRJEB31266	Cattle	Rumen
ERR3211480	PRJEB31266	Cattle	Rumen
ERR3211481	PRJEB31266	Cattle	Rumen
ERR3211482	PRJEB31266	Cattle	Rumen
ERR3211483	PRJEB31266	Cattle	Rumen
ERR3211484	PRJEB31266	Cattle	Rumen
ERR3211485	PRJEB31266	Cattle	Rumen
ERR3211486	PRJEB31266	Cattle	Rumen
ERR3220178	PRJEB31266	Cattle	Rumen
ERR3220179	PRJEB31266	Cattle	Rumen
ERR3220180	PRJEB31266	Cattle	Rumen
ERR3220181	PRJEB31266	Cattle	Rumen
ERR3220182	PRJEB31266	Cattle	Rumen
ERR3220183	PRJEB31266	Cattle	Rumen
ERR3220184	PRJEB31266	Cattle	Rumen
ERR3220185	PRJEB31266	Cattle	Rumen
ERR3220186	PRJEB31266	Cattle	Rumen
ERR3220187	PRJEB31266	Cattle	Rumen
ERR3220188	PRJEB31266	Cattle	Rumen
ERR3220189	PRJEB31266	Cattle	Rumen
ERR3220190	PRJEB31266	Cattle	Rumen
ERR3220191	PRJEB31266	Cattle	Rumen
ERR3220192	PRJEB31266	Cattle	Rumen
ERR3220193	PRJEB31266	Cattle	Rumen
ERR3220194	PRJEB31266	Cattle	Rumen
ERR3220195	PRJEB31266	Cattle	Rumen
ERR3220196	PRJEB31266	Cattle	Rumen
ERR3220197	PRJEB31266	Cattle	Rumen
ERR3220198	PRJEB31266	Cattle	Rumen
ERR3220199	PRJEB31266	Cattle	Rumen
ERR3220200	PRJEB31266	Cattle	Rumen
ERR3220201	PRJEB31266	Cattle	Rumen
ERR3220202	PRJEB31266	Cattle	Rumen
ERR3220203	PRJEB31266	Cattle	Rumen
ERR3220204	PRJEB31266	Cattle	Rumen
ERR3220205	PRJEB31266	Cattle	Rumen
ERR3220206	PRJEB31266	Cattle	Rumen
ERR3220207	PRJEB31266	Cattle	Rumen
ERR3220208	PRJEB31266	Cattle	Rumen
ERR3220209	PRJEB31266	Cattle	Rumen
ERR3220210	PRJEB31266	Cattle	Rumen
ERR3220211	PRJEB31266	Cattle	Rumen
ERR3220212	PRJEB31266	Cattle	Rumen
ERR3220213	PRJEB31266	Cattle	Rumen
ERR3220214	PRJEB31266	Cattle	Rumen
ERR3220215	PRJEB31266	Cattle	Rumen
ERR3220216	PRJEB31266	Cattle	Rumen
ERR3220217	PRJEB31266	Cattle	Rumen
ERR3220218	PRJEB31266	Cattle	Rumen
ERR3220219	PRJEB31266	Cattle	Rumen
ERR3220220	PRJEB31266	Cattle	Rumen
ERR3220221	PRJEB31266	Cattle	Rumen
ERR3220222	PRJEB31266	Cattle	Rumen
ERR3220223	PRJEB31266	Cattle	Rumen
ERR3220224	PRJEB31266	Cattle	Rumen
ERR3220225	PRJEB31266	Cattle	Rumen
ERR3224567	PRJEB31266	Cattle	Rumen
ERR3224568	PRJEB31266	Cattle	Rumen
ERR3224569	PRJEB31266	Cattle	Rumen
ERR3224570	PRJEB31266	Cattle	Rumen
ERR3224571	PRJEB31266	Cattle	Rumen
ERR3224572	PRJEB31266	Cattle	Rumen
ERR3224573	PRJEB31266	Cattle	Rumen
ERR3224574	PRJEB31266	Cattle	Rumen
ERR3224575	PRJEB31266	Cattle	Rumen
ERR3224576	PRJEB31266	Cattle	Rumen
ERR3224577	PRJEB31266	Cattle	Rumen
ERR3224578	PRJEB31266	Cattle	Rumen
ERR3224579	PRJEB31266	Cattle	Rumen
ERR3224580	PRJEB31266	Cattle	Rumen
ERR3224581	PRJEB31266	Cattle	Rumen
ERR3224582	PRJEB31266	Cattle	Rumen
ERR3224583	PRJEB31266	Cattle	Rumen
ERR3224584	PRJEB31266	Cattle	Rumen
ERR3224585	PRJEB31266	Cattle	Rumen
ERR3224586	PRJEB31266	Cattle	Rumen
ERR3224587	PRJEB31266	Cattle	Rumen
ERR3224588	PRJEB31266	Cattle	Rumen
ERR3224589	PRJEB31266	Cattle	Rumen
ERR3224590	PRJEB31266	Cattle	Rumen
ERR3224591	PRJEB31266	Cattle	Rumen
ERR3224592	PRJEB31266	Cattle	Rumen
ERR3224593	PRJEB31266	Cattle	Rumen
ERR3224594	PRJEB31266	Cattle	Rumen
ERR3224595	PRJEB31266	Cattle	Rumen
ERR3224596	PRJEB31266	Cattle	Rumen
ERR3224597	PRJEB31266	Cattle	Rumen
ERR3224598	PRJEB31266	Cattle	Rumen
ERR3224599	PRJEB31266	Cattle	Rumen
ERR3224600	PRJEB31266	Cattle	Rumen
ERR3224601	PRJEB31266	Cattle	Rumen
ERR3224602	PRJEB31266	Cattle	Rumen
ERR3224603	PRJEB31266	Cattle	Rumen
ERR3224604	PRJEB31266	Cattle	Rumen
ERR3224605	PRJEB31266	Cattle	Rumen
ERR3224606	PRJEB31266	Cattle	Rumen
ERR3224607	PRJEB31266	Cattle	Rumen
ERR3224608	PRJEB31266	Cattle	Rumen
ERR3224609	PRJEB31266	Cattle	Rumen
ERR3224610	PRJEB31266	Cattle	Rumen
ERR3224611	PRJEB31266	Cattle	Rumen
ERR3224612	PRJEB31266	Cattle	Rumen
ERR3224613	PRJEB31266	Cattle	Rumen
ERR3224614	PRJEB31266	Cattle	Rumen
ERR3275091	PRJEB31266	Cattle	Rumen
ERR3275092	PRJEB31266	Cattle	Rumen
ERR3275093	PRJEB31266	Cattle	Rumen
ERR3275094	PRJEB31266	Cattle	Rumen
ERR3275095	PRJEB31266	Cattle	Rumen
ERR3275096	PRJEB31266	Cattle	Rumen
ERR3275097	PRJEB31266	Cattle	Rumen
ERR3275098	PRJEB31266	Cattle	Rumen
ERR3275099	PRJEB31266	Cattle	Rumen
ERR3275100	PRJEB31266	Cattle	Rumen
ERR3275101	PRJEB31266	Cattle	Rumen
ERR3275102	PRJEB31266	Cattle	Rumen
ERR3275103	PRJEB31266	Cattle	Rumen
ERR3275104	PRJEB31266	Cattle	Rumen
ERR3275105	PRJEB31266	Cattle	Rumen
ERR3275106	PRJEB31266	Cattle	Rumen
ERR3275107	PRJEB31266	Cattle	Rumen
ERR3275108	PRJEB31266	Cattle	Rumen
ERR3275109	PRJEB31266	Cattle	Rumen
ERR3275110	PRJEB31266	Cattle	Rumen
ERR3275111	PRJEB31266	Cattle	Rumen
ERR3275112	PRJEB31266	Cattle	Rumen
ERR3275113	PRJEB31266	Cattle	Rumen
ERR3275114	PRJEB31266	Cattle	Rumen
ERR3275115	PRJEB31266	Cattle	Rumen
ERR3275116	PRJEB31266	Cattle	Rumen
ERR3275117	PRJEB31266	Cattle	Rumen
ERR3275118	PRJEB31266	Cattle	Rumen
ERR3275119	PRJEB31266	Cattle	Rumen
ERR3275120	PRJEB31266	Cattle	Rumen
ERR3275121	PRJEB31266	Cattle	Rumen
ERR3275122	PRJEB31266	Cattle	Rumen
ERR3275123	PRJEB31266	Cattle	Rumen
ERR3275124	PRJEB31266	Cattle	Rumen
ERR3275125	PRJEB31266	Cattle	Rumen
ERR3275126	PRJEB31266	Cattle	Rumen
ERR3275127	PRJEB31266	Cattle	Rumen
ERR3275128	PRJEB31266	Cattle	Rumen
ERR3275129	PRJEB31266	Cattle	Rumen
ERR3275130	PRJEB31266	Cattle	Rumen
ERR3275131	PRJEB31266	Cattle	Rumen
ERR3275132	PRJEB31266	Cattle	Rumen
ERR3275133	PRJEB31266	Cattle	Rumen
ERR3275134	PRJEB31266	Cattle	Rumen
ERR3275135	PRJEB31266	Cattle	Rumen
ERR3275136	PRJEB31266	Cattle	Rumen
ERR3275137	PRJEB31266	Cattle	Rumen
ERR3275138	PRJEB31266	Cattle	Rumen
SRR5190213	PRJNA362629	Cattle	Ileum
SRR5190214	PRJNA362629	Cattle	Ileum
SRR5190215	PRJNA362629	Cattle	Ileum
SRR5190216	PRJNA362629	Cattle	Ileum
SRR5190217	PRJNA362629	Cattle	Ileum
SRR5190218	PRJNA362629	Cattle	Ileum
SRR5190219	PRJNA362629	Cattle	Ileum
SRR5190220	PRJNA362629	Cattle	Ileum
SRR5190221	PRJNA362629	Cattle	Ileum
SRR5190222	PRJNA362629	Cattle	Ileum
SRR5190223	PRJNA362629	Cattle	Ileum
SRR5190224	PRJNA362629	Cattle	Ileum
SRR5190225	PRJNA362629	Cattle	Ileum
SRR5190226	PRJNA362629	Cattle	Ileum
SRR5190227	PRJNA362629	Cattle	Ileum
SRR5190228	PRJNA362629	Cattle	Ileum
SRR5190229	PRJNA362629	Cattle	Ileum
SRR5190230	PRJNA362629	Cattle	Ileum
SRR5190231	PRJNA362629	Cattle	Jejunum
SRR5190232	PRJNA362629	Cattle	Jejunum
SRR5190233	PRJNA362629	Cattle	Jejunum
SRR5190234	PRJNA362629	Cattle	Jejunum
SRR5190235	PRJNA362629	Cattle	Jejunum
SRR5190236	PRJNA362629	Cattle	Jejunum
SRR5190237	PRJNA362629	Cattle	Jejunum
SRR5190238	PRJNA362629	Cattle	Jejunum
SRR5190239	PRJNA362629	Cattle	Jejunum
SRR5190240	PRJNA362629	Cattle	Jejunum
SRR5190241	PRJNA362629	Cattle	Jejunum
SRR5190242	PRJNA362629	Cattle	Jejunum
SRR5190243	PRJNA362629	Cattle	Jejunum
SRR5190244	PRJNA362629	Cattle	Jejunum
SRR5190245	PRJNA362629	Cattle	Jejunum
SRR5190246	PRJNA362629	Cattle	Jejunum
SRR5190247	PRJNA362629	Cattle	Jejunum
SRR5190248	PRJNA362629	Cattle	Jejunum
SRR5190249	PRJNA362629	Cattle	Jejunum
SRR5190250	PRJNA362629	Cattle	Jejunum
SRR5190251	PRJNA362629	Cattle	Jejunum
SRR5190252	PRJNA362629	Cattle	Jejunum
SRR5190253	PRJNA362629	Cattle	Jejunum
SRR5190254	PRJNA362629	Cattle	Jejunum
SRR5190255	PRJNA362629	Cattle	Jejunum
SRR5190256	PRJNA362629	Cattle	Jejunum
SRR5190257	PRJNA362629	Cattle	Jejunum
SRR5190258	PRJNA362629	Cattle	Jejunum
SRR5190259	PRJNA362629	Cattle	Jejunum
SRR5190260	PRJNA362629	Cattle	Jejunum
SRR5190261	PRJNA362629	Cattle	Jejunum
SRR5190262	PRJNA362629	Cattle	Jejunum
SRR5190263	PRJNA362629	Cattle	Jejunum
SRR5190264	PRJNA362629	Cattle	Jejunum
SRR5190265	PRJNA362629	Cattle	Jejunum
SRR5190266	PRJNA362629	Cattle	Jejunum
SRR5190267	PRJNA362629	Cattle	Rumen
SRR5190268	PRJNA362629	Cattle	Rumen
SRR5190269	PRJNA362629	Cattle	Rumen
SRR5190270	PRJNA362629	Cattle	Rumen
SRR5190271	PRJNA362629	Cattle	Rumen
SRR5190272	PRJNA362629	Cattle	Rumen
SRR5190273	PRJNA362629	Cattle	Rumen
SRR5190274	PRJNA362629	Cattle	Rumen
SRR5190275	PRJNA362629	Cattle	Rumen
SRR5190276	PRJNA362629	Cattle	Rumen
SRR5190277	PRJNA362629	Cattle	Rumen
SRR5190278	PRJNA362629	Cattle	Rumen
SRR5190279	PRJNA362629	Cattle	Rumen
SRR5190280	PRJNA362629	Cattle	Rumen
SRR5190281	PRJNA362629	Cattle	Rumen
SRR5190282	PRJNA362629	Cattle	Rumen
SRR5190283	PRJNA362629	Cattle	Rumen
SRR5190284	PRJNA362629	Cattle	Rumen
SRR6958874	PRJNA419351	Cattle	Rectum
SRR6958875	PRJNA419351	Cattle	Rectum
SRR6958876	PRJNA419351	Cattle	Rectum
SRR6958877	PRJNA419351	Cattle	Rectum
SRR6958878	PRJNA419351	Cattle	Rectum
SRR6958879	PRJNA419351	Cattle	Rectum
SRR6958880	PRJNA419351	Cattle	Rectum
SRR6958881	PRJNA419351	Cattle	Rectum
SRR6958882	PRJNA419351	Cattle	Rectum
SRR6958883	PRJNA419351	Cattle	Rectum
SRR6958884	PRJNA419351	Cattle	Rectum
SRR6958885	PRJNA419351	Cattle	Rectum
SRR6958886	PRJNA419351	Cattle	Rectum
SRR6958887	PRJNA419351	Cattle	Rectum
SRR6958888	PRJNA419351	Cattle	Rectum
SRR6958889	PRJNA419351	Cattle	Rectum
SRR6958890	PRJNA419351	Cattle	Rectum
SRR6958891	PRJNA419351	Cattle	Rectum
SRR6958892	PRJNA419351	Cattle	Rectum
SRR6958893	PRJNA419351	Cattle	Rectum
SRR6958894	PRJNA419351	Cattle	Rectum
SRR6958895	PRJNA419351	Cattle	Rectum
SRR6958896	PRJNA419351	Cattle	Rectum
SRR6958897	PRJNA419351	Cattle	Rectum
SRR6958898	PRJNA419351	Cattle	Rectum
SRR6958899	PRJNA419351	Cattle	Rectum
SRR6958900	PRJNA419351	Cattle	Rectum
SRR6958901	PRJNA419351	Cattle	Rectum
SRR6958902	PRJNA419351	Cattle	Rectum
SRR6958903	PRJNA419351	Cattle	Rectum
SRR6958904	PRJNA419351	Cattle	Rectum
SRR6958905	PRJNA419351	Cattle	Rectum
SRR8397881	PRJNA448333	Cattle	Rumen
SRR8397882	PRJNA448333	Cattle	Rumen
SRR8397883	PRJNA448333	Cattle	Rumen
SRR8397884	PRJNA448333	Cattle	Rumen
SRR8397885	PRJNA448333	Cattle	Rumen
SRR8397886	PRJNA448333	Cattle	Rumen
SRR8397887	PRJNA448333	Cattle	Rumen
SRR8397888	PRJNA448333	Cattle	Rumen
SRR8397889	PRJNA448333	Cattle	Rumen
SRR8397890	PRJNA448333	Cattle	Rumen
SRR8397891	PRJNA448333	Cattle	Rumen
SRR8397892	PRJNA448333	Cattle	Rumen
SRR8397893	PRJNA448333	Cattle	Rumen
SRR8397894	PRJNA448333	Cattle	Rumen
SRR8397895	PRJNA448333	Cattle	Rumen
SRR8397896	PRJNA448333	Cattle	Rumen
SRR8397897	PRJNA448333	Cattle	Rumen
SRR8397898	PRJNA448333	Cattle	Rumen
SRR8397899	PRJNA448333	Cattle	Rumen
SRR8397900	PRJNA448333	Cattle	Rumen
SRR8397901	PRJNA448333	Cattle	Rumen
SRR8397902	PRJNA448333	Cattle	Rumen
SRR8397903	PRJNA448333	Cattle	Rumen
SRR8397904	PRJNA448333	Cattle	Rumen
SRR8397905	PRJNA448333	Cattle	Rumen
SRR8397906	PRJNA448333	Cattle	Rumen
SRR8397907	PRJNA448333	Cattle	Rumen
SRR8397908	PRJNA448333	Cattle	Rumen
SRR8397909	PRJNA448333	Cattle	Rumen
SRR8397910	PRJNA448333	Cattle	Rumen
SRR8397911	PRJNA448333	Cattle	Rumen
SRR8397912	PRJNA448333	Cattle	Rumen
SRR8397913	PRJNA448333	Cattle	Rumen
SRR8397914	PRJNA448333	Cattle	Rumen
SRR8397915	PRJNA448333	Cattle	Rumen
SRR8397916	PRJNA448333	Cattle	Rumen
SRR8397917	PRJNA448333	Cattle	Rumen
SRR8397918	PRJNA448333	Cattle	Rumen
SRR8397919	PRJNA448333	Cattle	Rumen
SRR8397920	PRJNA448333	Cattle	Rumen
SRR8397921	PRJNA448333	Cattle	Rumen
SRR8397922	PRJNA448333	Cattle	Rumen
SRR8397923	PRJNA448333	Cattle	Rumen
SRR8397924	PRJNA448333	Cattle	Rumen
SRR8397925	PRJNA448333	Cattle	Rumen
SRR8397926	PRJNA448333	Cattle	Rumen
SRR8397927	PRJNA448333	Cattle	Rumen
SRR8404214	PRJNA448333	Cattle	Rumen
SRR12529040	PRJNA657455	Cattle	Cecum
SRR12529051	PRJNA657455	Cattle	Cecum
SRR12529062	PRJNA657455	Cattle	Cecum
SRR12529073	PRJNA657455	Cattle	Cecum
SRR12529074	PRJNA657455	Cattle	Rumen
SRR12529075	PRJNA657455	Cattle	Rumen
SRR12529076	PRJNA657455	Cattle	Rumen
SRR12529077	PRJNA657455	Cattle	Rumen
SRR12529078	PRJNA657455	Cattle	Rumen
SRR12529079	PRJNA657455	Cattle	Rumen
SRR12529080	PRJNA657455	Cattle	Reticulum
SRR12529081	PRJNA657455	Cattle	Reticulum
SRR12529082	PRJNA657455	Cattle	Reticulum
SRR12529083	PRJNA657455	Cattle	Reticulum
SRR12529084	PRJNA657455	Cattle	Abomasum
SRR12529085	PRJNA657455	Cattle	Reticulum
SRR12529086	PRJNA657455	Cattle	Reticulum
SRR12529087	PRJNA657455	Cattle	Rectum
SRR12529088	PRJNA657455	Cattle	Rectum
SRR12529089	PRJNA657455	Cattle	Rectum
SRR12529090	PRJNA657455	Cattle	Rectum
SRR12529091	PRJNA657455	Cattle	Rectum
SRR12529092	PRJNA657455	Cattle	Rectum
SRR12529093	PRJNA657455	Cattle	Omasum
SRR12529094	PRJNA657455	Cattle	Omasum
SRR12529095	PRJNA657455	Cattle	Abomasum
SRR12529096	PRJNA657455	Cattle	Omasum
SRR12529097	PRJNA657455	Cattle	Omasum
SRR12529098	PRJNA657455	Cattle	Omasum
SRR12529109	PRJNA657455	Cattle	Omasum
SRR12529120	PRJNA657455	Cattle	Jejunum
SRR12529131	PRJNA657455	Cattle	Jejunum
SRR12529142	PRJNA657455	Cattle	Jejunum
SRR12529153	PRJNA657455	Cattle	Jejunum
SRR12529164	PRJNA657455	Cattle	Jejunum
SRR12529175	PRJNA657455	Cattle	Jejunum
SRR12529176	PRJNA657455	Cattle	Abomasum
SRR12529187	PRJNA657455	Cattle	Ileum
SRR12529198	PRJNA657455	Cattle	Ileum
SRR12529209	PRJNA657455	Cattle	Ileum
SRR12529220	PRJNA657455	Cattle	Ileum
SRR12529231	PRJNA657455	Cattle	Ileum
SRR12529242	PRJNA657455	Cattle	Ileum
SRR12529253	PRJNA657455	Cattle	Duodenum
SRR12529264	PRJNA657455	Cattle	Duodenum
SRR12529275	PRJNA657455	Cattle	Duodenum
SRR12529286	PRJNA657455	Cattle	Duodenum
SRR12529287	PRJNA657455	Cattle	Abomasum
SRR12529298	PRJNA657455	Cattle	Duodenum
SRR12529309	PRJNA657455	Cattle	Duodenum
SRR12529320	PRJNA657455	Cattle	Colon
SRR12529331	PRJNA657455	Cattle	Colon
SRR12529342	PRJNA657455	Cattle	Colon
SRR12529353	PRJNA657455	Cattle	Colon
SRR12529364	PRJNA657455	Cattle	Colon
SRR12529375	PRJNA657455	Cattle	Colon
SRR12529386	PRJNA657455	Cattle	Cecum
SRR12529397	PRJNA657455	Cattle	Cecum
SRR12529398	PRJNA657455	Cattle	Abomasum
SRR12529399	PRJNA657455	Cattle	Abomasum
ERR3525311	PRJEB34458	Cattle	Rumen
ERR3525312	PRJEB34458	Cattle	Rumen
ERR3525313	PRJEB34458	Cattle	Rumen
ERR3525314	PRJEB34458	Cattle	Rumen
ERR833046	PRJEB8939	Cattle	Rumen
ERR833047	PRJEB8939	Cattle	Rumen
ERR833048	PRJEB8939	Cattle	Rumen
ERR833049	PRJEB8939	Cattle	Rumen
ERR833050	PRJEB8939	Cattle	Rumen
ERR833051	PRJEB8939	Cattle	Rumen
ERR833052	PRJEB8939	Cattle	Rumen
ERR833211	PRJEB8939	Cattle	Rumen
ERR833212	PRJEB8939	Cattle	Rumen
ERR833213	PRJEB8939	Cattle	Rumen
ERR833214	PRJEB8939	Cattle	Rumen
ERR833215	PRJEB8939	Cattle	Rumen
ERR833216	PRJEB8939	Cattle	Rumen
ERR833217	PRJEB8939	Cattle	Rumen
SRR7686592	PRJNA485488	Cattle	Rectum
SRR7686593	PRJNA485488	Cattle	Rectum
SRR7686594	PRJNA485488	Cattle	Rectum
SRR7686595	PRJNA485488	Cattle	Rectum
SRR7686596	PRJNA485488	Cattle	Rectum
SRR7686597	PRJNA485488	Cattle	Rectum
SRR7686598	PRJNA485488	Cattle	Rectum
SRR7686599	PRJNA485488	Cattle	Rectum
SRR7686600	PRJNA485488	Cattle	Rectum
SRR7686601	PRJNA485488	Cattle	Rectum
SRR7686602	PRJNA485488	Cattle	Rectum
SRR7686603	PRJNA485488	Cattle	Rectum
SRR7686604	PRJNA485488	Cattle	Rectum
SRR7686605	PRJNA485488	Cattle	Rectum
SRR094166	PRJNA60251	Cattle	Rectum
SRR094403	PRJNA60251	Cattle	Rectum
SRR094405	PRJNA60251	Cattle	Rectum
SRR094415	PRJNA60251	Cattle	Rectum
SRR094416	PRJNA60251	Cattle	Rectum
SRR094417	PRJNA60251	Cattle	Rectum
SRR094418	PRJNA60251	Cattle	Rectum
SRR094424	PRJNA60251	Cattle	Rectum
SRR094428	PRJNA60251	Cattle	Rectum
SRR094437	PRJNA60251	Cattle	Rectum
SRR094926	PRJNA60251	Cattle	Rectum
ERR1278072	PRJEB12797	Moose	Rumen
ERR1278073	PRJEB12797	Moose	Rumen
ERR1278074	PRJEB12797	Moose	Rumen
ERR1278103	PRJEB12797	Moose	Rumen
ERR1278104	PRJEB12797	Moose	Rumen
ERR1278105	PRJEB12797	Moose	Rumen
ERR3525315	PRJEB34458	Cattle	Rumen
ERR3525316	PRJEB34458	Cattle	Rumen
ERR3525317	PRJEB34458	Cattle	Rumen
ERR3525318	PRJEB34458	Cattle	Rumen
ERR3525319	PRJEB34458	Cattle	Rumen
ERR3525320	PRJEB34458	Cattle	Rumen
SRR2959502	PRJNA301235	Moose	Rectum
SRR2959740	PRJNA301235	Moose	Rectum
SRR6122973	PRJNA301235	Moose	Rectum
SRR12529154	PRJNA657455	Water_deer	Rumen
SRR12529155	PRJNA657455	Water_deer	Rumen
SRR12529156	PRJNA657455	Water_deer	Rumen
SRR12529157	PRJNA657455	Water_deer	Rumen
SRR12529158	PRJNA657455	Water_deer	Rumen
SRR12529159	PRJNA657455	Water_deer	Reticulum
SRR12529160	PRJNA657455	Water_deer	Reticulum
SRR12529161	PRJNA657455	Water_deer	Reticulum
SRR12529162	PRJNA657455	Water_deer	Reticulum
SRR12529163	PRJNA657455	Water_deer	Reticulum
SRR12529165	PRJNA657455	Water_deer	Rectum
SRR12529166	PRJNA657455	Water_deer	Rectum
SRR12529167	PRJNA657455	Water_deer	Rectum
SRR12529168	PRJNA657455	Water_deer	Rectum
SRR12529169	PRJNA657455	Water_deer	Rectum
SRR12529170	PRJNA657455	Water_deer	Omasum
SRR12529171	PRJNA657455	Water_deer	Omasum
SRR12529172	PRJNA657455	Water_deer	Omasum
SRR12529173	PRJNA657455	Water_deer	Omasum
SRR12529174	PRJNA657455	Water_deer	Omasum
SRR12529177	PRJNA657455	Water_deer	Jejunum
SRR12529178	PRJNA657455	Water_deer	Jejunum
SRR12529179	PRJNA657455	Water_deer	Jejunum
SRR12529180	PRJNA657455	Water_deer	Jejunum
SRR12529181	PRJNA657455	Water_deer	Jejunum
SRR12529182	PRJNA657455	Water_deer	Ileum
SRR12529183	PRJNA657455	Water_deer	Ileum
SRR12529184	PRJNA657455	Water_deer	Ileum
SRR12529185	PRJNA657455	Water_deer	Ileum
SRR12529186	PRJNA657455	Water_deer	Ileum
SRR12529188	PRJNA657455	Water_deer	Duodenum
SRR12529189	PRJNA657455	Water_deer	Duodenum
SRR12529190	PRJNA657455	Water_deer	Duodenum
SRR12529191	PRJNA657455	Water_deer	Duodenum
SRR12529192	PRJNA657455	Water_deer	Duodenum
SRR12529193	PRJNA657455	Water_deer	Colon
SRR12529194	PRJNA657455	Water_deer	Colon
SRR12529195	PRJNA657455	Water_deer	Colon
SRR12529196	PRJNA657455	Water_deer	Colon
SRR12529197	PRJNA657455	Water_deer	Colon
SRR12529199	PRJNA657455	Water_deer	Cecum
SRR12529200	PRJNA657455	Water_deer	Cecum
SRR12529201	PRJNA657455	Water_deer	Cecum
SRR12529202	PRJNA657455	Water_deer	Cecum
SRR12529203	PRJNA657455	Water_deer	Cecum
SRR12529204	PRJNA657455	Water_deer	Abomasum
SRR12529205	PRJNA657455	Water_deer	Abomasum
SRR12529206	PRJNA657455	Water_deer	Abomasum
SRR12529207	PRJNA657455	Water_deer	Abomasum
SRR12529208	PRJNA657455	Water_deer	Abomasum
SRR12529321	PRJNA657455	Roe_deer	Rumen
SRR12529322	PRJNA657455	Roe_deer	Rumen
SRR12529323	PRJNA657455	Roe_deer	Rumen
SRR12529324	PRJNA657455	Roe_deer	Rumen
SRR12529325	PRJNA657455	Roe_deer	Rumen
SRR12529326	PRJNA657455	Roe_deer	Reticulum
SRR12529327	PRJNA657455	Roe_deer	Reticulum
SRR12529328	PRJNA657455	Roe_deer	Reticulum
SRR12529329	PRJNA657455	Roe_deer	Reticulum
SRR12529330	PRJNA657455	Roe_deer	Reticulum
SRR12529332	PRJNA657455	Roe_deer	Rectum
SRR12529333	PRJNA657455	Roe_deer	Rectum
SRR12529334	PRJNA657455	Roe_deer	Rectum
SRR12529335	PRJNA657455	Roe_deer	Rectum
SRR12529336	PRJNA657455	Roe_deer	Rectum
SRR12529337	PRJNA657455	Roe_deer	Omasum
SRR12529338	PRJNA657455	Roe_deer	Omasum
SRR12529339	PRJNA657455	Roe_deer	Omasum
SRR12529340	PRJNA657455	Roe_deer	Omasum
SRR12529341	PRJNA657455	Roe_deer	Omasum
SRR12529343	PRJNA657455	Roe_deer	Jejunum
SRR12529344	PRJNA657455	Roe_deer	Jejunum
SRR12529345	PRJNA657455	Roe_deer	Jejunum
SRR12529346	PRJNA657455	Roe_deer	Jejunum
SRR12529347	PRJNA657455	Roe_deer	Jejunum
SRR12529348	PRJNA657455	Roe_deer	Ileum
SRR12529349	PRJNA657455	Roe_deer	Ileum
SRR12529350	PRJNA657455	Roe_deer	Ileum
SRR12529351	PRJNA657455	Roe_deer	Ileum
SRR12529352	PRJNA657455	Roe_deer	Ileum
SRR12529354	PRJNA657455	Roe_deer	Duodenum
SRR12529355	PRJNA657455	Roe_deer	Duodenum
SRR12529356	PRJNA657455	Roe_deer	Duodenum
SRR12529357	PRJNA657455	Roe_deer	Duodenum
SRR12529358	PRJNA657455	Roe_deer	Duodenum
SRR12529359	PRJNA657455	Roe_deer	Colon
SRR12529360	PRJNA657455	Roe_deer	Colon
SRR12529361	PRJNA657455	Roe_deer	Colon
SRR12529362	PRJNA657455	Roe_deer	Colon
SRR12529363	PRJNA657455	Roe_deer	Colon
SRR12529365	PRJNA657455	Roe_deer	Cecum
SRR12529366	PRJNA657455	Roe_deer	Cecum
SRR12529367	PRJNA657455	Roe_deer	Cecum
SRR12529368	PRJNA657455	Roe_deer	Cecum
SRR12529369	PRJNA657455	Roe_deer	Cecum
SRR12529370	PRJNA657455	Roe_deer	Abomasum
SRR12529371	PRJNA657455	Roe_deer	Abomasum
SRR12529372	PRJNA657455	Roe_deer	Abomasum
SRR12529373	PRJNA657455	Roe_deer	Abomasum
SRR12529374	PRJNA657455	Roe_deer	Abomasum
SRR7702748	PRJNA486341	Goat	Rectum
SRR7702749	PRJNA486341	Goat	Small Intestine
SRR7702756	PRJNA486341	Goat	Large Intestine
SRR7702757	PRJNA486341	Goat	Large Intestine
SRR7702758	PRJNA486341	Goat	Rectum
SRR7702759	PRJNA486341	Goat	Small Intestine
SRR12529030	PRJNA657455	Goat	Omasum
SRR12529031	PRJNA657455	Goat	Omasum
SRR12529032	PRJNA657455	Goat	Omasum
SRR12529033	PRJNA657455	Goat	Omasum
SRR12529034	PRJNA657455	Goat	Jejunum
SRR12529035	PRJNA657455	Goat	Jejunum
SRR12529036	PRJNA657455	Goat	Jejunum
SRR12529037	PRJNA657455	Goat	Jejunum
SRR12529038	PRJNA657455	Goat	Jejunum
SRR12529039	PRJNA657455	Goat	Jejunum
SRR12529041	PRJNA657455	Goat	Ileum
SRR12529042	PRJNA657455	Goat	Ileum
SRR12529043	PRJNA657455	Goat	Ileum
SRR12529044	PRJNA657455	Goat	Ileum
SRR12529045	PRJNA657455	Goat	Ileum
SRR12529046	PRJNA657455	Goat	Ileum
SRR12529047	PRJNA657455	Goat	Duodenum
SRR12529048	PRJNA657455	Goat	Duodenum
SRR12529049	PRJNA657455	Goat	Duodenum
SRR12529050	PRJNA657455	Goat	Duodenum
SRR12529052	PRJNA657455	Goat	Duodenum
SRR12529053	PRJNA657455	Goat	Duodenum
SRR12529054	PRJNA657455	Goat	Colon
SRR12529055	PRJNA657455	Goat	Colon
SRR12529056	PRJNA657455	Goat	Colon
SRR12529057	PRJNA657455	Goat	Colon
SRR12529058	PRJNA657455	Goat	Colon
SRR12529059	PRJNA657455	Goat	Colon
SRR12529060	PRJNA657455	Goat	Cecum
SRR12529061	PRJNA657455	Goat	Cecum
SRR12529063	PRJNA657455	Goat	Cecum
SRR12529064	PRJNA657455	Goat	Cecum
SRR12529065	PRJNA657455	Goat	Cecum
SRR12529066	PRJNA657455	Goat	Cecum
SRR12529067	PRJNA657455	Goat	Abomasum
SRR12529068	PRJNA657455	Goat	Abomasum
SRR12529069	PRJNA657455	Goat	Abomasum
SRR12529070	PRJNA657455	Goat	Abomasum
SRR12529071	PRJNA657455	Goat	Abomasum
SRR12529072	PRJNA657455	Goat	Abomasum
SRR12529376	PRJNA657455	Goat	Rumen
SRR12529377	PRJNA657455	Goat	Rumen
SRR12529378	PRJNA657455	Goat	Rumen
SRR12529379	PRJNA657455	Goat	Rumen
SRR12529380	PRJNA657455	Goat	Rumen
SRR12529381	PRJNA657455	Goat	Rumen
SRR12529382	PRJNA657455	Goat	Reticulum
SRR12529383	PRJNA657455	Goat	Reticulum
SRR12529384	PRJNA657455	Goat	Reticulum
SRR12529385	PRJNA657455	Goat	Reticulum
SRR12529387	PRJNA657455	Goat	Reticulum
SRR12529388	PRJNA657455	Goat	Reticulum
SRR12529389	PRJNA657455	Goat	Rectum
SRR12529390	PRJNA657455	Goat	Rectum
SRR12529391	PRJNA657455	Goat	Rectum
SRR12529392	PRJNA657455	Goat	Rectum
SRR12529393	PRJNA657455	Goat	Rectum
SRR12529394	PRJNA657455	Goat	Rectum
SRR12529395	PRJNA657455	Goat	Omasum
SRR12529396	PRJNA657455	Goat	Omasum
AMSCB1-2	PRJNA723432	Goat	Omasum
AMSCB2-1	PRJNA723432	Goat	Omasum
AMSCB3-2	PRJNA723432	Goat	Omasum
AMSCB4-1	PRJNA723432	Goat	Omasum
AMSCB5-2	PRJNA723432	Goat	Omasum
AMSCH3-1	PRJNA723432	Goat	Ileum
AMSCJ1-1	PRJNA723432	Goat	Colon
AMSCJ2-2	PRJNA723432	Goat	Colon
AMSCJ3-1	PRJNA723432	Goat	Colon
AMSCJ5-2	PRJNA723432	Goat	Colon
AMSCK2-1	PRJNA723432	Goat	Jejunum
AMSCK3-1	PRJNA723432	Goat	Jejunum
AMSCK4-1	PRJNA723432	Goat	Jejunum
AMSCL1-1	PRJNA723432	Goat	Rumen
AMSCL2-1	PRJNA723432	Goat	Rumen
AMSCL3-1	PRJNA723432	Goat	Rumen
AMSCL4-1	PRJNA723432	Goat	Rumen
AMSCL5-2	PRJNA723432	Goat	Rumen
AMSCO1-1	PRJNA723432	Goat	Cecum
AMSCO2-2	PRJNA723432	Goat	Cecum
AMSCO3-1	PRJNA723432	Goat	Cecum
AMSCO4-1	PRJNA723432	Goat	Cecum
AMSCO5-2	PRJNA723432	Goat	Cecum
AMSCS5-1	PRJNA723432	Goat	Duodenum
AMSCS5-2	PRJNA723432	Goat	Duodenum
AMSCW1-1	PRJNA723432	Goat	Reticulum
AMSCW2-1	PRJNA723432	Goat	Reticulum
AMSCW3-1	PRJNA723432	Goat	Reticulum
AMSCW4-1	PRJNA723432	Goat	Reticulum
AMSCW5-2	PRJNA723432	Goat	Reticulum
AMSCZ2-1	PRJNA723432	Goat	Abomasum
AMSCZ3-1	PRJNA723432	Goat	Abomasum
AMSCZ5-2	PRJNA723432	Goat	Abomasum
AMSFB10-1	PRJNA723432	Goat	Omasum
AMSFB11-1	PRJNA723432	Goat	Omasum
AMSFB12-1	PRJNA723432	Goat	Omasum
AMSFB13-2	PRJNA723432	Goat	Omasum
AMSFB14-1	PRJNA723432	Goat	Omasum
AMSFB2-1	PRJNA723432	Goat	Omasum
AMSFB3-1	PRJNA723432	Goat	Omasum
AMSFB4-1	PRJNA723432	Goat	Omasum
AMSFB5-1	PRJNA723432	Goat	Omasum
AMSFB6-1	PRJNA723432	Goat	Omasum
AMSFB8-1	PRJNA723432	Goat	Omasum
AMSFB9-2	PRJNA723432	Goat	Omasum
AMSFH11-1	PRJNA723432	Goat	Ileum
AMSFH12-2	PRJNA723432	Goat	Ileum
AMSFH13-1	PRJNA723432	Goat	Ileum
AMSFH3-2	PRJNA723432	Goat	Ileum
AMSFH4-1	PRJNA723432	Goat	Ileum
AMSFH5-1	PRJNA723432	Goat	Ileum
AMSFH6-1	PRJNA723432	Goat	Ileum
AMSFH8-1	PRJNA723432	Goat	Ileum
AMSFH9-1	PRJNA723432	Goat	Ileum
AMSFJ10-1	PRJNA723432	Goat	Colon
AMSFJ11-1	PRJNA723432	Goat	Colon
AMSFJ12-1	PRJNA723432	Goat	Colon
AMSFJ13-2	PRJNA723432	Goat	Colon
AMSFJ14-1	PRJNA723432	Goat	Colon
AMSFJ2-2	PRJNA723432	Goat	Colon
AMSFJ3-1	PRJNA723432	Goat	Colon
AMSFJ4-1	PRJNA723432	Goat	Colon
AMSFJ5-1	PRJNA723432	Goat	Colon
AMSFJ6-1	PRJNA723432	Goat	Colon
AMSFJ8-1	PRJNA723432	Goat	Colon
AMSFJ9-2	PRJNA723432	Goat	Colon
AMSFK11-1	PRJNA723432	Goat	Jejunum
AMSFK12-1	PRJNA723432	Goat	Jejunum
AMSFK13-2	PRJNA723432	Goat	Jejunum
AMSFK3-2	PRJNA723432	Goat	Jejunum
AMSFK4-2	PRJNA723432	Goat	Jejunum
AMSFK7-2	PRJNA723432	Goat	Jejunum
AMSFK8-1	PRJNA723432	Goat	Jejunum
AMSFL10-1	PRJNA723432	Goat	Rumen
AMSFL11-1	PRJNA723432	Goat	Rumen
AMSFL12-1	PRJNA723432	Goat	Rumen
AMSFL13-2	PRJNA723432	Goat	Rumen
AMSFL14-1	PRJNA723432	Goat	Rumen
AMSFL2-1	PRJNA723432	Goat	Rumen
AMSFL3-1	PRJNA723432	Goat	Rumen
AMSFL4-1	PRJNA723432	Goat	Rumen
AMSFL5-1	PRJNA723432	Goat	Rumen
AMSFL6-1	PRJNA723432	Goat	Rumen
AMSFL8-1	PRJNA723432	Goat	Rumen
AMSFL9-2	PRJNA723432	Goat	Rumen
AMSFO10-1	PRJNA723432	Goat	Cecum
AMSFO11-1	PRJNA723432	Goat	Cecum
AMSFO12-1	PRJNA723432	Goat	Cecum
AMSFO13-2	PRJNA723432	Goat	Cecum
AMSFO14-1	PRJNA723432	Goat	Cecum
AMSFO3-2	PRJNA723432	Goat	Cecum
AMSFO4-1	PRJNA723432	Goat	Cecum
AMSFO5-1	PRJNA723432	Goat	Cecum
AMSFO6-1	PRJNA723432	Goat	Cecum
AMSFO8-1	PRJNA723432	Goat	Cecum
AMSFO9-2	PRJNA723432	Goat	Cecum
AMSFS10-1	PRJNA723432	Goat	Duodenum
AMSFS11-1	PRJNA723432	Goat	Duodenum
AMSFS12-1	PRJNA723432	Goat	Duodenum
AMSFS13-2	PRJNA723432	Goat	Duodenum
AMSFS14-1	PRJNA723432	Goat	Duodenum
AMSFS4-1	PRJNA723432	Goat	Duodenum
AMSFS5-1	PRJNA723432	Goat	Duodenum
AMSFS6-1	PRJNA723432	Goat	Duodenum
AMSFS7-2	PRJNA723432	Goat	Duodenum
AMSFS8-1	PRJNA723432	Goat	Duodenum
AMSFS9-2	PRJNA723432	Goat	Duodenum
AMSFW10-1	PRJNA723432	Goat	Reticulum
AMSFW11-1	PRJNA723432	Goat	Reticulum
AMSFW12-1	PRJNA723432	Goat	Reticulum
AMSFW13-2	PRJNA723432	Goat	Reticulum
AMSFW14-1	PRJNA723432	Goat	Reticulum
AMSFW2-1	PRJNA723432	Goat	Reticulum
AMSFW3-2	PRJNA723432	Goat	Reticulum
AMSFW4-1	PRJNA723432	Goat	Reticulum
AMSFW5-1	PRJNA723432	Goat	Reticulum
AMSFW6-1	PRJNA723432	Goat	Reticulum
AMSFW8-1	PRJNA723432	Goat	Reticulum
AMSFW9-2	PRJNA723432	Goat	Reticulum
AMSFZ10-1	PRJNA723432	Goat	Abomasum
AMSFZ11-1	PRJNA723432	Goat	Abomasum
AMSFZ12-1	PRJNA723432	Goat	Abomasum
AMSFZ14-1	PRJNA723432	Goat	Abomasum
AMSFZ2-1	PRJNA723432	Goat	Abomasum
AMSFZ3-1	PRJNA723432	Goat	Abomasum
AMSFZ4-1	PRJNA723432	Goat	Abomasum
AMSFZ5-1	PRJNA723432	Goat	Abomasum
AMSFZ6-1	PRJNA723432	Goat	Abomasum
AMSFZ8-1	PRJNA723432	Goat	Abomasum
AMSFZ9-2	PRJNA723432	Goat	Abomasum
AWMGB10-1	PRJNA723432	Goat	Omasum
AWMGB11-2	PRJNA723432	Goat	Omasum
AWMGB1-2	PRJNA723432	Goat	Omasum
AWMGB12-2	PRJNA723432	Goat	Omasum
AWMGB13-2	PRJNA723432	Goat	Omasum
AWMGB20-1	PRJNA723432	Goat	Omasum
AWMGB2-1	PRJNA723432	Goat	Omasum
AWMGB21-2	PRJNA723432	Goat	Omasum
AWMGB3-1	PRJNA723432	Goat	Omasum
AWMGB4-1	PRJNA723432	Goat	Omasum
AWMGB5-1	PRJNA723432	Goat	Omasum
AWMGB8-2	PRJNA723432	Goat	Omasum
AWMGB9-1	PRJNA723432	Goat	Omasum
AWMGH10-2	PRJNA723432	Goat	Ileum
AWMGH11-2	PRJNA723432	Goat	Ileum
AWMGH1-2	PRJNA723432	Goat	Ileum
AWMGH13-2	PRJNA723432	Goat	Ileum
AWMGH20-1	PRJNA723432	Goat	Ileum
AWMGH2-1	PRJNA723432	Goat	Ileum
AWMGH3-1	PRJNA723432	Goat	Ileum
AWMGH4-1	PRJNA723432	Goat	Ileum
AWMGH7-2	PRJNA723432	Goat	Ileum
AWMGH8-2	PRJNA723432	Goat	Ileum
AWMGH9-2	PRJNA723432	Goat	Ileum
AWMGJ10-1	PRJNA723432	Goat	Colon
AWMGJ1-1	PRJNA723432	Goat	Colon
AWMGJ12-2	PRJNA723432	Goat	Colon
AWMGJ13-2	PRJNA723432	Goat	Colon
AWMGJ20-1	PRJNA723432	Goat	Colon
AWMGJ2-1	PRJNA723432	Goat	Colon
AWMGJ21-2	PRJNA723432	Goat	Colon
AWMGJ3-1	PRJNA723432	Goat	Colon
AWMGJ4-1	PRJNA723432	Goat	Colon
AWMGJ5-1	PRJNA723432	Goat	Colon
AWMGJ6-2	PRJNA723432	Goat	Colon
AWMGJ7-2	PRJNA723432	Goat	Colon
AWMGJ8-2	PRJNA723432	Goat	Colon
AWMGJ9-1	PRJNA723432	Goat	Colon
AWMGK10-1	PRJNA723432	Goat	Jejunum
AWMGK1-1	PRJNA723432	Goat	Jejunum
AWMGK11-2	PRJNA723432	Goat	Jejunum
AWMGK12-2	PRJNA723432	Goat	Jejunum
AWMGK13-2	PRJNA723432	Goat	Jejunum
AWMGK14-1	PRJNA723432	Goat	Jejunum
AWMGK15-2	PRJNA723432	Goat	Jejunum
AWMGK16-1	PRJNA723432	Goat	Jejunum
AWMGK18-2	PRJNA723432	Goat	Jejunum
AWMGK19-2	PRJNA723432	Goat	Jejunum
AWMGK20-1	PRJNA723432	Goat	Jejunum
AWMGK2-1	PRJNA723432	Goat	Jejunum
AWMGK21-2	PRJNA723432	Goat	Jejunum
AWMGK3-1	PRJNA723432	Goat	Jejunum
AWMGK4-1	PRJNA723432	Goat	Jejunum
AWMGK5-1	PRJNA723432	Goat	Jejunum
AWMGK6-2	PRJNA723432	Goat	Jejunum
AWMGK7-2	PRJNA723432	Goat	Jejunum
AWMGK8-2	PRJNA723432	Goat	Jejunum
AWMGK9-2	PRJNA723432	Goat	Jejunum
AWMGL10-1	PRJNA723432	Goat	Rumen
AWMGL1-1	PRJNA723432	Goat	Rumen
AWMGL11-2	PRJNA723432	Goat	Rumen
AWMGL12-2	PRJNA723432	Goat	Rumen
AWMGL13-2	PRJNA723432	Goat	Rumen
AWMGL20-1	PRJNA723432	Goat	Rumen
AWMGL21-2	PRJNA723432	Goat	Rumen
AWMGL2-2	PRJNA723432	Goat	Rumen
AWMGL3-1	PRJNA723432	Goat	Rumen
AWMGL4-1	PRJNA723432	Goat	Rumen
AWMGL7-2	PRJNA723432	Goat	Rumen
AWMGL8-2	PRJNA723432	Goat	Rumen
AWMGL9-1	PRJNA723432	Goat	Rumen
AWMGO10-1	PRJNA723432	Goat	Cecum
AWMGO11-2	PRJNA723432	Goat	Cecum
AWMGO1-2	PRJNA723432	Goat	Cecum
AWMGO12-2	PRJNA723432	Goat	Cecum
AWMGO13-2	PRJNA723432	Goat	Cecum
AWMGO20-1	PRJNA723432	Goat	Cecum
AWMGO2-1	PRJNA723432	Goat	Cecum
AWMGO21-2	PRJNA723432	Goat	Cecum
AWMGO3-1	PRJNA723432	Goat	Cecum
AWMGO4-1	PRJNA723432	Goat	Cecum
AWMGO5-1	PRJNA723432	Goat	Cecum
AWMGO7-2	PRJNA723432	Goat	Cecum
AWMGO8-2	PRJNA723432	Goat	Cecum
AWMGO9-2	PRJNA723432	Goat	Cecum
AWMGS10-1	PRJNA723432	Goat	Duodenum
AWMGS11-2	PRJNA723432	Goat	Duodenum
AWMGS12-2	PRJNA723432	Goat	Duodenum
AWMGS13-2	PRJNA723432	Goat	Duodenum
AWMGS14-1	PRJNA723432	Goat	Duodenum
AWMGS16-1	PRJNA723432	Goat	Duodenum
AWMGS18-2	PRJNA723432	Goat	Duodenum
AWMGS19-1	PRJNA723432	Goat	Duodenum
AWMGS20-1	PRJNA723432	Goat	Duodenum
AWMGS2-1	PRJNA723432	Goat	Duodenum
AWMGS21-2	PRJNA723432	Goat	Duodenum
AWMGS3-1	PRJNA723432	Goat	Duodenum
AWMGS5-1	PRJNA723432	Goat	Duodenum
AWMGS6-2	PRJNA723432	Goat	Duodenum
AWMGS9-2	PRJNA723432	Goat	Duodenum
AWMGW10-1	PRJNA723432	Goat	Reticulum
AWMGW1-1	PRJNA723432	Goat	Reticulum
AWMGW11-2	PRJNA723432	Goat	Reticulum
AWMGW12-2	PRJNA723432	Goat	Reticulum
AWMGW13-2	PRJNA723432	Goat	Reticulum
AWMGW20-1	PRJNA723432	Goat	Reticulum
AWMGW2-1	PRJNA723432	Goat	Reticulum
AWMGW21-2	PRJNA723432	Goat	Reticulum
AWMGW3-1	PRJNA723432	Goat	Reticulum
AWMGW4-1	PRJNA723432	Goat	Reticulum
AWMGW7-2	PRJNA723432	Goat	Reticulum
AWMGW8-2	PRJNA723432	Goat	Reticulum
AWMGW9-1	PRJNA723432	Goat	Reticulum
AWMGZ11-2	PRJNA723432	Goat	Abomasum
AWMGZ1-2	PRJNA723432	Goat	Abomasum
AWMGZ13-2	PRJNA723432	Goat	Abomasum
AWMGZ14-1	PRJNA723432	Goat	Abomasum
AWMGZ15-2	PRJNA723432	Goat	Abomasum
AWMGZ16-1	PRJNA723432	Goat	Abomasum
AWMGZ18-1	PRJNA723432	Goat	Abomasum
AWMGZ20-1	PRJNA723432	Goat	Abomasum
AWMGZ2-1	PRJNA723432	Goat	Abomasum
AWMGZ3-2	PRJNA723432	Goat	Abomasum
AWMGZ4-1	PRJNA723432	Goat	Abomasum
AWMGZ5-1	PRJNA723432	Goat	Abomasum
AWMGZ6-2	PRJNA723432	Goat	Abomasum
AWMGZ7-2	PRJNA723432	Goat	Abomasum
AWMGZ8-2	PRJNA723432	Goat	Abomasum
AWMGZ9-2	PRJNA723432	Goat	Abomasum
CF1	PRJNA723432	Goat	Rectum
CF10	PRJNA723432	Goat	Rectum
CF13	PRJNA723432	Goat	Rectum
CF14	PRJNA723432	Goat	Rectum
CF15	PRJNA723432	Goat	Rectum
CF16	PRJNA723432	Goat	Rectum
CF17	PRJNA723432	Goat	Rectum
CF18	PRJNA723432	Goat	Rectum
CF19	PRJNA723432	Goat	Rectum
CF2	PRJNA723432	Goat	Rectum
CF20	PRJNA723432	Goat	Rectum
CF22	PRJNA723432	Goat	Rectum
CF23	PRJNA723432	Goat	Rectum
CF24	PRJNA723432	Goat	Rectum
CF25	PRJNA723432	Goat	Rectum
CF26	PRJNA723432	Goat	Rectum
CF27	PRJNA723432	Goat	Rectum
CF28	PRJNA723432	Goat	Rectum
CF29	PRJNA723432	Goat	Rectum
CF3	PRJNA723432	Goat	Rectum
CF30	PRJNA723432	Goat	Rectum
CF31	PRJNA723432	Goat	Rectum
CF32	PRJNA723432	Goat	Rectum
CF33	PRJNA723432	Goat	Rectum
CF4	PRJNA723432	Goat	Rectum
CF5	PRJNA723432	Goat	Rectum
CF6	PRJNA723432	Goat	Rectum
CF7	PRJNA723432	Goat	Rectum
CF8	PRJNA723432	Goat	Rectum
CF9	PRJNA723432	Goat	Rectum
GXFCY1	PRJNA723432	Goat	Rectum
GXFCY10	PRJNA723432	Goat	Rectum
GXFCY11	PRJNA723432	Goat	Rectum
GXFCY12	PRJNA723432	Goat	Rectum
GXFCY13	PRJNA723432	Goat	Rectum
GXFCY14	PRJNA723432	Goat	Rectum
GXFCY15	PRJNA723432	Goat	Rectum
GXFCY16	PRJNA723432	Goat	Rectum
GXFCY17	PRJNA723432	Goat	Rectum
GXFCY18	PRJNA723432	Goat	Rectum
GXFCY19	PRJNA723432	Goat	Rectum
GXFCY2	PRJNA723432	Goat	Rectum
GXFCY20	PRJNA723432	Goat	Rectum
GXFCY21	PRJNA723432	Goat	Rectum
GXFCY22	PRJNA723432	Goat	Rectum
GXFCY23	PRJNA723432	Goat	Rectum
GXFCY24	PRJNA723432	Goat	Rectum
GXFCY25	PRJNA723432	Goat	Rectum
GXFCY26	PRJNA723432	Goat	Rectum
GXFCY27	PRJNA723432	Goat	Rectum
GXFCY28	PRJNA723432	Goat	Rectum
GXFCY29	PRJNA723432	Goat	Rectum
GXFCY3	PRJNA723432	Goat	Rectum
GXFCY30	PRJNA723432	Goat	Rectum
GXFCY31	PRJNA723432	Goat	Rectum
GXFCY4	PRJNA723432	Goat	Rectum
GXFCY5	PRJNA723432	Goat	Rectum
GXFCY6	PRJNA723432	Goat	Rectum
GXFCY7	PRJNA723432	Goat	Rectum
GXFCY9	PRJNA723432	Goat	Rectum
JHFTF1	PRJNA723432	Goat	Rectum
JHFTF11	PRJNA723432	Goat	Rectum
JHFTF12	PRJNA723432	Goat	Rectum
JHFTF13	PRJNA723432	Goat	Rectum
JHFTF14	PRJNA723432	Goat	Rectum
JHFTF15	PRJNA723432	Goat	Rectum
JHFTF16	PRJNA723432	Goat	Rectum
JHFTF17	PRJNA723432	Goat	Rectum
JHFTF18	PRJNA723432	Goat	Rectum
JHFTF19	PRJNA723432	Goat	Rectum
JHFTF2	PRJNA723432	Goat	Rectum
JHFTF20	PRJNA723432	Goat	Rectum
JHFTF21	PRJNA723432	Goat	Rectum
JHFTF22	PRJNA723432	Goat	Rectum
JHFTF23	PRJNA723432	Goat	Rectum
JHFTF25	PRJNA723432	Goat	Rectum
JHFTF26	PRJNA723432	Goat	Rectum
JHFTF27	PRJNA723432	Goat	Rectum
JHFTF28	PRJNA723432	Goat	Rectum
JHFTF29	PRJNA723432	Goat	Rectum
JHFTF3	PRJNA723432	Goat	Rectum
JHFTF30	PRJNA723432	Goat	Rectum
JHFTF31	PRJNA723432	Goat	Rectum
JHFTF32	PRJNA723432	Goat	Rectum
JHFTF33	PRJNA723432	Goat	Rectum
JHFTF4	PRJNA723432	Goat	Rectum
JHFTF5	PRJNA723432	Goat	Rectum
JHFTF6	PRJNA723432	Goat	Rectum
JHFTF7	PRJNA723432	Goat	Rectum
JHFTF8	PRJNA723432	Goat	Rectum
MDHFG10-1	PRJNA723432	Goat	Rectum
MDHFG1-1	PRJNA723432	Goat	Rectum
MDHFG11-2	PRJNA723432	Goat	Rectum
MDHFG12-2	PRJNA723432	Goat	Rectum
[truncated: 327 more rows]

## Sheet: Table S2
Number of MAGs at different genera in CRMC
MAGs number	Domain	Phylum	Class	Order	Family	Genus
295	d__Archaea	p__Halobacteriota	c__Methanomicrobia	o__Methanomicrobiales	f__Methanocorpusculaceae	g__Methanocorpusculum
29	d__Archaea	p__Halobacteriota	c__Methanomicrobia	o__Methanomicrobiales	f__Methanomicrobiaceae	g__Methanomicrobium
5	d__Archaea	p__Halobacteriota	c__Methanosarcinia	o__Methanosarcinales	f__Methanosarcinaceae	g__Methanimicrococcus
151	d__Archaea	p__Methanobacteriota	c__Methanobacteria	o__Methanobacteriales	f__Methanobacteriaceae	g__Methanobrevibacter
226	d__Archaea	p__Methanobacteriota	c__Methanobacteria	o__Methanobacteriales	f__Methanobacteriaceae	g__Methanobrevibacter_A
21	d__Archaea	p__Methanobacteriota	c__Methanobacteria	o__Methanobacteriales	f__Methanobacteriaceae	g__Methanobrevibacter_B
15	d__Archaea	p__Methanobacteriota	c__Methanobacteria	o__Methanobacteriales	f__Methanobacteriaceae	g__Methanosphaera
20	d__Archaea	p__Thermoplasmatota	c__Thermoplasmata	o__Methanomassiliicoccales	f__Methanomethylophilaceae	g__
49	d__Archaea	p__Thermoplasmatota	c__Thermoplasmata	o__Methanomassiliicoccales	f__Methanomethylophilaceae	g__Methanomethylophilus
5	d__Archaea	p__Thermoplasmatota	c__Thermoplasmata	o__Methanomassiliicoccales	f__Methanomethylophilaceae	g__MX-02
63	d__Archaea	p__Thermoplasmatota	c__Thermoplasmata	o__Methanomassiliicoccales	f__Methanomethylophilaceae	g__SIG5
102	d__Archaea	p__Thermoplasmatota	c__Thermoplasmata	o__Methanomassiliicoccales	f__Methanomethylophilaceae	g__UBA71
1	d__Bacteria	p__Actinobacteriota	c__Actinomycetia	o__Actinomycetales	f__Actinomycetaceae	g__Arcanobacterium_A
3	d__Bacteria	p__Actinobacteriota	c__Actinomycetia	o__Actinomycetales	f__Actinomycetaceae	g__RUG11864
2	d__Bacteria	p__Actinobacteriota	c__Actinomycetia	o__Actinomycetales	f__Bifidobacteriaceae	g__
34	d__Bacteria	p__Actinobacteriota	c__Actinomycetia	o__Actinomycetales	f__Bifidobacteriaceae	g__Bifidobacterium
12	d__Bacteria	p__Actinobacteriota	c__Actinomycetia	o__Actinomycetales	f__Bifidobacteriaceae	g__Pseudoscardovia
33	d__Bacteria	p__Actinobacteriota	c__Actinomycetia	o__Actinomycetales	f__Bifidobacteriaceae	g__RGIG1476
23	d__Bacteria	p__Actinobacteriota	c__Actinomycetia	o__Actinomycetales	f__Bifidobacteriaceae	g__RGIG7107
3	d__Bacteria	p__Actinobacteriota	c__Actinomycetia	o__Actinomycetales	f__Bifidobacteriaceae	g__RUG039
2	d__Bacteria	p__Actinobacteriota	c__Actinomycetia	o__Actinomycetales	f__Microbacteriaceae	g__Microbacterium
1	d__Bacteria	p__Actinobacteriota	c__Actinomycetia	o__Actinomycetales	f__Micrococcaceae	g__Arthrobacter_B
1	d__Bacteria	p__Actinobacteriota	c__Actinomycetia	o__Actinomycetales	f__Micrococcaceae	g__Renibacterium
1	d__Bacteria	p__Actinobacteriota	c__Actinomycetia	o__Mycobacteriales	f__Mycobacteriaceae	g__Corynebacterium
2	d__Bacteria	p__Actinobacteriota	c__Actinomycetia	o__Mycobacteriales	f__Mycobacteriaceae	g__Rhodococcus
1	d__Bacteria	p__Actinobacteriota	c__Coriobacteriia	o__Coriobacteriales	f__Atopobiaceae	g__CACXFF01
1	d__Bacteria	p__Actinobacteriota	c__Coriobacteriia	o__Coriobacteriales	f__Atopobiaceae	g__CADAUA01
1	d__Bacteria	p__Actinobacteriota	c__Coriobacteriia	o__Coriobacteriales	f__Atopobiaceae	g__CADBMC01
1	d__Bacteria	p__Actinobacteriota	c__Coriobacteriia	o__Coriobacteriales	f__Atopobiaceae	g__CAJOGH01
25	d__Bacteria	p__Actinobacteriota	c__Coriobacteriia	o__Coriobacteriales	f__Atopobiaceae	g__Olegusella
2	d__Bacteria	p__Actinobacteriota	c__Coriobacteriia	o__Coriobacteriales	f__Atopobiaceae	g__Olsenella_F
74	d__Bacteria	p__Actinobacteriota	c__Coriobacteriia	o__Coriobacteriales	f__Atopobiaceae	g__Parafannyhessea
1	d__Bacteria	p__Actinobacteriota	c__Coriobacteriia	o__Coriobacteriales	f__Atopobiaceae	g__Paratractidigestivibacter
1	d__Bacteria	p__Actinobacteriota	c__Coriobacteriia	o__Coriobacteriales	f__Atopobiaceae	g__RGIG4373
21	d__Bacteria	p__Actinobacteriota	c__Coriobacteriia	o__Coriobacteriales	f__Atopobiaceae	g__RUG440
22	d__Bacteria	p__Actinobacteriota	c__Coriobacteriia	o__Coriobacteriales	f__Atopobiaceae	g__RUG721
9	d__Bacteria	p__Actinobacteriota	c__Coriobacteriia	o__Coriobacteriales	f__Atopobiaceae	g__SIG37
1	d__Bacteria	p__Actinobacteriota	c__Coriobacteriia	o__Coriobacteriales	f__Atopobiaceae	g__Thermophilibacter
33	d__Bacteria	p__Actinobacteriota	c__Coriobacteriia	o__Coriobacteriales	f__Atopobiaceae	g__Tractidigestivibacter
40	d__Bacteria	p__Actinobacteriota	c__Coriobacteriia	o__Coriobacteriales	f__Atopobiaceae	g__UBA1367
7	d__Bacteria	p__Actinobacteriota	c__Coriobacteriia	o__Coriobacteriales	f__Atopobiaceae	g__UBA7741
26	d__Bacteria	p__Actinobacteriota	c__Coriobacteriia	o__Coriobacteriales	f__Atopobiaceae	g__UBA7748
1	d__Bacteria	p__Actinobacteriota	c__Coriobacteriia	o__Coriobacteriales	f__CADBOM01	g__RGIG5709
13	d__Bacteria	p__Actinobacteriota	c__Coriobacteriia	o__Coriobacteriales	f__Coriobacteriaceae	g__Collinsella
2	d__Bacteria	p__Actinobacteriota	c__Coriobacteriia	o__Coriobacteriales	f__Eggerthellaceae	g__
4	d__Bacteria	p__Actinobacteriota	c__Coriobacteriia	o__Coriobacteriales	f__Eggerthellaceae	g__CACXMZ01
1	d__Bacteria	p__Actinobacteriota	c__Coriobacteriia	o__Coriobacteriales	f__Eggerthellaceae	g__CAIFEB01
1	d__Bacteria	p__Actinobacteriota	c__Coriobacteriia	o__Coriobacteriales	f__Eggerthellaceae	g__Denitrobacterium
6	d__Bacteria	p__Actinobacteriota	c__Coriobacteriia	o__Coriobacteriales	f__Eggerthellaceae	g__RGIG3135
3	d__Bacteria	p__Actinobacteriota	c__Coriobacteriia	o__Coriobacteriales	f__Eggerthellaceae	g__RUG013
1	d__Bacteria	p__Actinobacteriota	c__Coriobacteriia	o__Coriobacteriales	f__Eggerthellaceae	g__Senegalimassilia
2	d__Bacteria	p__Actinobacteriota	c__Coriobacteriia	o__Coriobacteriales	f__Eggerthellaceae	g__SIG42
1	d__Bacteria	p__Actinobacteriota	c__Coriobacteriia	o__Coriobacteriales	f__Eggerthellaceae	g__Slackia
1	d__Bacteria	p__Actinobacteriota	c__Coriobacteriia	o__Coriobacteriales	f__Eggerthellaceae	g__Slackia_A
20	d__Bacteria	p__Actinobacteriota	c__Coriobacteriia	o__Coriobacteriales	f__Eggerthellaceae	g__UBA9715
3	d__Bacteria	p__Actinobacteriota	c__Coriobacteriia	o__Coriobacteriales	f__Eggerthellaceae	g__W1P20-047
2	d__Bacteria	p__Actinobacteriota	c__Coriobacteriia	o__Coriobacteriales	f__QAMH01	g__CACZQA01
2	d__Bacteria	p__Actinobacteriota	c__Coriobacteriia	o__Coriobacteriales	f__RUG033	g__RUG033
2	d__Bacteria	p__Actinobacteriota	c__Coriobacteriia	o__Coriobacteriales	f__RUG844	g__RUG844
1	d__Bacteria	p__Actinobacteriota	c__Coriobacteriia	o__Coriobacteriales	f__UMGS124	g__RGIG5691
1	d__Bacteria	p__Armatimonadota	c__UBA5829	o__UBA5829	f__UBA5829	g__RGIG10368
2	d__Bacteria	p__Armatimonadota	c__UBA5829	o__UBA5829	f__UBA5829	g__RGIG7931
1	d__Bacteria	p__Bacteroidota	c__Bacteroidia	o__Bacteroidales	f__Bacteroidaceae	g__43-108
235	d__Bacteria	p__Bacteroidota	c__Bacteroidia	o__Bacteroidales	f__Bacteroidaceae	g__Alloprevotella
86	d__Bacteria	p__Bacteroidota	c__Bacteroidia	o__Bacteroidales	f__Bacteroidaceae	g__Bacteroides
34	d__Bacteria	p__Bacteroidota	c__Bacteroidia	o__Bacteroidales	f__Bacteroidaceae	g__Ga6A1
602	d__Bacteria	p__Bacteroidota	c__Bacteroidia	o__Bacteroidales	f__Bacteroidaceae	g__HGM04593
21	d__Bacteria	p__Bacteroidota	c__Bacteroidia	o__Bacteroidales	f__Bacteroidaceae	g__Paraprevotella
197	d__Bacteria	p__Bacteroidota	c__Bacteroidia	o__Bacteroidales	f__Bacteroidaceae	g__Phocaeicola
47	d__Bacteria	p__Bacteroidota	c__Bacteroidia	o__Bacteroidales	f__Bacteroidaceae	g__Phocaeicola_A
3211	d__Bacteria	p__Bacteroidota	c__Bacteroidia	o__Bacteroidales	f__Bacteroidaceae	g__Prevotella
5	d__Bacteria	p__Bacteroidota	c__Bacteroidia	o__Bacteroidales	f__Bacteroidaceae	g__RGIG8745
12	d__Bacteria	p__Bacteroidota	c__Bacteroidia	o__Bacteroidales	f__Bacteroidaceae	g__RUG11857
195	d__Bacteria	p__Bacteroidota	c__Bacteroidia	o__Bacteroidales	f__Bacteroidaceae	g__UBA1179
163	d__Bacteria	p__Bacteroidota	c__Bacteroidia	o__Bacteroidales	f__Bacteroidaceae	g__UBA1189
32	d__Bacteria	p__Bacteroidota	c__Bacteroidia	o__Bacteroidales	f__Bacteroidaceae	g__UBA1786
80	d__Bacteria	p__Bacteroidota	c__Bacteroidia	o__Bacteroidales	f__Bacteroidaceae	g__UBA2918
72	d__Bacteria	p__Bacteroidota	c__Bacteroidia	o__Bacteroidales	f__Bacteroidaceae	g__UBA3839
13	d__Bacteria	p__Bacteroidota	c__Bacteroidia	o__Bacteroidales	f__Bacteroidaceae	g__UBA4293
233	d__Bacteria	p__Bacteroidota	c__Bacteroidia	o__Bacteroidales	f__Bacteroidaceae	g__UBA4334
764	d__Bacteria	p__Bacteroidota	c__Bacteroidia	o__Bacteroidales	f__Bacteroidaceae	g__UBA4372
47	d__Bacteria	p__Bacteroidota	c__Bacteroidia	o__Bacteroidales	f__Bacteroidaceae	g__UBA6382
14	d__Bacteria	p__Bacteroidota	c__Bacteroidia	o__Bacteroidales	f__Bacteroidaceae	g__UBA6398
4	d__Bacteria	p__Bacteroidota	c__Bacteroidia	o__Bacteroidales	f__Barnesiellaceae	g__Barnesiella
51	d__Bacteria	p__Bacteroidota	c__Bacteroidia	o__Bacteroidales	f__Barnesiellaceae	g__Barnesiella_A
12	d__Bacteria	p__Bacteroidota	c__Bacteroidia	o__Bacteroidales	f__BM520	g__RGIG7150
1	d__Bacteria	p__Bacteroidota	c__Bacteroidia	o__Bacteroidales	f__CHK158-818	g__Gallibacteroides
4	d__Bacteria	p__Bacteroidota	c__Bacteroidia	o__Bacteroidales	f__Coprobacteraceae	g__Coprobacter
1	d__Bacteria	p__Bacteroidota	c__Bacteroidia	o__Bacteroidales	f__Dysgonomonadaceae	g__Petrimonas
548	d__Bacteria	p__Bacteroidota	c__Bacteroidia	o__Bacteroidales	f__F082	g__Limimorpha
1	d__Bacteria	p__Bacteroidota	c__Bacteroidia	o__Bacteroidales	f__	g__
37	d__Bacteria	p__Bacteroidota	c__Bacteroidia	o__Bacteroidales	f__G3-4614	g__Caccoplasma
14	d__Bacteria	p__Bacteroidota	c__Bacteroidia	o__Bacteroidales	f__Marinifilaceae	g__Butyricimonas
1	d__Bacteria	p__Bacteroidota	c__Bacteroidia	o__Bacteroidales	f__Marinifilaceae	g__Gabonibacter
7	d__Bacteria	p__Bacteroidota	c__Bacteroidia	o__Bacteroidales	f__Marinifilaceae	g__Odoribacter
5	d__Bacteria	p__Bacteroidota	c__Bacteroidia	o__Bacteroidales	f__Marinifilaceae	g__RGIG9079
51	d__Bacteria	p__Bacteroidota	c__Bacteroidia	o__Bacteroidales	f__ML635J-15	g__Bact-19
1	d__Bacteria	p__Bacteroidota	c__Bacteroidia	o__Bacteroidales	f__Muribaculaceae	g__
1	d__Bacteria	p__Bacteroidota	c__Bacteroidia	o__Bacteroidales	f__Muribaculaceae	g__Amulumruptor
9	d__Bacteria	p__Bacteroidota	c__Bacteroidia	o__Bacteroidales	f__Muribaculaceae	g__Avimuribaculum
2	d__Bacteria	p__Bacteroidota	c__Bacteroidia	o__Bacteroidales	f__Muribaculaceae	g__CAG-1031
55	d__Bacteria	p__Bacteroidota	c__Bacteroidia	o__Bacteroidales	f__Muribaculaceae	g__CAG-485
42	d__Bacteria	p__Bacteroidota	c__Bacteroidia	o__Bacteroidales	f__Muribaculaceae	g__CAG-873
7	d__Bacteria	p__Bacteroidota	c__Bacteroidia	o__Bacteroidales	f__Muribaculaceae	g__Duncaniella
6	d__Bacteria	p__Bacteroidota	c__Bacteroidia	o__Bacteroidales	f__Muribaculaceae	g__Limisoma
10	d__Bacteria	p__Bacteroidota	c__Bacteroidia	o__Bacteroidales	f__Muribaculaceae	g__Muribaculum
31	d__Bacteria	p__Bacteroidota	c__Bacteroidia	o__Bacteroidales	f__Muribaculaceae	g__Paramuribaculum
61	d__Bacteria	p__Bacteroidota	c__Bacteroidia	o__Bacteroidales	f__Muribaculaceae	g__RGIG4079
30	d__Bacteria	p__Bacteroidota	c__Bacteroidia	o__Bacteroidales	f__Muribaculaceae	g__RGIG4576
9	d__Bacteria	p__Bacteroidota	c__Bacteroidia	o__Bacteroidales	f__Muribaculaceae	g__RUG14106
4	d__Bacteria	p__Bacteroidota	c__Bacteroidia	o__Bacteroidales	f__Muribaculaceae	g__SFRY01
2	d__Bacteria	p__Bacteroidota	c__Bacteroidia	o__Bacteroidales	f__Muribaculaceae	g__SFTJ01
465	d__Bacteria	p__Bacteroidota	c__Bacteroidia	o__Bacteroidales	f__Muribaculaceae	g__Sodaliphilus
3	d__Bacteria	p__Bacteroidota	c__Bacteroidia	o__Bacteroidales	f__Muribaculaceae	g__UBA3263
16	d__Bacteria	p__Bacteroidota	c__Bacteroidia	o__Bacteroidales	f__Muribaculaceae	g__UBA7173
3	d__Bacteria	p__Bacteroidota	c__Bacteroidia	o__Bacteroidales	f__Muribaculaceae	g__W0P31-042
1	d__Bacteria	p__Bacteroidota	c__Bacteroidia	o__Bacteroidales	f__P3	g__
2	d__Bacteria	p__Bacteroidota	c__Bacteroidia	o__Bacteroidales	f__P3	g__CAJOQB01
42	d__Bacteria	p__Bacteroidota	c__Bacteroidia	o__Bacteroidales	f__P3	g__HGM05376
62	d__Bacteria	p__Bacteroidota	c__Bacteroidia	o__Bacteroidales	f__P3	g__Onthomorpha
38	d__Bacteria	p__Bacteroidota	c__Bacteroidia	o__Bacteroidales	f__P3	g__Phil12
2	d__Bacteria	p__Bacteroidota	c__Bacteroidia	o__Bacteroidales	f__P3	g__RGIG10147
3	d__Bacteria	p__Bacteroidota	c__Bacteroidia	o__Bacteroidales	f__P3	g__RGIG3770
92	d__Bacteria	p__Bacteroidota	c__Bacteroidia	o__Bacteroidales	f__P3	g__UBA1217
13	d__Bacteria	p__Bacteroidota	c__Bacteroidia	o__Bacteroidales	f__P3	g__UBA1219
401	d__Bacteria	p__Bacteroidota	c__Bacteroidia	o__Bacteroidales	f__P3	g__UBA1711
2	d__Bacteria	p__Bacteroidota	c__Bacteroidia	o__Bacteroidales	f__Paludibacteraceae	g__
61	d__Bacteria	p__Bacteroidota	c__Bacteroidia	o__Bacteroidales	f__Paludibacteraceae	g__Aphodosoma
144	d__Bacteria	p__Bacteroidota	c__Bacteroidia	o__Bacteroidales	f__Paludibacteraceae	g__Enterocola
18	d__Bacteria	p__Bacteroidota	c__Bacteroidia	o__Bacteroidales	f__Paludibacteraceae	g__Gallipaludibacter
884	d__Bacteria	p__Bacteroidota	c__Bacteroidia	o__Bacteroidales	f__Paludibacteraceae	g__RF16
4	d__Bacteria	p__Bacteroidota	c__Bacteroidia	o__Bacteroidales	f__Paludibacteraceae	g__RGIG10190
7	d__Bacteria	p__Bacteroidota	c__Bacteroidia	o__Bacteroidales	f__Paludibacteraceae	g__RGIG6639
4	d__Bacteria	p__Bacteroidota	c__Bacteroidia	o__Bacteroidales	f__Paludibacteraceae	g__RGIG9379
20	d__Bacteria	p__Bacteroidota	c__Bacteroidia	o__Bacteroidales	f__Paludibacteraceae	g__RGIG9608
54	d__Bacteria	p__Bacteroidota	c__Bacteroidia	o__Bacteroidales	f__Paludibacteraceae	g__UBA1181
24	d__Bacteria	p__Bacteroidota	c__Bacteroidia	o__Bacteroidales	f__Paludibacteraceae	g__UBA1723
6	d__Bacteria	p__Bacteroidota	c__Bacteroidia	o__Bacteroidales	f__Paludibacteraceae	g__UBA3747
10	d__Bacteria	p__Bacteroidota	c__Bacteroidia	o__Bacteroidales	f__Paludibacteraceae	g__UBA4345
14	d__Bacteria	p__Bacteroidota	c__Bacteroidia	o__Bacteroidales	f__Paludibacteraceae	g__UBA4363
1	d__Bacteria	p__Bacteroidota	c__Bacteroidia	o__Bacteroidales	f__Paludibacteraceae	g__W0P28-013
2	d__Bacteria	p__Bacteroidota	c__Bacteroidia	o__Bacteroidales	f__Porphyromonadaceae	g__Porphyromonas
1542	d__Bacteria	p__Bacteroidota	c__Bacteroidia	o__Bacteroidales	f__Rikenellaceae	g__Alistipes
7	d__Bacteria	p__Bacteroidota	c__Bacteroidia	o__Bacteroidales	f__Rikenellaceae	g__Alistipes_A
1	d__Bacteria	p__Bacteroidota	c__Bacteroidia	o__Bacteroidales	f__Rikenellaceae	g__RGIG1874
1	d__Bacteria	p__Bacteroidota	c__Bacteroidia	o__Bacteroidales	f__Rikenellaceae	g__RGIG9113
106	d__Bacteria	p__Bacteroidota	c__Bacteroidia	o__Bacteroidales	f__Rikenellaceae	g__Tidjanibacter
18	d__Bacteria	p__Bacteroidota	c__Bacteroidia	o__Bacteroidales	f__Rikenellaceae	g__UBA940
44	d__Bacteria	p__Bacteroidota	c__Bacteroidia	o__Bacteroidales	f__SZUA-534	g__RUG13583
70	d__Bacteria	p__Bacteroidota	c__Bacteroidia	o__Bacteroidales	f__Tannerellaceae	g__Parabacteroides
13	d__Bacteria	p__Bacteroidota	c__Bacteroidia	o__Bacteroidales	f__Tenuifilaceae	g__RGIG6076
1	d__Bacteria	p__Bacteroidota	c__Bacteroidia	o__Bacteroidales	f__UBA11471	g__UBA11471
33	d__Bacteria	p__Bacteroidota	c__Bacteroidia	o__Bacteroidales	f__UBA1402	g__UBA1757
39	d__Bacteria	p__Bacteroidota	c__Bacteroidia	o__Bacteroidales	f__UBA1715	g__UBA1715
1	d__Bacteria	p__Bacteroidota	c__Bacteroidia	o__Bacteroidales	f__UBA3663	g__
55	d__Bacteria	p__Bacteroidota	c__Bacteroidia	o__Bacteroidales	f__UBA3663	g__UBA3663
4	d__Bacteria	p__Bacteroidota	c__Bacteroidia	o__Bacteroidales	f__UBA3824	g__
48	d__Bacteria	p__Bacteroidota	c__Bacteroidia	o__Bacteroidales	f__UBA3824	g__UBA3824
1	d__Bacteria	p__Bacteroidota	c__Bacteroidia	o__Bacteroidales	f__UBA4181	g__UBA4181
153	d__Bacteria	p__Bacteroidota	c__Bacteroidia	o__Bacteroidales	f__UBA932	g__Bact-11
58	d__Bacteria	p__Bacteroidota	c__Bacteroidia	o__Bacteroidales	f__UBA932	g__Coprenecus
1952	d__Bacteria	p__Bacteroidota	c__Bacteroidia	o__Bacteroidales	f__UBA932	g__Cryptobacteroides
223	d__Bacteria	p__Bacteroidota	c__Bacteroidia	o__Bacteroidales	f__UBA932	g__Egerieousia
8	d__Bacteria	p__Bacteroidota	c__Bacteroidia	o__Bacteroidales	f__UBA932	g__JAGCJX01
2	d__Bacteria	p__Bacteroidota	c__Bacteroidia	o__Bacteroidales	f__UBA932	g__RGIG6374
58	d__Bacteria	p__Bacteroidota	c__Bacteroidia	o__Bacteroidales	f__UBA932	g__RUG11257
3	d__Bacteria	p__Bacteroidota	c__Bacteroidia	o__Bacteroidales	f__VadinHA17	g__DUOU01
11	d__Bacteria	p__Bacteroidota	c__Bacteroidia	o__Bacteroidales	f__W3P20-009	g__W3P20-009
9	d__Bacteria	p__Bacteroidota	c__Bacteroidia	o__Bacteroidales	f__WCHB1-69	g__
178	d__Bacteria	p__Bacteroidota	c__Bacteroidia	o__Bacteroidales	f__WCHB1-69	g__F23-D06
10	d__Bacteria	p__Bacteroidota	c__Bacteroidia	o__Bacteroidales	f__WCHB1-69	g__JAFTCA01
30	d__Bacteria	p__Bacteroidota	c__Bacteroidia	o__Bacteroidales	f__WCHB1-69	g__RUG11690
6	d__Bacteria	p__Bacteroidota	c__Bacteroidia	o__Bacteroidales	f__WCHB1-69	g__RUG11942
19	d__Bacteria	p__Bacteroidota	c__Bacteroidia	o__Bacteroidales	f__WCHB1-69	g__UBA1195
27	d__Bacteria	p__Bacteroidota	c__Bacteroidia	o__Bacteroidales	f__WCHB1-69	g__UBA1205
58	d__Bacteria	p__Bacteroidota	c__Bacteroidia	o__Bacteroidales	f__WCHB1-69	g__UBA1756
1	d__Bacteria	p__Bacteroidota	c__Bacteroidia	o__Chitinophagales	f__Chitinophagaceae	g__Sediminibacterium
4	d__Bacteria	p__Bacteroidota	c__Bacteroidia	o__Cytophagales	f__Amoebophilaceae	g__
13	d__Bacteria	p__Bacteroidota	c__Bacteroidia	o__Cytophagales	f__	g__
1	d__Bacteria	p__Bacteroidota	c__Bacteroidia	o__Flavobacteriales	f__Flavobacteriaceae	g__Flavobacterium
16	d__Bacteria	p__Bacteroidota	c__Bacteroidia	o__Flavobacteriales	f__UBA1820	g__Merdimorpha
1	d__Bacteria	p__Bacteroidota	c__Bacteroidia	o__Flavobacteriales	f__Weeksellaceae	g__Algoriella
1	d__Bacteria	p__Bacteroidota	c__Bacteroidia	o__Flavobacteriales	f__Weeksellaceae	g__Bergeyella_A
2	d__Bacteria	p__Bacteroidota	c__Bacteroidia	o__Flavobacteriales	f__Weeksellaceae	g__Chryseobacterium
1	d__Bacteria	p__Bacteroidota	c__Bacteroidia	o__Flavobacteriales	f__Weeksellaceae	g__Elizabethkingia
3	d__Bacteria	p__Bacteroidota	c__Bacteroidia	o__Flavobacteriales	f__Weeksellaceae	g__Empedobacter
1	d__Bacteria	p__Bacteroidota	c__Bacteroidia	o__Sphingobacteriales	f__Sphingobacteriaceae	g__Sphingobacterium
3	d__Bacteria	p__Bacteroidota	c__Bacteroidia	o__SpSt-205	f__	g__
1	d__Bacteria	p__Bdellovibrionota_C	c__UBA2361	o__UBA2361	f__JAAYZI01	g__
1	d__Bacteria	p__Campylobacterota	c__Campylobacteria	o__Campylobacterales	f__Arcobacteraceae	g__Aliarcobacter
75	d__Bacteria	p__Campylobacterota	c__Campylobacteria	o__Campylobacterales	f__Campylobacteraceae	g__Campylobacter
15	d__Bacteria	p__Campylobacterota	c__Campylobacteria	o__Campylobacterales	f__Campylobacteraceae	g__Campylobacter_B
2	d__Bacteria	p__Campylobacterota	c__Campylobacteria	o__Campylobacterales	f__Campylobacteraceae	g__Campylobacter_D
3	d__Bacteria	p__Campylobacterota	c__Campylobacteria	o__Campylobacterales	f__Helicobacteraceae	g__Helicobacter_B
1	d__Bacteria	p__Campylobacterota	c__Campylobacteria	o__Campylobacterales	f__Helicobacteraceae	g__Helicobacter_F
1	d__Bacteria	p__Campylobacterota	c__Campylobacteria	o__Campylobacterales	f__Helicobacteraceae	g__NHYM01
1	d__Bacteria	p__Chlamydiota	c__Chlamydiia	o__Chlamydiales	f__Chlamydiaceae	g__Chlamydia
5	d__Bacteria	p__Chlamydiota	c__Chlamydiia	o__Chlamydiales	f__Chlamydiaceae	g__Chlamydophila
26	d__Bacteria	p__Chloroflexota	c__Anaerolineae	o__Anaerolineales	f__Anaerolineaceae	g__Flexilinea
1	d__Bacteria	p__Chloroflexota	c__Dehalococcoidia	o__Dehalococcoidales	f__UBA1222	g__UBA1222
3	d__Bacteria	p__Cyanobacteria	c__Vampirovibrionia	o__Gastranaerophilales	f__	g__
9	d__Bacteria	p__Cyanobacteria	c__Vampirovibrionia	o__Gastranaerophilales	f__Gastranaerophilaceae	g__
23	d__Bacteria	p__Cyanobacteria	c__Vampirovibrionia	o__Gastranaerophilales	f__Gastranaerophilaceae	g__Avigastranaerophilus
57	d__Bacteria	p__Cyanobacteria	c__Vampirovibrionia	o__Gastranaerophilales	f__Gastranaerophilaceae	g__CAG-196
4	d__Bacteria	p__Cyanobacteria	c__Vampirovibrionia	o__Gastranaerophilales	f__Gastranaerophilaceae	g__Gastranaerophilus
4	d__Bacteria	p__Cyanobacteria	c__Vampirovibrionia	o__Gastranaerophilales	f__Gastranaerophilaceae	g__Limenecus
1	d__Bacteria	p__Cyanobacteria	c__Vampirovibrionia	o__Gastranaerophilales	f__Gastranaerophilaceae	g__QHMH01
4	d__Bacteria	p__Cyanobacteria	c__Vampirovibrionia	o__Gastranaerophilales	f__Gastranaerophilaceae	g__RGIG2134
1	d__Bacteria	p__Cyanobacteria	c__Vampirovibrionia	o__Gastranaerophilales	f__Gastranaerophilaceae	g__RGIG2479
1	d__Bacteria	p__Cyanobacteria	c__Vampirovibrionia	o__Gastranaerophilales	f__Gastranaerophilaceae	g__RGIG3525
4	d__Bacteria	p__Cyanobacteria	c__Vampirovibrionia	o__Gastranaerophilales	f__Gastranaerophilaceae	g__RGIG6874
2	d__Bacteria	p__Cyanobacteria	c__Vampirovibrionia	o__Gastranaerophilales	f__Gastranaerophilaceae	g__RUG14219
4	d__Bacteria	p__Cyanobacteria	c__Vampirovibrionia	o__Gastranaerophilales	f__Gastranaerophilaceae	g__RUG841
7	d__Bacteria	p__Cyanobacteria	c__Vampirovibrionia	o__Gastranaerophilales	f__Gastranaerophilaceae	g__Scatenecus
2	d__Bacteria	p__Cyanobacteria	c__Vampirovibrionia	o__Gastranaerophilales	f__Gastranaerophilaceae	g__Scatousia
5	d__Bacteria	p__Cyanobacteria	c__Vampirovibrionia	o__Gastranaerophilales	f__Gastranaerophilaceae	g__SIG32
2	d__Bacteria	p__Cyanobacteria	c__Vampirovibrionia	o__Gastranaerophilales	f__Gastranaerophilaceae	g__Spyradomonas
12	d__Bacteria	p__Cyanobacteria	c__Vampirovibrionia	o__Gastranaerophilales	f__Gastranaerophilaceae	g__Stercorousia
11	d__Bacteria	p__Cyanobacteria	c__Vampirovibrionia	o__Gastranaerophilales	f__Gastranaerophilaceae	g__UBA1221
43	d__Bacteria	p__Cyanobacteria	c__Vampirovibrionia	o__Gastranaerophilales	f__Gastranaerophilaceae	g__UBA2813
18	d__Bacteria	p__Cyanobacteria	c__Vampirovibrionia	o__Gastranaerophilales	f__Gastranaerophilaceae	g__UBA2883
19	d__Bacteria	p__Cyanobacteria	c__Vampirovibrionia	o__Gastranaerophilales	f__Gastranaerophilaceae	g__UBA6984
2	d__Bacteria	p__Cyanobacteria	c__Vampirovibrionia	o__Gastranaerophilales	f__Gastranaerophilaceae	g__UBA791
2	d__Bacteria	p__Cyanobacteria	c__Vampirovibrionia	o__Gastranaerophilales	f__Gastranaerophilaceae	g__UMGS1585
18	d__Bacteria	p__Cyanobacteria	c__Vampirovibrionia	o__Gastranaerophilales	f__Gastranaerophilaceae	g__Zag111
1	d__Bacteria	p__Cyanobacteria	c__Vampirovibrionia	o__Gastranaerophilales	f__RUG14156	g__
2	d__Bacteria	p__Cyanobacteria	c__Vampirovibrionia	o__Gastranaerophilales	f__RUG14156	g__Galligastranaerophilus_A
7	d__Bacteria	p__Cyanobacteria	c__Vampirovibrionia	o__Gastranaerophilales	f__RUG14156	g__RGIG1918
18	d__Bacteria	p__Cyanobacteria	c__Vampirovibrionia	o__Gastranaerophilales	f__RUG14156	g__RUG14156
2	d__Bacteria	p__Deferribacterota	c__Deferribacteres	o__Deferribacterales	f__Mucispirillaceae	g__
3	d__Bacteria	p__Desulfobacterota	c__Desulfuromonadia	o__Desulfuromonadales	f__JAAYDE01	g__RGIG7977
1	d__Bacteria	p__Desulfobacterota_I	c__Desulfovibrionia	o__Desulfovibrionales	f__Desulfovibrionaceae	g__
2	d__Bacteria	p__Desulfobacterota_I	c__Desulfovibrionia	o__Desulfovibrionales	f__Desulfovibrionaceae	g__Bilophila
50	d__Bacteria	p__Desulfobacterota_I	c__Desulfovibrionia	o__Desulfovibrionales	f__Desulfovibrionaceae	g__Desulfovibrio
1	d__Bacteria	p__Desulfobacterota_I	c__Desulfovibrionia	o__Desulfovibrionales	f__Desulfovibrionaceae	g__Lawsonia
28	d__Bacteria	p__Desulfobacterota_I	c__Desulfovibrionia	o__Desulfovibrionales	f__Desulfovibrionaceae	g__Mailhella
1	d__Bacteria	p__Desulfobacterota_I	c__Desulfovibrionia	o__Desulfovibrionales	f__Desulfovibrionaceae	g__RGIG1962
27	d__Bacteria	p__Elusimicrobiota	c__Elusimicrobia	o__Elusimicrobiales	f__Elusimicrobiaceae	g__Avelusimicrobium
38	d__Bacteria	p__Elusimicrobiota	c__Elusimicrobia	o__Elusimicrobiales	f__Elusimicrobiaceae	g__UBA1174
78	d__Bacteria	p__Elusimicrobiota	c__Elusimicrobia	o__Elusimicrobiales	f__Elusimicrobiaceae	g__UBA1436
9	d__Bacteria	p__Elusimicrobiota	c__Elusimicrobia	o__Elusimicrobiales	f__UBA9959	g__CACZRG01
5	d__Bacteria	p__Elusimicrobiota	c__Endomicrobia	o__Endomicrobiales	f__Endomicrobiaceae	g__
1	d__Bacteria	p__Elusimicrobiota	c__Endomicrobia	o__Endomicrobiales	f__Endomicrobiaceae	g__RUG240
26	d__Bacteria	p__Elusimicrobiota	c__Endomicrobia	o__Endomicrobiales	f__Endomicrobiaceae	g__RUG658
2	d__Bacteria	p__Eremiobacterota	c__Xenobia	o__CADAWZ01	f__CADAWZ01	g__
11	d__Bacteria	p__Eremiobacterota	c__Xenobia	o__CADAWZ01	f__CADAWZ01	g__CADAWZ01
3	d__Bacteria	p__Eremiobacterota	c__Xenobia	o__Xenobiales	f__Xenobiaceae	g__Bruticola
1	d__Bacteria	p__Eremiobacterota	c__Xenobia	o__Xenobiales	f__Xenobiaceae	g__JAFSXO01
2	d__Bacteria	p__Eremiobacterota	c__Xenobia	o__Xenobiales	f__Xenobiaceae	g__RGIG3641
7	d__Bacteria	p__Fibrobacterota	c__Fibrobacteria	o__Fibrobacterales	f__CADBQJ01	g__CADBQJ01
314	d__Bacteria	p__Fibrobacterota	c__Fibrobacteria	o__Fibrobacterales	f__Fibrobacteraceae	g__Fibrobacter
16	d__Bacteria	p__Fibrobacterota	c__Fibrobacteria	o__Fibrobacterales	f__Fibrobacteraceae	g__Hallerella
18	d__Bacteria	p__Fibrobacterota	c__Fibrobacteria	o__Fibrobacterales	f__Fibrobacteraceae	g__UBA1765
3	d__Bacteria	p__Firmicutes_A	c__Clostridia	o__Acetivibrionales	f__RGIG10202	g__RGIG10202
8	d__Bacteria	p__Firmicutes_A	c__Clostridia	o__Christensenellales	f__Borkfalkiaceae	g__
3	d__Bacteria	p__Firmicutes_A	c__Clostridia	o__Christensenellales	f__Borkfalkiaceae	g__Borkfalkia
1	d__Bacteria	p__Firmicutes_A	c__Clostridia	o__Christensenellales	f__Borkfalkiaceae	g__Coproplasma
5	d__Bacteria	p__Firmicutes_A	c__Clostridia	o__Christensenellales	f__Borkfalkiaceae	g__Gallimonas
45	d__Bacteria	p__Firmicutes_A	c__Clostridia	o__Christensenellales	f__Borkfalkiaceae	g__HGM11412
14	d__Bacteria	p__Firmicutes_A	c__Clostridia	o__Christensenellales	f__Borkfalkiaceae	g__HGM11416
2	d__Bacteria	p__Firmicutes_A	c__Clostridia	o__Christensenellales	f__Borkfalkiaceae	g__RGIG3732
1	d__Bacteria	p__Firmicutes_A	c__Clostridia	o__Christensenellales	f__Borkfalkiaceae	g__RGIG4074
3	d__Bacteria	p__Firmicutes_A	c__Clostridia	o__Christensenellales	f__Borkfalkiaceae	g__RGIG8762
394	d__Bacteria	p__Firmicutes_A	c__Clostridia	o__Christensenellales	f__Borkfalkiaceae	g__Scatosoma
2	d__Bacteria	p__Firmicutes_A	c__Clostridia	o__Christensenellales	f__Borkfalkiaceae	g__SIG381
36	d__Bacteria	p__Firmicutes_A	c__Clostridia	o__Christensenellales	f__Borkfalkiaceae	g__UBA10281
8	d__Bacteria	p__Firmicutes_A	c__Clostridia	o__Christensenellales	f__Borkfalkiaceae	g__UBA11475
166	d__Bacteria	p__Firmicutes_A	c__Clostridia	o__Christensenellales	f__Borkfalkiaceae	g__UBA1259
53	d__Bacteria	p__Firmicutes_A	c__Clostridia	o__Christensenellales	f__Borkfalkiaceae	g__UBA4636
1	d__Bacteria	p__Firmicutes_A	c__Clostridia	o__Christensenellales	f__Borkfalkiaceae	g__UMGS621
35	d__Bacteria	p__Firmicutes_A	c__Clostridia	o__Christensenellales	f__CAG-1252	g__CAG-1252
19	d__Bacteria	p__Firmicutes_A	c__Clostridia	o__Christensenellales	f__CAG-1252	g__JAEDHM01
12	d__Bacteria	p__Firmicutes_A	c__Clostridia	o__Christensenellales	f__CAG-1252	g__RUG14300
6	d__Bacteria	p__Firmicutes_A	c__Clostridia	o__Christensenellales	f__CAG-138	g__
13	d__Bacteria	p__Firmicutes_A	c__Clostridia	o__Christensenellales	f__CAG-138	g__CAG-1024
9	d__Bacteria	p__Firmicutes_A	c__Clostridia	o__Christensenellales	f__CAG-138	g__JAEDJH01
27	d__Bacteria	p__Firmicutes_A	c__Clostridia	o__Christensenellales	f__CAG-138	g__PeH17
1	d__Bacteria	p__Firmicutes_A	c__Clostridia	o__Christensenellales	f__CAG-138	g__Phil1
1	d__Bacteria	p__Firmicutes_A	c__Clostridia	o__Christensenellales	f__CAG-138	g__RGIG1693
2	d__Bacteria	p__Firmicutes_A	c__Clostridia	o__Christensenellales	f__CAG-138	g__RGIG3096
1	d__Bacteria	p__Firmicutes_A	c__Clostridia	o__Christensenellales	f__CAG-138	g__RGIG3141
88	d__Bacteria	p__Firmicutes_A	c__Clostridia	o__Christensenellales	f__CAG-138	g__RUG472
14	d__Bacteria	p__Firmicutes_A	c__Clostridia	o__Christensenellales	f__CAG-138	g__SFEL01
6	d__Bacteria	p__Firmicutes_A	c__Clostridia	o__Christensenellales	f__CAG-138	g__UBA1685
66	d__Bacteria	p__Firmicutes_A	c__Clostridia	o__Christensenellales	f__CAG-138	g__UBA3792
36	d__Bacteria	p__Firmicutes_A	c__Clostridia	o__Christensenellales	f__CAG-138	g__UBA3857
1	d__Bacteria	p__Firmicutes_A	c__Clostridia	o__Christensenellales	f__CAG-314	g__
3	d__Bacteria	p__Firmicutes_A	c__Clostridia	o__Christensenellales	f__CAG-314	g__CAG-314
77	d__Bacteria	p__Firmicutes_A	c__Clostridia	o__Christensenellales	f__CAG-314	g__Fimimonas
16	d__Bacteria	p__Firmicutes_A	c__Clostridia	o__Christensenellales	f__CAG-314	g__Heteroclostridium
1	d__Bacteria	p__Firmicutes_A	c__Clostridia	o__Christensenellales	f__CAG-314	g__Limihabitans
4	d__Bacteria	p__Firmicutes_A	c__Clostridia	o__Christensenellales	f__CAG-314	g__RGIG2220
4	d__Bacteria	p__Firmicutes_A	c__Clostridia	o__Christensenellales	f__CAG-314	g__RGIG5495
12	d__Bacteria	p__Firmicutes_A	c__Clostridia	o__Christensenellales	f__CAG-314	g__SFEB01
2	d__Bacteria	p__Firmicutes_A	c__Clostridia	o__Christensenellales	f__CAG-552	g__CAG-552
4	d__Bacteria	p__Firmicutes_A	c__Clostridia	o__Christensenellales	f__CAG-552	g__Protoclostridium
8	d__Bacteria	p__Firmicutes_A	c__Clostridia	o__Christensenellales	f__CAG-552	g__RUG12826
5	d__Bacteria	p__Firmicutes_A	c__Clostridia	o__Christensenellales	f__CAG-552	g__UBA10677
2	d__Bacteria	p__Firmicutes_A	c__Clostridia	o__Christensenellales	f__CAG-552	g__UMGS1795
4	d__Bacteria	p__Firmicutes_A	c__Clostridia	o__Christensenellales	f__CAG-74	g__
1	d__Bacteria	p__Firmicutes_A	c__Clostridia	o__Christensenellales	f__CAG-74	g__Egerieenecus
6	d__Bacteria	p__Firmicutes_A	c__Clostridia	o__Christensenellales	f__CAG-74	g__Faecivicinus
7	d__Bacteria	p__Firmicutes_A	c__Clostridia	o__Christensenellales	f__CAG-74	g__Firm-10
126	d__Bacteria	p__Firmicutes_A	c__Clostridia	o__Christensenellales	f__CAG-74	g__GCA-900199385
25	d__Bacteria	p__Firmicutes_A	c__Clostridia	o__Christensenellales	f__CAG-74	g__Limiplasma
2	d__Bacteria	p__Firmicutes_A	c__Clostridia	o__Christensenellales	f__CAG-74	g__RGIG2066
1	d__Bacteria	p__Firmicutes_A	c__Clostridia	o__Christensenellales	f__CAG-74	g__RGIG4709
2	d__Bacteria	p__Firmicutes_A	c__Clostridia	o__Christensenellales	f__CAG-74	g__RGIG5678
2	d__Bacteria	p__Firmicutes_A	c__Clostridia	o__Christensenellales	f__CAG-74	g__RGIG5966
2	d__Bacteria	p__Firmicutes_A	c__Clostridia	o__Christensenellales	f__CAG-74	g__RUG11247
18	d__Bacteria	p__Firmicutes_A	c__Clostridia	o__Christensenellales	f__CAG-74	g__RUG11272
16	d__Bacteria	p__Firmicutes_A	c__Clostridia	o__Christensenellales	f__CAG-74	g__RUG14130
57	d__Bacteria	p__Firmicutes_A	c__Clostridia	o__Christensenellales	f__CAG-74	g__RUG563
40	d__Bacteria	p__Firmicutes_A	c__Clostridia	o__Christensenellales	f__CAG-74	g__RUG740
13	d__Bacteria	p__Firmicutes_A	c__Clostridia	o__Christensenellales	f__CAG-74	g__RUG756
10	d__Bacteria	p__Firmicutes_A	c__Clostridia	o__Christensenellales	f__CAG-74	g__SFHK01
35	d__Bacteria	p__Firmicutes_A	c__Clostridia	o__Christensenellales	f__CAG-74	g__SFMI01
2	d__Bacteria	p__Firmicutes_A	c__Clostridia	o__Christensenellales	f__CAG-74	g__SFTH01
45	d__Bacteria	p__Firmicutes_A	c__Clostridia	o__Christensenellales	f__CAG-74	g__UBA11524
2	d__Bacteria	p__Firmicutes_A	c__Clostridia	o__Christensenellales	f__CAG-74	g__UBA1224
75	d__Bacteria	p__Firmicutes_A	c__Clostridia	o__Christensenellales	f__CAG-74	g__UBA2862
30	d__Bacteria	p__Firmicutes_A	c__Clostridia	o__Christensenellales	f__CAG-74	g__UBA2943
18	d__Bacteria	p__Firmicutes_A	c__Clostridia	o__Christensenellales	f__CAG-74	g__UBA4246
46	d__Bacteria	p__Firmicutes_A	c__Clostridia	o__Christensenellales	f__CAG-74	g__Ventricola
5	d__Bacteria	p__Firmicutes_A	c__Clostridia	o__Christensenellales	f__CAG-917	g__CAG-349
21	d__Bacteria	p__Firmicutes_A	c__Clostridia	o__Christensenellales	f__CAG-917	g__CAG-475
1	d__Bacteria	p__Firmicutes_A	c__Clostridia	o__Christensenellales	f__CAG-917	g__HGM11377
4	d__Bacteria	p__Firmicutes_A	c__Clostridia	o__Christensenellales	f__CAG-917	g__Limadaptatus
127	d__Bacteria	p__Firmicutes_A	c__Clostridia	o__Christensenellales	f__CAG-917	g__RGIG4097
14	d__Bacteria	p__Firmicutes_A	c__Clostridia	o__Christensenellales	f__CAG-917	g__RGIG8124
1	d__Bacteria	p__Firmicutes_A	c__Clostridia	o__Christensenellales	f__Christensenellaceae	g__
10	d__Bacteria	p__Firmicutes_A	c__Clostridia	o__Christensenellales	f__Christensenellaceae	g__QANA01
1	d__Bacteria	p__Firmicutes_A	c__Clostridia	o__Christensenellales	f__Christensenellaceae	g__SIG371
16	d__Bacteria	p__Firmicutes_A	c__Clostridia	o__Christensenellales	f__DTU072	g__CAG-1782
14	d__Bacteria	p__Firmicutes_A	c__Clostridia	o__Christensenellales	f__DTU072	g__RGIG6449
41	d__Bacteria	p__Firmicutes_A	c__Clostridia	o__Christensenellales	f__DTU072	g__Stercoripulliclostridium_A
6	d__Bacteria	p__Firmicutes_A	c__Clostridia	o__Christensenellales	f__	g__
3	d__Bacteria	p__Firmicutes_A	c__Clostridia	o__Christensenellales	f__MARSEILLE-P3954	g__RGIG9107
1	d__Bacteria	p__Firmicutes_A	c__Clostridia	o__Christensenellales	f__QALW01	g__JAHAAN01
1	d__Bacteria	p__Firmicutes_A	c__Clostridia	o__Christensenellales	f__QALW01	g__RGIG10073
4	d__Bacteria	p__Firmicutes_A	c__Clostridia	o__Christensenellales	f__QALW01	g__UMGS1322
1	d__Bacteria	p__Firmicutes_A	c__Clostridia	o__Christensenellales	f__QALW01	g__UMGS1338
2	d__Bacteria	p__Firmicutes_A	c__Clostridia	o__Christensenellales	f__RUG350	g__
11	d__Bacteria	p__Firmicutes_A	c__Clostridia	o__Christensenellales	f__RUG350	g__RGIG2224
4	d__Bacteria	p__Firmicutes_A	c__Clostridia	o__Christensenellales	f__RUG350	g__RGIG9417
3	d__Bacteria	p__Firmicutes_A	c__Clostridia	o__Christensenellales	f__RUG350	g__RUG350
32	d__Bacteria	p__Firmicutes_A	c__Clostridia	o__Christensenellales	f__UBA1242	g__
51	d__Bacteria	p__Firmicutes_A	c__Clostridia	o__Christensenellales	f__UBA1242	g__Caccovivens
1	d__Bacteria	p__Firmicutes_A	c__Clostridia	o__Christensenellales	f__UBA1242	g__CAJKWP01
8	d__Bacteria	p__Firmicutes_A	c__Clostridia	o__Christensenellales	f__UBA1242	g__HGM11367
1	d__Bacteria	p__Firmicutes_A	c__Clostridia	o__Christensenellales	f__UBA1242	g__HGM11372
42	d__Bacteria	p__Firmicutes_A	c__Clostridia	o__Christensenellales	f__UBA1242	g__Onthoplasma
26	d__Bacteria	p__Firmicutes_A	c__Clostridia	o__Christensenellales	f__UBA1242	g__RGIG1681
5	d__Bacteria	p__Firmicutes_A	c__Clostridia	o__Christensenellales	f__UBA1242	g__RGIG3872
10	d__Bacteria	p__Firmicutes_A	c__Clostridia	o__Christensenellales	f__UBA1242	g__RGIG4790
9	d__Bacteria	p__Firmicutes_A	c__Clostridia	o__Christensenellales	f__UBA1242	g__RGIG8050
3	d__Bacteria	p__Firmicutes_A	c__Clostridia	o__Christensenellales	f__UBA1242	g__RUG666
32	d__Bacteria	p__Firmicutes_A	c__Clostridia	o__Christensenellales	f__UBA1242	g__UBA11490
1	d__Bacteria	p__Firmicutes_A	c__Clostridia	o__Christensenellales	f__UBA1242	g__UBA4647
21	d__Bacteria	p__Firmicutes_A	c__Clostridia	o__Christensenellales	f__UBA1242	g__UBA5489
1	d__Bacteria	p__Firmicutes_A	c__Clostridia	o__Christensenellales	f__UBA1242	g__UBA5893
14	d__Bacteria	p__Firmicutes_A	c__Clostridia	o__Christensenellales	f__UBA1242	g__UBA6345
4	d__Bacteria	p__Firmicutes_A	c__Clostridia	o__Christensenellales	f__UBA1242	g__UBA7584
15	d__Bacteria	p__Firmicutes_A	c__Clostridia	o__Christensenellales	f__UBA1242	g__UBA7862
4	d__Bacteria	p__Firmicutes_A	c__Clostridia	o__Christensenellales	f__UBA1242	g__UBA7867
1	d__Bacteria	p__Firmicutes_A	c__Clostridia	o__Christensenellales	f__UBA1242	g__UBA7868
9	d__Bacteria	p__Firmicutes_A	c__Clostridia	o__Christensenellales	f__UBA1242	g__UBA9845
5	d__Bacteria	p__Firmicutes_A	c__Clostridia	o__Christensenellales	f__UBA1242	g__UMGS1470
6	d__Bacteria	p__Firmicutes_A	c__Clostridia	o__Christensenellales	f__UBA1242	g__UMGS1908
4	d__Bacteria	p__Firmicutes_A	c__Clostridia	o__Christensenellales	f__UBA1242	g__UMGS2069
14	d__Bacteria	p__Firmicutes_A	c__Clostridia	o__Christensenellales	f__UBA1242	g__UMGS687
2	d__Bacteria	p__Firmicutes_A	c__Clostridia	o__Christensenellales	f__UBA1750	g__SIG373
1	d__Bacteria	p__Firmicutes_A	c__Clostridia	o__Christensenellales	f__UBA3700	g__HGM11368
12	d__Bacteria	p__Firmicutes_A	c__Clostridia	o__Christensenellales	f__UBA3700	g__UBA3700
15	d__Bacteria	p__Firmicutes_A	c__Clostridia	o__Clostridiales	f__Clostridiaceae	g__Clostridium
1	d__Bacteria	p__Firmicutes_A	c__Clostridia	o__Clostridiales	f__Clostridiaceae	g__Clostridium_P
2	d__Bacteria	p__Firmicutes_A	c__Clostridia	o__Clostridiales	f__Clostridiaceae	g__Clostridium_X
2	d__Bacteria	p__Firmicutes_A	c__Clostridia	o__Eubacteriales	f__Anaerofustaceae	g__JAAYHF01
4	d__Bacteria	p__Firmicutes_A	c__Clostridia	o__Eubacteriales	f__Anaerofustaceae	g__RUG14186
1	d__Bacteria	p__Firmicutes_A	c__Clostridia	o__Eubacteriales	f__Anaerofustaceae	g__SVCP01
3	d__Bacteria	p__Firmicutes_A	c__Clostridia	o__Eubacteriales	f__Eubacteriaceae	g__Pseudoramibacter
6	d__Bacteria	p__Firmicutes_A	c__Clostridia	o__Eubacteriales	f__Eubacteriaceae	g__RUG12931
1	d__Bacteria	p__Firmicutes_A	c__Clostridia	o__HGM11327	f__HGM11327	g__SIG351
41	d__Bacteria	p__Firmicutes_A	c__Clostridia	o__Lachnospirales	f__Anaerotignaceae	g__Anaerotignum
1	d__Bacteria	p__Firmicutes_A	c__Clostridia	o__Lachnospirales	f__Anaerotignaceae	g__Fimicola
1	d__Bacteria	p__Firmicutes_A	c__Clostridia	o__Lachnospirales	f__Anaerotignaceae	g__HGM11808
3	d__Bacteria	p__Firmicutes_A	c__Clostridia	o__Lachnospirales	f__Anaerotignaceae	g__Metalachnospira
3	d__Bacteria	p__Firmicutes_A	c__Clostridia	o__Lachnospirales	f__Anaerotignaceae	g__RGIG5631
2	d__Bacteria	p__Firmicutes_A	c__Clostridia	o__Lachnospirales	f__Anaerotignaceae	g__SIG274
1	d__Bacteria	p__Firmicutes_A	c__Clostridia	o__Lachnospirales	f__CAG-274	g__
12	d__Bacteria	p__Firmicutes_A	c__Clostridia	o__Lachnospirales	f__CAG-274	g__RGIG4310
1	d__Bacteria	p__Firmicutes_A	c__Clostridia	o__Lachnospirales	f__CAG-274	g__RGIG4831
3	d__Bacteria	p__Firmicutes_A	c__Clostridia	o__Lachnospirales	f__CAG-274	g__UBA3680
3	d__Bacteria	p__Firmicutes_A	c__Clostridia	o__Lachnospirales	f__Cellulosilyticaceae	g__Cellulosilyticum
2	d__Bacteria	p__Firmicutes_A	c__Clostridia	o__Lachnospirales	f__Cellulosilyticaceae	g__Niameybacter
4	d__Bacteria	p__Firmicutes_A	c__Clostridia	o__Lachnospirales	f__	g__
22	d__Bacteria	p__Firmicutes_A	c__Clostridia	o__Lachnospirales	f__Lachnospiraceae	g__
1	d__Bacteria	p__Firmicutes_A	c__Clostridia	o__Lachnospirales	f__Lachnospiraceae	g__14-2
1	d__Bacteria	p__Firmicutes_A	c__Clostridia	o__Lachnospirales	f__Lachnospiraceae	g__1XD42-69
1	d__Bacteria	p__Firmicutes_A	c__Clostridia	o__Lachnospirales	f__Lachnospiraceae	g__1XD8-76
46	d__Bacteria	p__Firmicutes_A	c__Clostridia	o__Lachnospirales	f__Lachnospiraceae	g__AC2028
89	d__Bacteria	p__Firmicutes_A	c__Clostridia	o__Lachnospirales	f__Lachnospiraceae	g__Acetatifactor
91	d__Bacteria	p__Firmicutes_A	c__Clostridia	o__Lachnospirales	f__Lachnospiraceae	g__Agathobacter
6	d__Bacteria	p__Firmicutes_A	c__Clostridia	o__Lachnospirales	f__Lachnospiraceae	g__Alectryocaccobium
11	d__Bacteria	p__Firmicutes_A	c__Clostridia	o__Lachnospirales	f__Lachnospiraceae	g__AM51-8
9	d__Bacteria	p__Firmicutes_A	c__Clostridia	o__Lachnospirales	f__Lachnospiraceae	g__Anaerobutyricum
9	d__Bacteria	p__Firmicutes_A	c__Clostridia	o__Lachnospirales	f__Lachnospiraceae	g__Avilachnospira
1	d__Bacteria	p__Firmicutes_A	c__Clostridia	o__Lachnospirales	f__Lachnospiraceae	g__Bariatricus
92	d__Bacteria	p__Firmicutes_A	c__Clostridia	o__Lachnospirales	f__Lachnospiraceae	g__Bilifractor
6	d__Bacteria	p__Firmicutes_A	c__Clostridia	o__Lachnospirales	f__Lachnospiraceae	g__Blautia
31	d__Bacteria	p__Firmicutes_A	c__Clostridia	o__Lachnospirales	f__Lachnospiraceae	g__Blautia_A
6	d__Bacteria	p__Firmicutes_A	c__Clostridia	o__Lachnospirales	f__Lachnospiraceae	g__Butyribacter
124	d__Bacteria	p__Firmicutes_A	c__Clostridia	o__Lachnospirales	f__Lachnospiraceae	g__Butyrivibrio
15	d__Bacteria	p__Firmicutes_A	c__Clostridia	o__Lachnospirales	f__Lachnospiraceae	g__Butyrivibrio_A
1	d__Bacteria	p__Firmicutes_A	c__Clostridia	o__Lachnospirales	f__Lachnospiraceae	g__Caccomorpha
51	d__Bacteria	p__Firmicutes_A	c__Clostridia	o__Lachnospirales	f__Lachnospiraceae	g__CAG-127
8	d__Bacteria	p__Firmicutes_A	c__Clostridia	o__Lachnospirales	f__Lachnospiraceae	g__CAG-194
42	d__Bacteria	p__Firmicutes_A	c__Clostridia	o__Lachnospirales	f__Lachnospiraceae	g__CAG-303
3	d__Bacteria	p__Firmicutes_A	c__Clostridia	o__Lachnospirales	f__Lachnospiraceae	g__CAG-317
13	d__Bacteria	p__Firmicutes_A	c__Clostridia	o__Lachnospirales	f__Lachnospiraceae	g__CAG-411
6	d__Bacteria	p__Firmicutes_A	c__Clostridia	o__Lachnospirales	f__Lachnospiraceae	g__CAG-45
6	d__Bacteria	p__Firmicutes_A	c__Clostridia	o__Lachnospirales	f__Lachnospiraceae	g__CAG-510
27	d__Bacteria	p__Firmicutes_A	c__Clostridia	o__Lachnospirales	f__Lachnospiraceae	g__CAG-590
28	d__Bacteria	p__Firmicutes_A	c__Clostridia	o__Lachnospirales	f__Lachnospiraceae	g__CAG-603
6	d__Bacteria	p__Firmicutes_A	c__Clostridia	o__Lachnospirales	f__Lachnospiraceae	g__CAG-632
498	d__Bacteria	p__Firmicutes_A	c__Clostridia	o__Lachnospirales	f__Lachnospiraceae	g__CAG-791
1	d__Bacteria	p__Firmicutes_A	c__Clostridia	o__Lachnospirales	f__Lachnospiraceae	g__CAG-882
22	d__Bacteria	p__Firmicutes_A	c__Clostridia	o__Lachnospirales	f__Lachnospiraceae	g__CAG-95
4	d__Bacteria	p__Firmicutes_A	c__Clostridia	o__Lachnospirales	f__Lachnospiraceae	g__Catonella
4	d__Bacteria	p__Firmicutes_A	c__Clostridia	o__Lachnospirales	f__Lachnospiraceae	g__Choladocola
3	d__Bacteria	p__Firmicutes_A	c__Clostridia	o__Lachnospirales	f__Lachnospiraceae	g__Choladousia
4	d__Bacteria	p__Firmicutes_A	c__Clostridia	o__Lachnospirales	f__Lachnospiraceae	g__Clostridium_Q
44	d__Bacteria	p__Firmicutes_A	c__Clostridia	o__Lachnospirales	f__Lachnospiraceae	g__Clostridium_R
38	d__Bacteria	p__Firmicutes_A	c__Clostridia	o__Lachnospirales	f__Lachnospiraceae	g__COE1
3	d__Bacteria	p__Firmicutes_A	c__Clostridia	o__Lachnospirales	f__Lachnospiraceae	g__Coprococcus
25	d__Bacteria	p__Firmicutes_A	c__Clostridia	o__Lachnospirales	f__Lachnospiraceae	g__Copromonas
1	d__Bacteria	p__Firmicutes_A	c__Clostridia	o__Lachnospirales	f__Lachnospiraceae	g__Dorea_A
5	d__Bacteria	p__Firmicutes_A	c__Clostridia	o__Lachnospirales	f__Lachnospiraceae	g__Eisenbergiella
7	d__Bacteria	p__Firmicutes_A	c__Clostridia	o__Lachnospirales	f__Lachnospiraceae	g__Enterocloster
1	d__Bacteria	p__Firmicutes_A	c__Clostridia	o__Lachnospirales	f__Lachnospiraceae	g__Eubacterium_C
20	d__Bacteria	p__Firmicutes_A	c__Clostridia	o__Lachnospirales	f__Lachnospiraceae	g__Eubacterium_F
15	d__Bacteria	p__Firmicutes_A	c__Clostridia	o__Lachnospirales	f__Lachnospiraceae	g__Eubacterium_G
15	d__Bacteria	p__Firmicutes_A	c__Clostridia	o__Lachnospirales	f__Lachnospiraceae	g__Eubacterium_I
124	d__Bacteria	p__Firmicutes_A	c__Clostridia	o__Lachnospirales	f__Lachnospiraceae	g__Eubacterium_Q
7	d__Bacteria	p__Firmicutes_A	c__Clostridia	o__Lachnospirales	f__Lachnospiraceae	g__Eubacterium_S
32	d__Bacteria	p__Firmicutes_A	c__Clostridia	o__Lachnospirales	f__Lachnospiraceae	g__Faecalimonas
1	d__Bacteria	p__Firmicutes_A	c__Clostridia	o__Lachnospirales	f__Lachnospiraceae	g__Falcatimonas
8	d__Bacteria	p__Firmicutes_A	c__Clostridia	o__Lachnospirales	f__Lachnospiraceae	g__FD2005
1	d__Bacteria	p__Firmicutes_A	c__Clostridia	o__Lachnospirales	f__Lachnospiraceae	g__Fimousia
4	d__Bacteria	p__Firmicutes_A	c__Clostridia	o__Lachnospirales	f__Lachnospiraceae	g__Frisingicoccus
11	d__Bacteria	p__Firmicutes_A	c__Clostridia	o__Lachnospirales	f__Lachnospiraceae	g__G11
52	d__Bacteria	p__Firmicutes_A	c__Clostridia	o__Lachnospirales	f__Lachnospiraceae	g__HGM12587
3	d__Bacteria	p__Firmicutes_A	c__Clostridia	o__Lachnospirales	f__Lachnospiraceae	g__Hungatella
63	d__Bacteria	p__Firmicutes_A	c__Clostridia	o__Lachnospirales	f__Lachnospiraceae	g__ISDg
1	d__Bacteria	p__Firmicutes_A	c__Clostridia	o__Lachnospirales	f__Lachnospiraceae	g__JAAYNV01
3	d__Bacteria	p__Firmicutes_A	c__Clostridia	o__Lachnospirales	f__Lachnospiraceae	g__Kineothrix
1	d__Bacteria	p__Firmicutes_A	c__Clostridia	o__Lachnospirales	f__Lachnospiraceae	g__KLE1615
1	d__Bacteria	p__Firmicutes_A	c__Clostridia	o__Lachnospirales	f__Lachnospiraceae	g__Lachnobacterium
2	d__Bacteria	p__Firmicutes_A	c__Clostridia	o__Lachnospirales	f__Lachnospiraceae	g__Lachnoclostridium_A
1	d__Bacteria	p__Firmicutes_A	c__Clostridia	o__Lachnospirales	f__Lachnospiraceae	g__Lachnoclostridium_B
22	d__Bacteria	p__Firmicutes_A	c__Clostridia	o__Lachnospirales	f__Lachnospiraceae	g__Lachnospira
7	d__Bacteria	p__Firmicutes_A	c__Clostridia	o__Lachnospirales	f__Lachnospiraceae	g__Mediterraneibacter
6	d__Bacteria	p__Firmicutes_A	c__Clostridia	o__Lachnospirales	f__Lachnospiraceae	g__Merdiplasma
1	d__Bacteria	p__Firmicutes_A	c__Clostridia	o__Lachnospirales	f__Lachnospiraceae	g__MGBC120314
2	d__Bacteria	p__Firmicutes_A	c__Clostridia	o__Lachnospirales	f__Lachnospiraceae	g__MGBC143606
2	d__Bacteria	p__Firmicutes_A	c__Clostridia	o__Lachnospirales	f__Lachnospiraceae	g__NC2004
53	d__Bacteria	p__Firmicutes_A	c__Clostridia	o__Lachnospirales	f__Lachnospiraceae	g__NK4A136
60	d__Bacteria	p__Firmicutes_A	c__Clostridia	o__Lachnospirales	f__Lachnospiraceae	g__NK4A144
4	d__Bacteria	p__Firmicutes_A	c__Clostridia	o__Lachnospirales	f__Lachnospiraceae	g__Oliverpabstia
28	d__Bacteria	p__Firmicutes_A	c__Clostridia	o__Lachnospirales	f__Lachnospiraceae	g__Oribacterium
146	d__Bacteria	p__Firmicutes_A	c__Clostridia	o__Lachnospirales	f__Lachnospiraceae	g__Porcincola
39	d__Bacteria	p__Firmicutes_A	c__Clostridia	o__Lachnospirales	f__Lachnospiraceae	g__Pseudobutyrivibrio
2	d__Bacteria	p__Firmicutes_A	c__Clostridia	o__Lachnospirales	f__Lachnospiraceae	g__RGIG1588
5	d__Bacteria	p__Firmicutes_A	c__Clostridia	o__Lachnospirales	f__Lachnospiraceae	g__RGIG1668
3	d__Bacteria	p__Firmicutes_A	c__Clostridia	o__Lachnospirales	f__Lachnospiraceae	g__RGIG1934
9	d__Bacteria	p__Firmicutes_A	c__Clostridia	o__Lachnospirales	f__Lachnospiraceae	g__RGIG3002
4	d__Bacteria	p__Firmicutes_A	c__Clostridia	o__Lachnospirales	f__Lachnospiraceae	g__RGIG3040
2	d__Bacteria	p__Firmicutes_A	c__Clostridia	o__Lachnospirales	f__Lachnospiraceae	g__RGIG3528
3	d__Bacteria	p__Firmicutes_A	c__Clostridia	o__Lachnospirales	f__Lachnospiraceae	g__RGIG4034
1	d__Bacteria	p__Firmicutes_A	c__Clostridia	o__Lachnospirales	f__Lachnospiraceae	g__RGIG4057
6	d__Bacteria	p__Firmicutes_A	c__Clostridia	o__Lachnospirales	f__Lachnospiraceae	g__RGIG423
1	d__Bacteria	p__Firmicutes_A	c__Clostridia	o__Lachnospirales	f__Lachnospiraceae	g__RGIG4284
1	d__Bacteria	p__Firmicutes_A	c__Clostridia	o__Lachnospirales	f__Lachnospiraceae	g__RGIG4733
1	d__Bacteria	p__Firmicutes_A	c__Clostridia	o__Lachnospirales	f__Lachnospiraceae	g__RGIG4856
7	d__Bacteria	p__Firmicutes_A	c__Clostridia	o__Lachnospirales	f__Lachnospiraceae	g__RGIG4930
5	d__Bacteria	p__Firmicutes_A	c__Clostridia	o__Lachnospirales	f__Lachnospiraceae	g__RGIG5021
33	d__Bacteria	p__Firmicutes_A	c__Clostridia	o__Lachnospirales	f__Lachnospiraceae	g__RGIG5612
4	d__Bacteria	p__Firmicutes_A	c__Clostridia	o__Lachnospirales	f__Lachnospiraceae	g__RGIG5636
26	d__Bacteria	p__Firmicutes_A	c__Clostridia	o__Lachnospirales	f__Lachnospiraceae	g__RGIG6307
2	d__Bacteria	p__Firmicutes_A	c__Clostridia	o__Lachnospirales	f__Lachnospiraceae	g__RGIG6919
3	d__Bacteria	p__Firmicutes_A	c__Clostridia	o__Lachnospirales	f__Lachnospiraceae	g__RGIG7193
6	d__Bacteria	p__Firmicutes_A	c__Clostridia	o__Lachnospirales	f__Lachnospiraceae	g__RGIG7926
2	d__Bacteria	p__Firmicutes_A	c__Clostridia	o__Lachnospirales	f__Lachnospiraceae	g__RGIG8306
3	d__Bacteria	p__Firmicutes_A	c__Clostridia	o__Lachnospirales	f__Lachnospiraceae	g__RGIG8607
11	d__Bacteria	p__Firmicutes_A	c__Clostridia	o__Lachnospirales	f__Lachnospiraceae	g__RGIG8767
5	d__Bacteria	p__Firmicutes_A	c__Clostridia	o__Lachnospirales	f__Lachnospiraceae	g__RGIG989
35	d__Bacteria	p__Firmicutes_A	c__Clostridia	o__Lachnospirales	f__Lachnospiraceae	g__Roseburia
4	d__Bacteria	p__Firmicutes_A	c__Clostridia	o__Lachnospirales	f__Lachnospiraceae	g__RUG11200
4	d__Bacteria	p__Firmicutes_A	c__Clostridia	o__Lachnospirales	f__Lachnospiraceae	g__RUG11237
7	d__Bacteria	p__Firmicutes_A	c__Clostridia	o__Lachnospirales	f__Lachnospiraceae	g__RUG115
6	d__Bacteria	p__Firmicutes_A	c__Clostridia	o__Lachnospirales	f__Lachnospiraceae	g__RUG11623
64	d__Bacteria	p__Firmicutes_A	c__Clostridia	o__Lachnospirales	f__Lachnospiraceae	g__RUG11977
2	d__Bacteria	p__Firmicutes_A	c__Clostridia	o__Lachnospirales	f__Lachnospiraceae	g__RUG12461
3	d__Bacteria	p__Firmicutes_A	c__Clostridia	o__Lachnospirales	f__Lachnospiraceae	g__RUG14243
1	d__Bacteria	p__Firmicutes_A	c__Clostridia	o__Lachnospirales	f__Lachnospiraceae	g__RUG147
25	d__Bacteria	p__Firmicutes_A	c__Clostridia	o__Lachnospirales	f__Lachnospiraceae	g__RUG191
24	d__Bacteria	p__Firmicutes_A	c__Clostridia	o__Lachnospirales	f__Lachnospiraceae	g__RUG306
16	d__Bacteria	p__Firmicutes_A	c__Clostridia	o__Lachnospirales	f__Lachnospiraceae	g__RUG842
1	d__Bacteria	p__Firmicutes_A	c__Clostridia	o__Lachnospirales	f__Lachnospiraceae	g__Ruminococcus_B
9	d__Bacteria	p__Firmicutes_A	c__Clostridia	o__Lachnospirales	f__Lachnospiraceae	g__Schaedlerella
41	d__Bacteria	p__Firmicutes_A	c__Clostridia	o__Lachnospirales	f__Lachnospiraceae	g__SFDP01
2	d__Bacteria	p__Firmicutes_A	c__Clostridia	o__Lachnospirales	f__Lachnospiraceae	g__SIG280
20	d__Bacteria	p__Firmicutes_A	c__Clostridia	o__Lachnospirales	f__Lachnospiraceae	g__SIG299
3	d__Bacteria	p__Firmicutes_A	c__Clostridia	o__Lachnospirales	f__Lachnospiraceae	g__SIG300
1	d__Bacteria	p__Firmicutes_A	c__Clostridia	o__Lachnospirales	f__Lachnospiraceae	g__SIG301
15	d__Bacteria	p__Firmicutes_A	c__Clostridia	o__Lachnospirales	f__Lachnospiraceae	g__SIG307
6	d__Bacteria	p__Firmicutes_A	c__Clostridia	o__Lachnospirales	f__Lachnospiraceae	g__SIG332
2	d__Bacteria	p__Firmicutes_A	c__Clostridia	o__Lachnospirales	f__Lachnospiraceae	g__SIG333
5	d__Bacteria	p__Firmicutes_A	c__Clostridia	o__Lachnospirales	f__Lachnospiraceae	g__SIG336
48	d__Bacteria	p__Firmicutes_A	c__Clostridia	o__Lachnospirales	f__Lachnospiraceae	g__Stomatobaculum
7	d__Bacteria	p__Firmicutes_A	c__Clostridia	o__Lachnospirales	f__Lachnospiraceae	g__SZUA-448
2	d__Bacteria	p__Firmicutes_A	c__Clostridia	o__Lachnospirales	f__Lachnospiraceae	g__TWA4
176	d__Bacteria	p__Firmicutes_A	c__Clostridia	o__Lachnospirales	f__Lachnospiraceae	g__UBA1066
10	d__Bacteria	p__Firmicutes_A	c__Clostridia	o__Lachnospirales	f__Lachnospiraceae	g__UBA1201
31	d__Bacteria	p__Firmicutes_A	c__Clostridia	o__Lachnospirales	f__Lachnospiraceae	g__UBA1258
16	d__Bacteria	p__Firmicutes_A	c__Clostridia	o__Lachnospirales	f__Lachnospiraceae	g__UBA1267
24	d__Bacteria	p__Firmicutes_A	c__Clostridia	o__Lachnospirales	f__Lachnospiraceae	g__UBA1712
1	d__Bacteria	p__Firmicutes_A	c__Clostridia	o__Lachnospirales	f__Lachnospiraceae	g__UBA1729
3	d__Bacteria	p__Firmicutes_A	c__Clostridia	o__Lachnospirales	f__Lachnospiraceae	g__UBA1753
5	d__Bacteria	p__Firmicutes_A	c__Clostridia	o__Lachnospirales	f__Lachnospiraceae	g__UBA2821
89	d__Bacteria	p__Firmicutes_A	c__Clostridia	o__Lachnospirales	f__Lachnospiraceae	g__UBA2868
11	d__Bacteria	p__Firmicutes_A	c__Clostridia	o__Lachnospirales	f__Lachnospiraceae	g__UBA2882
14	d__Bacteria	p__Firmicutes_A	c__Clostridia	o__Lachnospirales	f__Lachnospiraceae	g__UBA2912
7	d__Bacteria	p__Firmicutes_A	c__Clostridia	o__Lachnospirales	f__Lachnospiraceae	g__UBA2942
1	d__Bacteria	p__Firmicutes_A	c__Clostridia	o__Lachnospirales	f__Lachnospiraceae	g__UBA3212
5	d__Bacteria	p__Firmicutes_A	c__Clostridia	o__Lachnospirales	f__Lachnospiraceae	g__UBA3282
6	d__Bacteria	p__Firmicutes_A	c__Clostridia	o__Lachnospirales	f__Lachnospiraceae	g__UBA3305
2	d__Bacteria	p__Firmicutes_A	c__Clostridia	o__Lachnospirales	f__Lachnospiraceae	g__UBA3402
24	d__Bacteria	p__Firmicutes_A	c__Clostridia	o__Lachnospirales	f__Lachnospiraceae	g__UBA3633
94	d__Bacteria	p__Firmicutes_A	c__Clostridia	o__Lachnospirales	f__Lachnospiraceae	g__UBA3766
10	d__Bacteria	p__Firmicutes_A	c__Clostridia	o__Lachnospirales	f__Lachnospiraceae	g__UBA3774
2	d__Bacteria	p__Firmicutes_A	c__Clostridia	o__Lachnospirales	f__Lachnospiraceae	g__UBA3775
13	d__Bacteria	p__Firmicutes_A	c__Clostridia	o__Lachnospirales	f__Lachnospiraceae	g__UBA4285
5	d__Bacteria	p__Firmicutes_A	c__Clostridia	o__Lachnospirales	f__Lachnospiraceae	g__UBA4292
15	d__Bacteria	p__Firmicutes_A	c__Clostridia	o__Lachnospirales	f__Lachnospiraceae	g__UBA629
27	d__Bacteria	p__Firmicutes_A	c__Clostridia	o__Lachnospirales	f__Lachnospiraceae	g__UBA6987
1	d__Bacteria	p__Firmicutes_A	c__Clostridia	o__Lachnospirales	f__Lachnospiraceae	g__UBA7050
1	d__Bacteria	p__Firmicutes_A	c__Clostridia	o__Lachnospirales	f__Lachnospiraceae	g__UBA933
8	d__Bacteria	p__Firmicutes_A	c__Clostridia	o__Lachnospirales	f__Lachnospiraceae	g__UBA9722
2	d__Bacteria	p__Firmicutes_A	c__Clostridia	o__Lachnospirales	f__Lachnospiraceae	g__UBA9775
1	d__Bacteria	p__Firmicutes_A	c__Clostridia	o__Lachnospirales	f__Lachnospiraceae	g__UMGS2037
2	d__Bacteria	p__Firmicutes_A	c__Clostridia	o__Lachnospirales	f__Lachnospiraceae	g__V9D3004
7	d__Bacteria	p__Firmicutes_A	c__Clostridia	o__Lachnospirales	f__Lachnospiraceae	g__Velocimicrobium
7	d__Bacteria	p__Firmicutes_A	c__Clostridia	o__Lachnospirales	f__Lachnospiraceae	g__Ventrimonas
3	d__Bacteria	p__Firmicutes_A	c__Clostridia	o__Lachnospirales	f__Lachnospiraceae	g__VSOB01
6	d__Bacteria	p__Firmicutes_A	c__Clostridia	o__Lachnospirales	f__Lachnospiraceae	g__W0P33-017
32	d__Bacteria	p__Firmicutes_A	c__Clostridia	o__Lachnospirales	f__Lachnospiraceae	g__Weimeria
9	d__Bacteria	p__Firmicutes_A	c__Clostridia	o__Lachnospirales	f__Lachnospiraceae	g__XBB1006
10	d__Bacteria	p__Firmicutes_A	c__Clostridia	o__Lachnospirales	f__Lachnospiraceae	g__XBB2008
30	d__Bacteria	p__Firmicutes_A	c__Clostridia	o__Lachnospirales	f__Lachnospiraceae	g__XBD2001
5	d__Bacteria	p__Firmicutes_A	c__Clostridia	o__Lachnospirales	f__UBA1390	g__
1	d__Bacteria	p__Firmicutes_A	c__Clostridia	o__Lachnospirales	f__UBA1390	g__Faecimorpha
7	d__Bacteria	p__Firmicutes_A	c__Clostridia	o__Lachnospirales	f__UBA1390	g__RUG12817
13	d__Bacteria	p__Firmicutes_A	c__Clostridia	o__Lachnospirales	f__UBA1390	g__RUG760
2	d__Bacteria	p__Firmicutes_A	c__Clostridia	o__Lachnospirales	f__UBA5962	g__
1	d__Bacteria	p__Firmicutes_A	c__Clostridia	o__Lachnospirales	f__WRAA01	g__
4	d__Bacteria	p__Firmicutes_A	c__Clostridia	o__Monoglobales	f__Firm-18	g__RGIG1864
10	d__Bacteria	p__Firmicutes_A	c__Clostridia	o__Monoglobales	f__Firm-18	g__UBA1775
3	d__Bacteria	p__Firmicutes_A	c__Clostridia	o__Monoglobales	f__Monoglobaceae	g__
3	d__Bacteria	p__Firmicutes_A	c__Clostridia	o__Monoglobales	f__Monoglobaceae	g__RGIG8709
22	d__Bacteria	p__Firmicutes_A	c__Clostridia	o__Monoglobales	f__Monoglobaceae	g__SIG440
1	d__Bacteria	p__Firmicutes_A	c__Clostridia	o__Monoglobales	f__Monoglobaceae	g__SIG454
5	d__Bacteria	p__Firmicutes_A	c__Clostridia	o__Monoglobales	f__Monoglobaceae	g__UMGS1326
1	d__Bacteria	p__Firmicutes_A	c__Clostridia	o__Monoglobales	f__Monoglobaceae	g__UMGS1494
10	d__Bacteria	p__Firmicutes_A	c__Clostridia	o__Monoglobales	f__Monoglobaceae	g__UMGS1820
5	d__Bacteria	p__Firmicutes_A	c__Clostridia	o__Oscillospirales	f__Acutalibacteraceae	g__
98	d__Bacteria	p__Firmicutes_A	c__Clostridia	o__Oscillospirales	f__Acutalibacteraceae	g__CAG-177
32	d__Bacteria	p__Firmicutes_A	c__Clostridia	o__Oscillospirales	f__Acutalibacteraceae	g__CAG-488
4	d__Bacteria	p__Firmicutes_A	c__Clostridia	o__Oscillospirales	f__Acutalibacteraceae	g__CAG-557
15	d__Bacteria	p__Firmicutes_A	c__Clostridia	o__Oscillospirales	f__Acutalibacteraceae	g__CAG-964
72	d__Bacteria	p__Firmicutes_A	c__Clostridia	o__Oscillospirales	f__Acutalibacteraceae	g__DTU089
41	d__Bacteria	p__Firmicutes_A	c__Clostridia	o__Oscillospirales	f__Acutalibacteraceae	g__Eubacterium_R
108	d__Bacteria	p__Firmicutes_A	c__Clostridia	o__Oscillospirales	f__Acutalibacteraceae	g__Fimenecus
3	d__Bacteria	p__Firmicutes_A	c__Clostridia	o__Oscillospirales	f__Acutalibacteraceae	g__Fimivicinus
1	d__Bacteria	p__Firmicutes_A	c__Clostridia	o__Oscillospirales	f__Acutalibacteraceae	g__Heritagella
2	d__Bacteria	p__Firmicutes_A	c__Clostridia	o__Oscillospirales	f__Acutalibacteraceae	g__HGM12789
6	d__Bacteria	p__Firmicutes_A	c__Clostridia	o__Oscillospirales	f__Acutalibacteraceae	g__Limousia
1	d__Bacteria	p__Firmicutes_A	c__Clostridia	o__Oscillospirales	f__Acutalibacteraceae	g__Pseudoruminococcus_A
3	d__Bacteria	p__Firmicutes_A	c__Clostridia	o__Oscillospirales	f__Acutalibacteraceae	g__RGIG1913
3	d__Bacteria	p__Firmicutes_A	c__Clostridia	o__Oscillospirales	f__Acutalibacteraceae	g__RGIG1955
2	d__Bacteria	p__Firmicutes_A	c__Clostridia	o__Oscillospirales	f__Acutalibacteraceae	g__RGIG1959
1	d__Bacteria	p__Firmicutes_A	c__Clostridia	o__Oscillospirales	f__Acutalibacteraceae	g__RGIG2202
6	d__Bacteria	p__Firmicutes_A	c__Clostridia	o__Oscillospirales	f__Acutalibacteraceae	g__RGIG2206
4	d__Bacteria	p__Firmicutes_A	c__Clostridia	o__Oscillospirales	f__Acutalibacteraceae	g__RGIG2774
1	d__Bacteria	p__Firmicutes_A	c__Clostridia	o__Oscillospirales	f__Acutalibacteraceae	g__RGIG2835
1	d__Bacteria	p__Firmicutes_A	c__Clostridia	o__Oscillospirales	f__Acutalibacteraceae	g__RGIG2893
1	d__Bacteria	p__Firmicutes_A	c__Clostridia	o__Oscillospirales	f__Acutalibacteraceae	g__RGIG2945
17	d__Bacteria	p__Firmicutes_A	c__Clostridia	o__Oscillospirales	f__Acutalibacteraceae	g__RGIG3009
1	d__Bacteria	p__Firmicutes_A	c__Clostridia	o__Oscillospirales	f__Acutalibacteraceae	g__RGIG3013
3	d__Bacteria	p__Firmicutes_A	c__Clostridia	o__Oscillospirales	f__Acutalibacteraceae	g__RGIG3926
2	d__Bacteria	p__Firmicutes_A	c__Clostridia	o__Oscillospirales	f__Acutalibacteraceae	g__RGIG4076
13	d__Bacteria	p__Firmicutes_A	c__Clostridia	o__Oscillospirales	f__Acutalibacteraceae	g__RGIG426
1	d__Bacteria	p__Firmicutes_A	c__Clostridia	o__Oscillospirales	f__Acutalibacteraceae	g__RGIG7067
1	d__Bacteria	p__Firmicutes_A	c__Clostridia	o__Oscillospirales	f__Acutalibacteraceae	g__RGIG7265
2	d__Bacteria	p__Firmicutes_A	c__Clostridia	o__Oscillospirales	f__Acutalibacteraceae	g__RGIG7273
7	d__Bacteria	p__Firmicutes_A	c__Clostridia	o__Oscillospirales	f__Acutalibacteraceae	g__RGIG7384
3	d__Bacteria	p__Firmicutes_A	c__Clostridia	o__Oscillospirales	f__Acutalibacteraceae	g__RGIG8779
9	d__Bacteria	p__Firmicutes_A	c__Clostridia	o__Oscillospirales	f__Acutalibacteraceae	g__RGIG9287
13	d__Bacteria	p__Firmicutes_A	c__Clostridia	o__Oscillospirales	f__Acutalibacteraceae	g__RUG11462
2	d__Bacteria	p__Firmicutes_A	c__Clostridia	o__Oscillospirales	f__Acutalibacteraceae	g__RUG14109
114	d__Bacteria	p__Firmicutes_A	c__Clostridia	o__Oscillospirales	f__Acutalibacteraceae	g__RUG420
23	d__Bacteria	p__Firmicutes_A	c__Clostridia	o__Oscillospirales	f__Acutalibacteraceae	g__RUG592
19	d__Bacteria	p__Firmicutes_A	c__Clostridia	o__Oscillospirales	f__Acutalibacteraceae	g__RUG714
45	d__Bacteria	p__Firmicutes_A	c__Clostridia	o__Oscillospirales	f__Acutalibacteraceae	g__RUG762
53	d__Bacteria	p__Firmicutes_A	c__Clostridia	o__Oscillospirales	f__Acutalibacteraceae	g__RUG806
505	d__Bacteria	p__Firmicutes_A	c__Clostridia	o__Oscillospirales	f__Acutalibacteraceae	g__Ruminococcus_E
1	d__Bacteria	p__Firmicutes_A	c__Clostridia	o__Oscillospirales	f__Acutalibacteraceae	g__Scatavimonas
31	d__Bacteria	p__Firmicutes_A	c__Clostridia	o__Oscillospirales	f__Acutalibacteraceae	g__SFWF01
4	d__Bacteria	p__Firmicutes_A	c__Clostridia	o__Oscillospirales	f__Acutalibacteraceae	g__SIG554
24	d__Bacteria	p__Firmicutes_A	c__Clostridia	o__Oscillospirales	f__Acutalibacteraceae	g__SIG565
20	d__Bacteria	p__Firmicutes_A	c__Clostridia	o__Oscillospirales	f__Acutalibacteraceae	g__SIG575
1	d__Bacteria	p__Firmicutes_A	c__Clostridia	o__Oscillospirales	f__Acutalibacteraceae	g__SIG587
7	d__Bacteria	p__Firmicutes_A	c__Clostridia	o__Oscillospirales	f__Acutalibacteraceae	g__SIG589
1	d__Bacteria	p__Firmicutes_A	c__Clostridia	o__Oscillospirales	f__Acutalibacteraceae	g__SIG598
1	d__Bacteria	p__Firmicutes_A	c__Clostridia	o__Oscillospirales	f__Acutalibacteraceae	g__SIG603
11	d__Bacteria	p__Firmicutes_A	c__Clostridia	o__Oscillospirales	f__Acutalibacteraceae	g__SIG607
35	d__Bacteria	p__Firmicutes_A	c__Clostridia	o__Oscillospirales	f__Acutalibacteraceae	g__UBA1081
99	d__Bacteria	p__Firmicutes_A	c__Clostridia	o__Oscillospirales	f__Acutalibacteraceae	g__UBA1213
5	d__Bacteria	p__Firmicutes_A	c__Clostridia	o__Oscillospirales	f__Acutalibacteraceae	g__UBA1227
3	d__Bacteria	p__Firmicutes_A	c__Clostridia	o__Oscillospirales	f__Acutalibacteraceae	g__UBA1417
9	d__Bacteria	p__Firmicutes_A	c__Clostridia	o__Oscillospirales	f__Acutalibacteraceae	g__UBA1425
1	d__Bacteria	p__Firmicutes_A	c__Clostridia	o__Oscillospirales	f__Acutalibacteraceae	g__UBA3753
39	d__Bacteria	p__Firmicutes_A	c__Clostridia	o__Oscillospirales	f__Acutalibacteraceae	g__UBA5905
129	d__Bacteria	p__Firmicutes_A	c__Clostridia	o__Oscillospirales	f__Acutalibacteraceae	g__UBA6857
184	d__Bacteria	p__Firmicutes_A	c__Clostridia	o__Oscillospirales	f__Acutalibacteraceae	g__UBA737
22	d__Bacteria	p__Firmicutes_A	c__Clostridia	o__Oscillospirales	f__Acutalibacteraceae	g__UBA8612
1	d__Bacteria	p__Firmicutes_A	c__Clostridia	o__Oscillospirales	f__Acutalibacteraceae	g__UMGS1224
19	d__Bacteria	p__Firmicutes_A	c__Clostridia	o__Oscillospirales	f__Acutalibacteraceae	g__UMGS1279
1	d__Bacteria	p__Firmicutes_A	c__Clostridia	o__Oscillospirales	f__Acutalibacteraceae	g__UMGS1474
9	d__Bacteria	p__Firmicutes_A	c__Clostridia	o__Oscillospirales	f__Acutalibacteraceae	g__UMGS1484
12	d__Bacteria	p__Firmicutes_A	c__Clostridia	o__Oscillospirales	f__Acutalibacteraceae	g__UMGS1491
7	d__Bacteria	p__Firmicutes_A	c__Clostridia	o__Oscillospirales	f__Acutalibacteraceae	g__UMGS1532
25	d__Bacteria	p__Firmicutes_A	c__Clostridia	o__Oscillospirales	f__Acutalibacteraceae	g__UMGS172
77	d__Bacteria	p__Firmicutes_A	c__Clostridia	o__Oscillospirales	f__Acutalibacteraceae	g__UMGS1976
1	d__Bacteria	p__Firmicutes_A	c__Clostridia	o__Oscillospirales	f__Butyricicoccaceae	g__
3	d__Bacteria	p__Firmicutes_A	c__Clostridia	o__Oscillospirales	f__Butyricicoccaceae	g__Agathobaculum
8	d__Bacteria	p__Firmicutes_A	c__Clostridia	o__Oscillospirales	f__Butyricicoccaceae	g__Butyricicoccus
2	d__Bacteria	p__Firmicutes_A	c__Clostridia	o__Oscillospirales	f__Butyricicoccaceae	g__Butyricicoccus_A
5	d__Bacteria	p__Firmicutes_A	c__Clostridia	o__Oscillospirales	f__Butyricicoccaceae	g__RGIG1902
5	d__Bacteria	p__Firmicutes_A	c__Clostridia	o__Oscillospirales	f__Butyricicoccaceae	g__RGIG3513
1	d__Bacteria	p__Firmicutes_A	c__Clostridia	o__Oscillospirales	f__Butyricicoccaceae	g__RGIG3726
15	d__Bacteria	p__Firmicutes_A	c__Clostridia	o__Oscillospirales	f__Butyricicoccaceae	g__RGIG7238
1	d__Bacteria	p__Firmicutes_A	c__Clostridia	o__Oscillospirales	f__Butyricicoccaceae	g__SIG471
42	d__Bacteria	p__Firmicutes_A	c__Clostridia	o__Oscillospirales	f__Butyricicoccaceae	g__UBA4644
2	d__Bacteria	p__Firmicutes_A	c__Clostridia	o__Oscillospirales	f__BX7	g__Galloscillospira_B
4	d__Bacteria	p__Firmicutes_A	c__Clostridia	o__Oscillospirales	f__BX7	g__RGIG6165
30	d__Bacteria	p__Firmicutes_A	c__Clostridia	o__Oscillospirales	f__CAG-272	g__
10	d__Bacteria	p__Firmicutes_A	c__Clostridia	o__Oscillospirales	f__CAG-272	g__Avispirillum
16	d__Bacteria	p__Firmicutes_A	c__Clostridia	o__Oscillospirales	f__CAG-272	g__CAG-272
42	d__Bacteria	p__Firmicutes_A	c__Clostridia	o__Oscillospirales	f__CAG-272	g__CAG-390
287	d__Bacteria	p__Firmicutes_A	c__Clostridia	o__Oscillospirales	f__CAG-272	g__CAG-448
6	d__Bacteria	p__Firmicutes_A	c__Clostridia	o__Oscillospirales	f__CAG-272	g__CAG-841
1	d__Bacteria	p__Firmicutes_A	c__Clostridia	o__Oscillospirales	f__CAG-272	g__DTU064
70	d__Bacteria	p__Firmicutes_A	c__Clostridia	o__Oscillospirales	f__CAG-272	g__Firm-07
15	d__Bacteria	p__Firmicutes_A	c__Clostridia	o__Oscillospirales	f__CAG-272	g__Flemingibacterium
4	d__Bacteria	p__Firmicutes_A	c__Clostridia	o__Oscillospirales	f__CAG-272	g__HGM12650
315	d__Bacteria	p__Firmicutes_A	c__Clostridia	o__Oscillospirales	f__CAG-272	g__HGM12713
78	d__Bacteria	p__Firmicutes_A	c__Clostridia	o__Oscillospirales	f__CAG-272	g__QALR01
18	d__Bacteria	p__Firmicutes_A	c__Clostridia	o__Oscillospirales	f__CAG-272	g__RGIG1023
1	d__Bacteria	p__Firmicutes_A	c__Clostridia	o__Oscillospirales	f__CAG-272	g__RGIG1743
19	d__Bacteria	p__Firmicutes_A	c__Clostridia	o__Oscillospirales	f__CAG-272	g__RGIG1993
7	d__Bacteria	p__Firmicutes_A	c__Clostridia	o__Oscillospirales	f__CAG-272	g__RGIG1995
167	d__Bacteria	p__Firmicutes_A	c__Clostridia	o__Oscillospirales	f__CAG-272	g__RGIG2000
1	d__Bacteria	p__Firmicutes_A	c__Clostridia	o__Oscillospirales	f__CAG-272	g__RGIG2161
4	d__Bacteria	p__Firmicutes_A	c__Clostridia	o__Oscillospirales	f__CAG-272	g__RGIG3438
10	d__Bacteria	p__Firmicutes_A	c__Clostridia	o__Oscillospirales	f__CAG-272	g__RGIG3925
25	d__Bacteria	p__Firmicutes_A	c__Clostridia	o__Oscillospirales	f__CAG-272	g__RGIG3947
16	d__Bacteria	p__Firmicutes_A	c__Clostridia	o__Oscillospirales	f__CAG-272	g__RGIG3994
90	d__Bacteria	p__Firmicutes_A	c__Clostridia	o__Oscillospirales	f__CAG-272	g__RGIG4608
17	d__Bacteria	p__Firmicutes_A	c__Clostridia	o__Oscillospirales	f__CAG-272	g__RGIG5474
1	d__Bacteria	p__Firmicutes_A	c__Clostridia	o__Oscillospirales	f__CAG-272	g__RGIG6429
11	d__Bacteria	p__Firmicutes_A	c__Clostridia	o__Oscillospirales	f__CAG-272	g__RGIG6816
13	d__Bacteria	p__Firmicutes_A	c__Clostridia	o__Oscillospirales	f__CAG-272	g__RGIG7213
7	d__Bacteria	p__Firmicutes_A	c__Clostridia	o__Oscillospirales	f__CAG-272	g__RGIG7300
1	d__Bacteria	p__Firmicutes_A	c__Clostridia	o__Oscillospirales	f__CAG-272	g__RGIG8399
3	d__Bacteria	p__Firmicutes_A	c__Clostridia	o__Oscillospirales	f__CAG-272	g__RGIG8715
34	d__Bacteria	p__Firmicutes_A	c__Clostridia	o__Oscillospirales	f__CAG-272	g__RGIG8775
6	d__Bacteria	p__Firmicutes_A	c__Clostridia	o__Oscillospirales	f__CAG-272	g__RUG11130
8	d__Bacteria	p__Firmicutes_A	c__Clostridia	o__Oscillospirales	f__CAG-272	g__RUG12395
1	d__Bacteria	p__Firmicutes_A	c__Clostridia	o__Oscillospirales	f__CAG-272	g__RUG13077
2	d__Bacteria	p__Firmicutes_A	c__Clostridia	o__Oscillospirales	f__CAG-272	g__RUG14199
2	d__Bacteria	p__Firmicutes_A	c__Clostridia	o__Oscillospirales	f__CAG-272	g__RUG14240
11	d__Bacteria	p__Firmicutes_A	c__Clostridia	o__Oscillospirales	f__CAG-272	g__SIG640
26	d__Bacteria	p__Firmicutes_A	c__Clostridia	o__Oscillospirales	f__CAG-272	g__SIG644
12	d__Bacteria	p__Firmicutes_A	c__Clostridia	o__Oscillospirales	f__CAG-272	g__SIG672
18	d__Bacteria	p__Firmicutes_A	c__Clostridia	o__Oscillospirales	f__CAG-272	g__SIG673
8	d__Bacteria	p__Firmicutes_A	c__Clostridia	o__Oscillospirales	f__CAG-272	g__SIG693
33	d__Bacteria	p__Firmicutes_A	c__Clostridia	o__Oscillospirales	f__CAG-272	g__SIG701
19	d__Bacteria	p__Firmicutes_A	c__Clostridia	o__Oscillospirales	f__CAG-272	g__SIG710
1	d__Bacteria	p__Firmicutes_A	c__Clostridia	o__Oscillospirales	f__CAG-272	g__SIG714
5	d__Bacteria	p__Firmicutes_A	c__Clostridia	o__Oscillospirales	f__CAG-272	g__UBA11512
18	d__Bacteria	p__Firmicutes_A	c__Clostridia	o__Oscillospirales	f__CAG-272	g__UBA1248
716	d__Bacteria	p__Firmicutes_A	c__Clostridia	o__Oscillospirales	f__CAG-272	g__UBA1740
7	d__Bacteria	p__Firmicutes_A	c__Clostridia	o__Oscillospirales	f__CAG-272	g__UBA4717
5	d__Bacteria	p__Firmicutes_A	c__Clostridia	o__Oscillospirales	f__CAG-272	g__UMGS1002
2	d__Bacteria	p__Firmicutes_A	c__Clostridia	o__Oscillospirales	f__CAG-272	g__UMGS1312
38	d__Bacteria	p__Firmicutes_A	c__Clostridia	o__Oscillospirales	f__CAG-272	g__UMGS1696
250	d__Bacteria	p__Firmicutes_A	c__Clostridia	o__Oscillospirales	f__CAG-272	g__UMGS1865
22	d__Bacteria	p__Firmicutes_A	c__Clostridia	o__Oscillospirales	f__CAG-272	g__UMGS731
12	d__Bacteria	p__Firmicutes_A	c__Clostridia	o__Oscillospirales	f__CAG-272	g__UMGS902
2	d__Bacteria	p__Firmicutes_A	c__Clostridia	o__Oscillospirales	f__CAG-382	g__
7	d__Bacteria	p__Firmicutes_A	c__Clostridia	o__Oscillospirales	f__CAG-382	g__RGIG5579
8	d__Bacteria	p__Firmicutes_A	c__Clostridia	o__Oscillospirales	f__CAG-382	g__RGIG6353
2	d__Bacteria	p__Firmicutes_A	c__Clostridia	o__Oscillospirales	f__CAG-382	g__RUG14179
18	d__Bacteria	p__Firmicutes_A	c__Clostridia	o__Oscillospirales	f__CAG-382	g__SFLA01
5	d__Bacteria	p__Firmicutes_A	c__Clostridia	o__Oscillospirales	f__CAG-382	g__SIG622
3	d__Bacteria	p__Firmicutes_A	c__Clostridia	o__Oscillospirales	f__CAG-382	g__SIG627
5	d__Bacteria	p__Firmicutes_A	c__Clostridia	o__Oscillospirales	f__CAG-382	g__SIG636
1	d__Bacteria	p__Firmicutes_A	c__Clostridia	o__Oscillospirales	f__CAG-382	g__SIG653
1	d__Bacteria	p__Firmicutes_A	c__Clostridia	o__Oscillospirales	f__CAG-382	g__SIG685
8	d__Bacteria	p__Firmicutes_A	c__Clostridia	o__Oscillospirales	f__CAG-382	g__UBA1206
64	d__Bacteria	p__Firmicutes_A	c__Clostridia	o__Oscillospirales	f__CAG-382	g__UBA1752
5	d__Bacteria	p__Firmicutes_A	c__Clostridia	o__Oscillospirales	f__CAG-382	g__UMGS1052
1	d__Bacteria	p__Firmicutes_A	c__Clostridia	o__Oscillospirales	f__CAG-382	g__UMGS1307
16	d__Bacteria	p__Firmicutes_A	c__Clostridia	o__Oscillospirales	f__CAG-382	g__UMGS1387
4	d__Bacteria	p__Firmicutes_A	c__Clostridia	o__Oscillospirales	f__CAG-382	g__UMGS882
1	d__Bacteria	p__Firmicutes_A	c__Clostridia	o__Oscillospirales	f__CAG-382	g__Woodwardibium
1	d__Bacteria	p__Firmicutes_A	c__Clostridia	o__Oscillospirales	f__JAAYXM01	g__RGIG7332
16	d__Bacteria	p__Firmicutes_A	c__Clostridia	o__Oscillospirales	f__JAAYXM01	g__SIG480
2	d__Bacteria	p__Firmicutes_A	c__Clostridia	o__Oscillospirales	f__JAAYXM01	g__SIG510
19	d__Bacteria	p__Firmicutes_A	c__Clostridia	o__Oscillospirales	f__Oscillospiraceae	g__
5	d__Bacteria	p__Firmicutes_A	c__Clostridia	o__Oscillospirales	f__Oscillospiraceae	g__Alloscillospira
6	d__Bacteria	p__Firmicutes_A	c__Clostridia	o__Oscillospirales	f__Oscillospiraceae	g__Avoscillospira
31	d__Bacteria	p__Firmicutes_A	c__Clostridia	o__Oscillospirales	f__Oscillospiraceae	g__CAG-103
5	d__Bacteria	p__Firmicutes_A	c__Clostridia	o__Oscillospirales	f__Oscillospiraceae	g__CAG-170
86	d__Bacteria	p__Firmicutes_A	c__Clostridia	o__Oscillospirales	f__Oscillospiraceae	g__CAG-83
2	d__Bacteria	p__Firmicutes_A	c__Clostridia	o__Oscillospirales	f__Oscillospiraceae	g__CAJOIG01
83	d__Bacteria	p__Firmicutes_A	c__Clostridia	o__Oscillospirales	f__Oscillospiraceae	g__Dysosmobacter
7	d__Bacteria	p__Firmicutes_A	c__Clostridia	o__Oscillospirales	f__Oscillospiraceae	g__Enterenecus
61	d__Bacteria	p__Firmicutes_A	c__Clostridia	o__Oscillospirales	f__Oscillospiraceae	g__ER4
34	d__Bacteria	p__Firmicutes_A	c__Clostridia	o__Oscillospirales	f__Oscillospiraceae	g__Evtepia
2	d__Bacteria	p__Firmicutes_A	c__Clostridia	o__Oscillospirales	f__Oscillospiraceae	g__F23-B02
888	d__Bacteria	p__Firmicutes_A	c__Clostridia	o__Oscillospirales	f__Oscillospiraceae	g__Faecousia
9	d__Bacteria	p__Firmicutes_A	c__Clostridia	o__Oscillospirales	f__Oscillospiraceae	g__Flavonifractor
1	d__Bacteria	p__Firmicutes_A	c__Clostridia	o__Oscillospirales	f__Oscillospiraceae	g__Heteroscilispira
9	d__Bacteria	p__Firmicutes_A	c__Clostridia	o__Oscillospirales	f__Oscillospiraceae	g__HGM13006
10	d__Bacteria	p__Firmicutes_A	c__Clostridia	o__Oscillospirales	f__Oscillospiraceae	g__HGM13010
5	d__Bacteria	p__Firmicutes_A	c__Clostridia	o__Oscillospirales	f__Oscillospiraceae	g__Intestinimonas
1	d__Bacteria	p__Firmicutes_A	c__Clostridia	o__Oscillospirales	f__Oscillospiraceae	g__JAAYAR01
56	d__Bacteria	p__Firmicutes_A	c__Clostridia	o__Oscillospirales	f__Oscillospiraceae	g__Lawsonibacter
548	d__Bacteria	p__Firmicutes_A	c__Clostridia	o__Oscillospirales	f__Oscillospiraceae	g__Limivicinus
4	d__Bacteria	p__Firmicutes_A	c__Clostridia	o__Oscillospirales	f__Oscillospiraceae	g__Marseille-P3106
17	d__Bacteria	p__Firmicutes_A	c__Clostridia	o__Oscillospirales	f__Oscillospiraceae	g__Onthomonas
1	d__Bacteria	p__Firmicutes_A	c__Clostridia	o__Oscillospirales	f__Oscillospiraceae	g__Oscillibacter
6	d__Bacteria	p__Firmicutes_A	c__Clostridia	o__Oscillospirales	f__Oscillospiraceae	g__Pelethomonas
1	d__Bacteria	p__Firmicutes_A	c__Clostridia	o__Oscillospirales	f__Oscillospiraceae	g__Pseudoscilispira
1	d__Bacteria	p__Firmicutes_A	c__Clostridia	o__Oscillospirales	f__Oscillospiraceae	g__RGIG1893
1	d__Bacteria	p__Firmicutes_A	c__Clostridia	o__Oscillospirales	f__Oscillospiraceae	g__RGIG2163
1	d__Bacteria	p__Firmicutes_A	c__Clostridia	o__Oscillospirales	f__Oscillospiraceae	g__RGIG2311
1	d__Bacteria	p__Firmicutes_A	c__Clostridia	o__Oscillospirales	f__Oscillospiraceae	g__RGIG3159
11	d__Bacteria	p__Firmicutes_A	c__Clostridia	o__Oscillospirales	f__Oscillospiraceae	g__RGIG3566
6	d__Bacteria	p__Firmicutes_A	c__Clostridia	o__Oscillospirales	f__Oscillospiraceae	g__RGIG5472
1	d__Bacteria	p__Firmicutes_A	c__Clostridia	o__Oscillospirales	f__Oscillospiraceae	g__RGIG5644
1	d__Bacteria	p__Firmicutes_A	c__Clostridia	o__Oscillospirales	f__Oscillospiraceae	g__RGIG5705
1	d__Bacteria	p__Firmicutes_A	c__Clostridia	o__Oscillospirales	f__Oscillospiraceae	g__RGIG6097
4	d__Bacteria	p__Firmicutes_A	c__Clostridia	o__Oscillospirales	f__Oscillospiraceae	g__RGIG6375
1	d__Bacteria	p__Firmicutes_A	c__Clostridia	o__Oscillospirales	f__Oscillospiraceae	g__RGIG6969
36	d__Bacteria	p__Firmicutes_A	c__Clostridia	o__Oscillospirales	f__Oscillospiraceae	g__RGIG7114
2	d__Bacteria	p__Firmicutes_A	c__Clostridia	o__Oscillospirales	f__Oscillospiraceae	g__RGIG7949
1	d__Bacteria	p__Firmicutes_A	c__Clostridia	o__Oscillospirales	f__Oscillospiraceae	g__RGIG8048
35	d__Bacteria	p__Firmicutes_A	c__Clostridia	o__Oscillospirales	f__Oscillospiraceae	g__RUG626
6	d__Bacteria	p__Firmicutes_A	c__Clostridia	o__Oscillospirales	f__Oscillospiraceae	g__RUG678
1	d__Bacteria	p__Firmicutes_A	c__Clostridia	o__Oscillospirales	f__Oscillospiraceae	g__SIG483
2	d__Bacteria	p__Firmicutes_A	c__Clostridia	o__Oscillospirales	f__Oscillospiraceae	g__SIG488
2	d__Bacteria	p__Firmicutes_A	c__Clostridia	o__Oscillospirales	f__Oscillospiraceae	g__UBA1246
30	d__Bacteria	p__Firmicutes_A	c__Clostridia	o__Oscillospirales	f__Oscillospiraceae	g__UBA1774
1	d__Bacteria	p__Firmicutes_A	c__Clostridia	o__Oscillospirales	f__Oscillospiraceae	g__UBA2658
45	d__Bacteria	p__Firmicutes_A	c__Clostridia	o__Oscillospirales	f__Oscillospiraceae	g__UBA2922
26	d__Bacteria	p__Firmicutes_A	c__Clostridia	o__Oscillospirales	f__Oscillospiraceae	g__UBA738
2	d__Bacteria	p__Firmicutes_A	c__Clostridia	o__Oscillospirales	f__Oscillospiraceae	g__UMGS1766
3	d__Bacteria	p__Firmicutes_A	c__Clostridia	o__Oscillospirales	f__QAKW01	g__Firm-08
9	d__Bacteria	p__Firmicutes_A	c__Clostridia	o__Oscillospirales	f__QAKW01	g__QAKW01
1	d__Bacteria	p__Firmicutes_A	c__Clostridia	o__Oscillospirales	f__QAKW01	g__RGIG9041
2	d__Bacteria	p__Firmicutes_A	c__Clostridia	o__Oscillospirales	f__QAMX01	g__QAMX01
2	d__Bacteria	p__Firmicutes_A	c__Clostridia	o__Oscillospirales	f__QAMX01	g__RGIG1911
1	d__Bacteria	p__Firmicutes_A	c__Clostridia	o__Oscillospirales	f__QAMX01	g__RGIG6452
7	d__Bacteria	p__Firmicutes_A	c__Clostridia	o__Oscillospirales	f__QAMX01	g__RUG11797
2	d__Bacteria	p__Firmicutes_A	c__Clostridia	o__Oscillospirales	f__QAMX01	g__SIG499
3	d__Bacteria	p__Firmicutes_A	c__Clostridia	o__Oscillospirales	f__RGIG5299	g__RGIG5299
2	d__Bacteria	p__Firmicutes_A	c__Clostridia	o__Oscillospirales	f__RGIG5554	g__RGIG5554
3	d__Bacteria	p__Firmicutes_A	c__Clostridia	o__Oscillospirales	f__RGIG577	g__RGIG577
1	d__Bacteria	p__Firmicutes_A	c__Clostridia	o__Oscillospirales	f__RGIG7773	g__RGIG7773
8	d__Bacteria	p__Firmicutes_A	c__Clostridia	o__Oscillospirales	f__RGIG8002	g__RGIG8002
1	d__Bacteria	p__Firmicutes_A	c__Clostridia	o__Oscillospirales	f__Ruminococcaceae	g__
2	d__Bacteria	p__Firmicutes_A	c__Clostridia	o__Oscillospirales	f__Ruminococcaceae	g__Anaerofilum
5	d__Bacteria	p__Firmicutes_A	c__Clostridia	o__Oscillospirales	f__Ruminococcaceae	g__Angelakisella
13	d__Bacteria	p__Firmicutes_A	c__Clostridia	o__Oscillospirales	f__Ruminococcaceae	g__CAG-115
18	d__Bacteria	p__Firmicutes_A	c__Clostridia	o__Oscillospirales	f__Ruminococcaceae	g__CAG-353
23	d__Bacteria	p__Firmicutes_A	c__Clostridia	o__Oscillospirales	f__Ruminococcaceae	g__Faecalibacterium
9	d__Bacteria	p__Firmicutes_A	c__Clostridia	o__Oscillospirales	f__Ruminococcaceae	g__Faeciplasma
1	d__Bacteria	p__Firmicutes_A	c__Clostridia	o__Oscillospirales	f__Ruminococcaceae	g__Faecivivens
3	d__Bacteria	p__Firmicutes_A	c__Clostridia	o__Oscillospirales	f__Ruminococcaceae	g__Fimivivens
47	d__Bacteria	p__Firmicutes_A	c__Clostridia	o__Oscillospirales	f__Ruminococcaceae	g__Firm-04
10	d__Bacteria	p__Firmicutes_A	c__Clostridia	o__Oscillospirales	f__Ruminococcaceae	g__Fournierella
8	d__Bacteria	p__Firmicutes_A	c__Clostridia	o__Oscillospirales	f__Ruminococcaceae	g__Gemmiger
1	d__Bacteria	p__Firmicutes_A	c__Clostridia	o__Oscillospirales	f__Ruminococcaceae	g__Gemmiger_A
3	d__Bacteria	p__Firmicutes_A	c__Clostridia	o__Oscillospirales	f__Ruminococcaceae	g__Heteroruminococcus
4	d__Bacteria	p__Firmicutes_A	c__Clostridia	o__Oscillospirales	f__Ruminococcaceae	g__HGM13222
13	d__Bacteria	p__Firmicutes_A	c__Clostridia	o__Oscillospirales	f__Ruminococcaceae	g__HUN007
3	d__Bacteria	p__Firmicutes_A	c__Clostridia	o__Oscillospirales	f__Ruminococcaceae	g__JAAZZIT01
11	d__Bacteria	p__Firmicutes_A	c__Clostridia	o__Oscillospirales	f__Ruminococcaceae	g__Negativibacillus
1	d__Bacteria	p__Firmicutes_A	c__Clostridia	o__Oscillospirales	f__Ruminococcaceae	g__Pseudoruminococcus_B
1	d__Bacteria	p__Firmicutes_A	c__Clostridia	o__Oscillospirales	f__Ruminococcaceae	g__RGIG3077
35	d__Bacteria	p__Firmicutes_A	c__Clostridia	o__Oscillospirales	f__Ruminococcaceae	g__RGIG3102
1	d__Bacteria	p__Firmicutes_A	c__Clostridia	o__Oscillospirales	f__Ruminococcaceae	g__RGIG4130
7	d__Bacteria	p__Firmicutes_A	c__Clostridia	o__Oscillospirales	f__Ruminococcaceae	g__RGIG4131
3	d__Bacteria	p__Firmicutes_A	c__Clostridia	o__Oscillospirales	f__Ruminococcaceae	g__RGIG4694
2	d__Bacteria	p__Firmicutes_A	c__Clostridia	o__Oscillospirales	f__Ruminococcaceae	g__RGIG5675
1	d__Bacteria	p__Firmicutes_A	c__Clostridia	o__Oscillospirales	f__Ruminococcaceae	g__RGIG7389
1	d__Bacteria	p__Firmicutes_A	c__Clostridia	o__Oscillospirales	f__Ruminococcaceae	g__RGIG8367
10	d__Bacteria	p__Firmicutes_A	c__Clostridia	o__Oscillospirales	f__Ruminococcaceae	g__RGIG8773
3	d__Bacteria	p__Firmicutes_A	c__Clostridia	o__Oscillospirales	f__Ruminococcaceae	g__RGIG9114
27	d__Bacteria	p__Firmicutes_A	c__Clostridia	o__Oscillospirales	f__Ruminococcaceae	g__RUG11783
13	d__Bacteria	p__Firmicutes_A	c__Clostridia	o__Oscillospirales	f__Ruminococcaceae	g__RUG12519
39	d__Bacteria	p__Firmicutes_A	c__Clostridia	o__Oscillospirales	f__Ruminococcaceae	g__Ruminiclostridium_E
238	d__Bacteria	p__Firmicutes_A	c__Clostridia	o__Oscillospirales	f__Ruminococcaceae	g__Ruminococcus
8	d__Bacteria	p__Firmicutes_A	c__Clostridia	o__Oscillospirales	f__Ruminococcaceae	g__Ruminococcus_C
158	d__Bacteria	p__Firmicutes_A	c__Clostridia	o__Oscillospirales	f__Ruminococcaceae	g__Ruminococcus_D
2	d__Bacteria	p__Firmicutes_A	c__Clostridia	o__Oscillospirales	f__Ruminococcaceae	g__Ruminococcus_F
3	d__Bacteria	p__Firmicutes_A	c__Clostridia	o__Oscillospirales	f__Ruminococcaceae	g__Ruthenibacterium
2	d__Bacteria	p__Firmicutes_A	c__Clostridia	o__Oscillospirales	f__Ruminococcaceae	g__SFJ001
8	d__Bacteria	p__Firmicutes_A	c__Clostridia	o__Oscillospirales	f__Ruminococcaceae	g__SIG578
10	d__Bacteria	p__Firmicutes_A	c__Clostridia	o__Oscillospirales	f__Ruminococcaceae	g__UBA11540
5	d__Bacteria	p__Firmicutes_A	c__Clostridia	o__Oscillospirales	f__Ruminococcaceae	g__UBA1394
1	d__Bacteria	p__Firmicutes_A	c__Clostridia	o__Oscillospirales	f__Ruminococcaceae	g__UBA1762
9	d__Bacteria	p__Firmicutes_A	c__Clostridia	o__Oscillospirales	f__Ruminococcaceae	g__UBA3818
36	d__Bacteria	p__Firmicutes_A	c__Clostridia	o__Oscillospirales	f__Ruminococcaceae	g__UBA3855
5	d__Bacteria	p__Firmicutes_A	c__Clostridia	o__Oscillospirales	f__Ruminococcaceae	g__UBA7477
4	d__Bacteria	p__Firmicutes_A	c__Clostridia	o__Oscillospirales	f__Ruminococcaceae	g__UBA866
48	d__Bacteria	p__Firmicutes_A	c__Clostridia	o__Oscillospirales	f__Ruminococcaceae	g__UMGS1668
1	d__Bacteria	p__Firmicutes_A	c__Clostridia	o__Oscillospirales	f__Ruminococcaceae	g__UMGS1889
4	d__Bacteria	p__Firmicutes_A	c__Clostridia	o__Oscillospirales	f__Ruminococcaceae	g__UMGS363
13	d__Bacteria	p__Firmicutes_A	c__Clostridia	o__Oscillospirales	f__UBA644	g__HGM12619
8	d__Bacteria	p__Firmicutes_A	c__Clostridia	o__Oscillospirales	f__UBA644	g__RGIG995
3	d__Bacteria	p__Firmicutes_A	c__Clostridia	o__Oscillospirales	f__UMGS1783	g__
11	d__Bacteria	p__Firmicutes_A	c__Clostridia	o__Peptostreptococcales	f__Anaerovoracaceae	g__
2	d__Bacteria	p__Firmicutes_A	c__Clostridia	o__Peptostreptococcales	f__Anaerovoracaceae	g__Avanaerovorax
2	d__Bacteria	p__Firmicutes_A	c__Clostridia	o__Peptostreptococcales	f__Anaerovoracaceae	g__Bacilliculturomica
9	d__Bacteria	p__Firmicutes_A	c__Clostridia	o__Peptostreptococcales	f__Anaerovoracaceae	g__Baileyella
9	d__Bacteria	p__Firmicutes_A	c__Clostridia	o__Peptostreptococcales	f__Anaerovoracaceae	g__CAG-238
44	d__Bacteria	p__Firmicutes_A	c__Clostridia	o__Peptostreptococcales	f__Anaerovoracaceae	g__Copromorpha
3	d__Bacteria	p__Firmicutes_A	c__Clostridia	o__Peptostreptococcales	f__Anaerovoracaceae	g__Emergencia
7	d__Bacteria	p__Firmicutes_A	c__Clostridia	o__Peptostreptococcales	f__Anaerovoracaceae	g__Eubacterium_B
1	d__Bacteria	p__Firmicutes_A	c__Clostridia	o__Peptostreptococcales	f__Anaerovoracaceae	g__Eubacterium_M
14	d__Bacteria	p__Firmicutes_A	c__Clostridia	o__Peptostreptococcales	f__Anaerovoracaceae	g__Eubacterium_T
7	d__Bacteria	p__Firmicutes_A	c__Clostridia	o__Peptostreptococcales	f__Anaerovoracaceae	g__Fimisoma
23	d__Bacteria	p__Firmicutes_A	c__Clostridia	o__Peptostreptococcales	f__Anaerovoracaceae	g__Hornefia
1	d__Bacteria	p__Firmicutes_A	c__Clostridia	o__Peptostreptococcales	f__Anaerovoracaceae	g__RGIG1899
2	d__Bacteria	p__Firmicutes_A	c__Clostridia	o__Peptostreptococcales	f__Anaerovoracaceae	g__RGIG2439
7	d__Bacteria	p__Firmicutes_A	c__Clostridia	o__Peptostreptococcales	f__Anaerovoracaceae	g__RGIG2707
8	d__Bacteria	p__Firmicutes_A	c__Clostridia	o__Peptostreptococcales	f__Anaerovoracaceae	g__RGIG446
8	d__Bacteria	p__Firmicutes_A	c__Clostridia	o__Peptostreptococcales	f__Anaerovoracaceae	g__RGIG5755
3	d__Bacteria	p__Firmicutes_A	c__Clostridia	o__Peptostreptococcales	f__Anaerovoracaceae	g__RGIG7111
3	d__Bacteria	p__Firmicutes_A	c__Clostridia	o__Peptostreptococcales	f__Anaerovoracaceae	g__RGIG7179
1	d__Bacteria	p__Firmicutes_A	c__Clostridia	o__Peptostreptococcales	f__Anaerovoracaceae	g__RGIG7444
1	d__Bacteria	p__Firmicutes_A	c__Clostridia	o__Peptostreptococcales	f__Anaerovoracaceae	g__RGIG9096
134	d__Bacteria	p__Firmicutes_A	c__Clostridia	o__Peptostreptococcales	f__Anaerovoracaceae	g__RUG099
1	d__Bacteria	p__Firmicutes_A	c__Clostridia	o__Peptostreptococcales	f__Anaerovoracaceae	g__RUG100
30	d__Bacteria	p__Firmicutes_A	c__Clostridia	o__Peptostreptococcales	f__Anaerovoracaceae	g__RUG11894
6	d__Bacteria	p__Firmicutes_A	c__Clostridia	o__Peptostreptococcales	f__Anaerovoracaceae	g__RUG13409
6	d__Bacteria	p__Firmicutes_A	c__Clostridia	o__Peptostreptococcales	f__Anaerovoracaceae	g__RUG13615
7	d__Bacteria	p__Firmicutes_A	c__Clostridia	o__Peptostreptococcales	f__Anaerovoracaceae	g__RUG14258
9	d__Bacteria	p__Firmicutes_A	c__Clostridia	o__Peptostreptococcales	f__Anaerovoracaceae	g__RUG708
28	d__Bacteria	p__Firmicutes_A	c__Clostridia	o__Peptostreptococcales	f__Anaerovoracaceae	g__RUG754
1	d__Bacteria	p__Firmicutes_A	c__Clostridia	o__Peptostreptococcales	f__Anaerovoracaceae	g__SIG262
11	d__Bacteria	p__Firmicutes_A	c__Clostridia	o__Peptostreptococcales	f__Anaerovoracaceae	g__UBA3738
11	d__Bacteria	p__Firmicutes_A	c__Clostridia	o__Peptostreptococcales	f__Anaerovoracaceae	g__UBA3871
1	d__Bacteria	p__Firmicutes_A	c__Clostridia	o__Peptostreptococcales	f__Peptostreptococcaceae	g__GCA-900066495
1	d__Bacteria	p__Firmicutes_A	c__Clostridia	o__Peptostreptococcales	f__Peptostreptococcaceae	g__Paraclostridium
6	d__Bacteria	p__Firmicutes_A	c__Clostridia	o__Peptostreptococcales	f__Peptostreptococcaceae	g__Romboutsia
2	d__Bacteria	p__Firmicutes_A	c__Clostridia	o__RGIG6154	f__RGIG6154	g__RGIG2094
6	d__Bacteria	p__Firmicutes_A	c__Clostridia	o__RGIG6154	f__RGIG6154	g__RGIG6154
1	d__Bacteria	p__Firmicutes_A	c__Clostridia	o__RGIG6154	f__RGIG6154	g__RGIG8497
3	d__Bacteria	p__Firmicutes_A	c__Clostridia	o__RGIG6154	f__RGIG6154	g__RGIG8700
5	d__Bacteria	p__Firmicutes_A	c__Clostridia	o__RUG12999	f__RUG12999	g__RGIG4103
5	d__Bacteria	p__Firmicutes_A	c__Clostridia	o__RUG12999	f__RUG12999	g__RGIG7450
3	d__Bacteria	p__Firmicutes_A	c__Clostridia	o__RUG12999	f__RUG12999	g__RUG12999
49	d__Bacteria	p__Firmicutes_A	c__Clostridia	o__Saccharofermentanales	f__Saccharofermentanaceae	g__Firm-16
297	d__Bacteria	p__Firmicutes_A	c__Clostridia	o__Saccharofermentanales	f__Saccharofermentanaceae	g__Saccharofermentans
7	d__Bacteria	p__Firmicutes_A	c__Clostridia	o__TANB77	f__CAG-465	g__CAG-465
2	d__Bacteria	p__Firmicutes_A	c__Clostridia	o__TANB77	f__CAG-465	g__RGIG5057
11	d__Bacteria	p__Firmicutes_A	c__Clostridia	o__TANB77	f__CAG-465	g__RGIG5622
11	d__Bacteria	p__Firmicutes_A	c__Clostridia	o__TANB77	f__CAG-465	g__UMGS1649
6	d__Bacteria	p__Firmicutes_A	c__Clostridia	o__TANB77	f__CAG-508	g__
1	d__Bacteria	p__Firmicutes_A	c__Clostridia	o__TANB77	f__CAG-508	g__CAG-245
108	d__Bacteria	p__Firmicutes_A	c__Clostridia	o__TANB77	f__CAG-508	g__CAG-269
4	d__Bacteria	p__Firmicutes_A	c__Clostridia	o__TANB77	f__CAG-508	g__CAG-273
4	d__Bacteria	p__Firmicutes_A	c__Clostridia	o__TANB77	f__CAG-508	g__CAG-452
35	d__Bacteria	p__Firmicutes_A	c__Clostridia	o__TANB77	f__CAG-508	g__CAG-492
72	d__Bacteria	p__Firmicutes_A	c__Clostridia	o__TANB77	f__CAG-508	g__CAG-793
8	d__Bacteria	p__Firmicutes_A	c__Clostridia	o__TANB77	f__CAG-508	g__HGM13634
1	d__Bacteria	p__Firmicutes_A	c__Clostridia	o__TANB77	f__CAG-508	g__Merdicola
1	d__Bacteria	p__Firmicutes_A	c__Clostridia	o__TANB77	f__CAG-508	g__RGIG8482
15	d__Bacteria	p__Firmicutes_A	c__Clostridia	o__TANB77	f__CAG-508	g__Scatovivens
2	d__Bacteria	p__Firmicutes_A	c__Clostridia	o__TANB77	f__CAG-508	g__SFKP01
4	d__Bacteria	p__Firmicutes_A	c__Clostridia	o__TANB77	f__CAG-508	g__UMGS1663
2	d__Bacteria	p__Firmicutes_A	c__Clostridia	o__TANB77	f__CAG-508	g__UMGS1754
1	d__Bacteria	p__Firmicutes_A	c__Clostridia	o__TANB77	f__CAG-508	g__UMGS1781
1	d__Bacteria	p__Firmicutes_A	c__Clostridia	o__TANB77	f__CAG-508	g__UMGS1864
2	d__Bacteria	p__Firmicutes_A	c__Clostridia	o__TANB77	f__CAG-508	g__UMGS1933
5	d__Bacteria	p__Firmicutes_A	c__Clostridia	o__TANB77	f__CAG-508	g__UMGS1994
1	d__Bacteria	p__Firmicutes_A	c__Clostridia	o__TANB77	f__RGIG9151	g__
1	d__Bacteria	p__Firmicutes_A	c__Clostridia	o__TANB77	f__RGIG9151	g__RGIG3495
4	d__Bacteria	p__Firmicutes_A	c__Clostridia	o__TANB77	f__RGIG9151	g__RGIG9151
1	d__Bacteria	p__Firmicutes_A	c__Clostridia	o__TANB77	f__SIG350	g__SIG350
2	d__Bacteria	p__Firmicutes_A	c__Clostridia	o__TANB77	f__UBA1234	g__
2	d__Bacteria	p__Firmicutes_A	c__Clostridia	o__TANB77	f__UBA1234	g__HGM13618
1	d__Bacteria	p__Firmicutes_A	c__Clostridia	o__TANB77	f__UBA1234	g__RGIG4465
2	d__Bacteria	p__Firmicutes_A	c__Clostridia	o__TANB77	f__UBA1234	g__RGIG6105
2	d__Bacteria	p__Firmicutes_A	c__Clostridia	o__TANB77	f__UBA1234	g__RGIG6291
8	d__Bacteria	p__Firmicutes_A	c__Clostridia	o__TANB77	f__UBA1234	g__UBA1234
1	d__Bacteria	p__Firmicutes_A	c__Clostridia	o__UBA1212	f__	g__
8	d__Bacteria	p__Firmicutes_A	c__Clostridia	o__UBA1212	f__RGIG7378	g__RGIG7378
2	d__Bacteria	p__Firmicutes_A	c__Clostridia	o__UBA1212	f__UBA1212	g__RGIG8523
2	d__Bacteria	p__Firmicutes_A	c__Clostridia	o__UBA1212	f__UBA1212	g__SIG423
16	d__Bacteria	p__Firmicutes_A	c__Clostridia	o__UBA1212	f__UBA1212	g__UBA1212
21	d__Bacteria	p__Firmicutes_A	c__Clostridia	o__UBA1212	f__UBA1255	g__Egerieisoma
7	d__Bacteria	p__Firmicutes_A	c__Clostridia	o__UBA1212	f__UBA1255	g__RGIG9099
8	d__Bacteria	p__Firmicutes_A	c__Clostridia	o__UBA1212	f__UBA1255	g__SIG424
11	d__Bacteria	p__Firmicutes_A	c__Clostridia	o__UBA1212	f__UBA1255	g__UBA1255
2	d__Bacteria	p__Firmicutes_A	c__Clostridia	o__UBA1212	f__UBA1257	g__UBA1257
1	d__Bacteria	p__Firmicutes_A	c__Clostridia	o__UBA1381	f__CAJOGA01	g__CAJOGA01
1	d__Bacteria	p__Firmicutes_A	c__Clostridia	o__UBA1381	f__UBA1381	g__
1	d__Bacteria	p__Firmicutes_A	c__Clostridia	o__UBA1381	f__UBA1381	g__12844
14	d__Bacteria	p__Firmicutes_A	c__Clostridia	o__UBA1381	f__UBA1381	g__CAG-41
4	d__Bacteria	p__Firmicutes_A	c__Clostridia	o__UBA1381	f__UBA1381	g__HGM11525
12	d__Bacteria	p__Firmicutes_A	c__Clostridia	o__UBA1381	f__UBA1381	g__Ornithomonoglobus
2	d__Bacteria	p__Firmicutes_A	c__Clostridia	o__UBA1381	f__UBA1381	g__RGIG1988
6	d__Bacteria	p__Firmicutes_A	c__Clostridia	o__UBA1381	f__UBA1381	g__RGIG9115
16	d__Bacteria	p__Firmicutes_A	c__Clostridia	o__UBA1381	f__UBA1381	g__UBA1738
5	d__Bacteria	p__Firmicutes_A	c__Clostridia	o__UBA1381	f__UBA9506	g__RGIG1666
4	d__Bacteria	p__Firmicutes_A	c__Clostridia	o__UBA1381	f__UBA9506	g__RGIG9126
14	d__Bacteria	p__Firmicutes_A	c__Clostridia	o__UBA1381	f__UBA9506	g__UBA9506
4	d__Bacteria	p__Firmicutes_A	c__Clostridia	o__UBA1381	f__UBA9506	g__UMGS755
2	d__Bacteria	p__Firmicutes_A	c__Clostridia	o__UBA1381	f__UMGS1253	g__RGIG2041
7	d__Bacteria	p__Firmicutes_A	c__Clostridia	o__UMGS1810	f__UMGS1810	g__
18	d__Bacteria	p__Firmicutes_A	c__Clostridia	o__UMGS1810	f__UMGS1810	g__RGIG1828
6	d__Bacteria	p__Firmicutes_A	c__Clostridia	o__UMGS1810	f__UMGS1810	g__RGIG4708
10	d__Bacteria	p__Firmicutes_A	c__Clostridia	o__UMGS1810	f__UMGS1810	g__RGIG8748
1	d__Bacteria	p__Firmicutes_A	c__Clostridia	o__UMGS1810	f__UMGS1810	g__SIG435
3	d__Bacteria	p__Firmicutes_A	c__Clostridia	o__UMGS1810	f__UMGS1810	g__SIG455
1	d__Bacteria	p__Firmicutes_A	c__Clostridia	o__UMGS1810	f__UMGS1810	g__UMGS1810
2	d__Bacteria	p__Firmicutes_A	c__Clostridia	o__UMGS1840	f__HGM11507	g__
1	d__Bacteria	p__Firmicutes_A	c__Clostridia	o__UMGS1840	f__HGM11507	g__RGIG1932
5	d__Bacteria	p__Firmicutes_A	c__Clostridia	o__UMGS1840	f__HGM11507	g__SIG450
9	d__Bacteria	p__Firmicutes_A	c__Clostridia	o__UMGS1840	f__UMGS1840	g__SIG452
3	d__Bacteria	p__Firmicutes_A	c__Clostridia	o__UMGS1840	f__UMGS1840	g__UMGS1840
3	d__Bacteria	p__Firmicutes_A	c__Clostridia	o__UMGS1883	f__HGM11501	g__HGM11501
2	d__Bacteria	p__Firmicutes_A	c__Clostridia	o__UMGS1883	f__HGM11501	g__RGIG1017
1	d__Bacteria	p__Firmicutes_A	c__Clostridia	o__UMGS1883	f__UMGS1540	g__
1	d__Bacteria	p__Firmicutes_A	c__Clostridia	o__UMGS1883	f__UMGS1540	g__RGIG3586
3	d__Bacteria	p__Firmicutes_A	c__Clostridia	o__UMGS1883	f__UMGS1540	g__SIG447
1	d__Bacteria	p__Firmicutes_A	c__Clostridia	o__UMGS1883	f__UMGS1540	g__UMGS1540
9	d__Bacteria	p__Firmicutes_A	c__Clostridia	o__UMGS1883	f__UMGS1883	g__RGIG1927
36	d__Bacteria	p__Firmicutes_A	c__Clostridia	o__UMGS1883	f__UMGS1883	g__UMGS1883
6	d__Bacteria	p__Firmicutes_B	c__Dehalobacteriia	o__UBA4068	f__UBA4068	g__RGIG3155
5	d__Bacteria	p__Firmicutes_B	c__Dehalobacteriia	o__UBA4068	f__UBA5755	g__Avidehalobacter
1	d__Bacteria	p__Firmicutes_B	c__Dehalobacteriia	o__UBA7702	f__UBA7702	g__UBA7702
108	d__Bacteria	p__Firmicutes_B	c__Peptococcia	o__Peptococcales	f__Peptococcaceae	g__UBA7185
8	d__Bacteria	p__Firmicutes	c__Bacilli	o__Acholeplasmatales	f__Anaeroplasmataceae	g__
48	d__Bacteria	p__Firmicutes	c__Bacilli	o__Acholeplasmatales	f__Anaeroplasmataceae	g__Anaeroplasma
2	d__Bacteria	p__Firmicutes	c__Bacilli	o__Acholeplasmatales	f__Anaeroplasmataceae	g__CAG-307
5	d__Bacteria	p__Firmicutes	c__Bacilli	o__Acholeplasmatales	f__Anaeroplasmataceae	g__RGIG10196
6	d__Bacteria	p__Firmicutes	c__Bacilli	o__Acholeplasmatales	f__Anaeroplasmataceae	g__UBA3206
6	d__Bacteria	p__Firmicutes	c__Bacilli	o__Bacillales_B	f__DSM-18226	g__Niallia
1	d__Bacteria	p__Firmicutes	c__Bacilli	o__Bacillales_D	f__Amphibacillaceae	g__Oceanobacillus
5	d__Bacteria	p__Firmicutes	c__Bacilli	o__Bacillales	f__Bacillaceae_G	g__Bacillus_A
1	d__Bacteria	p__Firmicutes	c__Bacilli	o__CAJFEE01	f__CAJFEE01	g__Harrysmithimonas
1	d__Bacteria	p__Firmicutes	c__Bacilli	o__Erysipelotrichales	f__Coprobacillaceae	g__Catenibacterium
3	d__Bacteria	p__Firmicutes	c__Bacilli	o__Erysipelotrichales	f__Coprobacillaceae	g__Erysipelatoclostridium
3	d__Bacteria	p__Firmicutes	c__Bacilli	o__Erysipelotrichales	f__Coprobacillaceae	g__Faecalibacillus
1	d__Bacteria	p__Firmicutes	c__Bacilli	o__Erysipelotrichales	f__Coprobacillaceae	g__Fimiplasma
22	d__Bacteria	p__Firmicutes	c__Bacilli	o__Erysipelotrichales	f__Coprobacillaceae	g__Intestinibaculum
12	d__Bacteria	p__Firmicutes	c__Bacilli	o__Erysipelotrichales	f__Coprobacillaceae	g__Kandleria
1	d__Bacteria	p__Firmicutes	c__Bacilli	o__Erysipelotrichales	f__Coprobacillaceae	g__Massiliomicrobiota
1	d__Bacteria	p__Firmicutes	c__Bacilli	o__Erysipelotrichales	f__Coprobacillaceae	g__MGBC140090
1	d__Bacteria	p__Firmicutes	c__Bacilli	o__Erysipelotrichales	f__Coprobacillaceae	g__RGIG9341
37	d__Bacteria	p__Firmicutes	c__Bacilli	o__Erysipelotrichales	f__Coprobacillaceae	g__Sharpea
1	d__Bacteria	p__Firmicutes	c__Bacilli	o__Erysipelotrichales	f__Erysipelotrichaceae	g__
6	d__Bacteria	p__Firmicutes	c__Bacilli	o__Erysipelotrichales	f__Erysipelotrichaceae	g__Absicoccus
3	d__Bacteria	p__Firmicutes	c__Bacilli	o__Erysipelotrichales	f__Erysipelotrichaceae	g__Allobaculum
1	d__Bacteria	p__Firmicutes	c__Bacilli	o__Erysipelotrichales	f__Erysipelotrichaceae	g__Breznakia
193	d__Bacteria	p__Firmicutes	c__Bacilli	o__Erysipelotrichales	f__Erysipelotrichaceae	g__Bulleidia
1	d__Bacteria	p__Firmicutes	c__Bacilli	o__Erysipelotrichales	f__Erysipelotrichaceae	g__Dielma
2	d__Bacteria	p__Firmicutes	c__Bacilli	o__Erysipelotrichales	f__Erysipelotrichaceae	g__Faecalicoccus
3	d__Bacteria	p__Firmicutes	c__Bacilli	o__Erysipelotrichales	f__Erysipelotrichaceae	g__Holdemanella
2	d__Bacteria	p__Firmicutes	c__Bacilli	o__Erysipelotrichales	f__Erysipelotrichaceae	g__Longicatena
8	d__Bacteria	p__Firmicutes	c__Bacilli	o__Erysipelotrichales	f__Erysipelotrichaceae	g__RGIG1896
3	d__Bacteria	p__Firmicutes	c__Bacilli	o__Erysipelotrichales	f__Erysipelotrichaceae	g__RGIG4607
9	d__Bacteria	p__Firmicutes	c__Bacilli	o__Erysipelotrichales	f__Erysipelotrichaceae	g__RGIG5669
3	d__Bacteria	p__Firmicutes	c__Bacilli	o__Erysipelotrichales	f__Erysipelotrichaceae	g__RUG11795
2	d__Bacteria	p__Firmicutes	c__Bacilli	o__Erysipelotrichales	f__Erysipelotrichaceae	g__RUG11872
2	d__Bacteria	p__Firmicutes	c__Bacilli	o__Erysipelotrichales	f__Erysipelotrichaceae	g__RUG14284
5	d__Bacteria	p__Firmicutes	c__Bacilli	o__Erysipelotrichales	f__Erysipelotrichaceae	g__RUG14871
33	d__Bacteria	p__Firmicutes	c__Bacilli	o__Erysipelotrichales	f__Erysipelotrichaceae	g__RUG521
2	d__Bacteria	p__Firmicutes	c__Bacilli	o__Erysipelotrichales	f__Erysipelotrichaceae	g__SIG230
4	d__Bacteria	p__Firmicutes	c__Bacilli	o__Erysipelotrichales	f__Erysipelotrichaceae	g__UBA1783
3	d__Bacteria	p__Firmicutes	c__Bacilli	o__Erysipelotrichales	f__Erysipelotrichaceae	g__UBA4312
122	d__Bacteria	p__Firmicutes	c__Bacilli	o__Erysipelotrichales	f__Erysipelotrichaceae	g__UBA636
3	d__Bacteria	p__Firmicutes	c__Bacilli	o__Exiguobacterales	f__Exiguobacteraceae	g__Exiguobacterium
8	d__Bacteria	p__Firmicutes	c__Bacilli	o__Haloplasmatales_A	f__Turicibacteraceae	g__Turicibacter
15	d__Bacteria	p__Firmicutes	c__Bacilli	o__Izemoplasmatales	f__UBA1188	g__UBA1188
2	d__Bacteria	p__Firmicutes	c__Bacilli	o__Lactobacillales	f__Aerococcaceae	g__Aerococcus
1	d__Bacteria	p__Firmicutes	c__Bacilli	o__Lactobacillales	f__Carnobacteriaceae	g__Carnobacterium
1	d__Bacteria	p__Firmicutes	c__Bacilli	o__Lactobacillales	f__Carnobacteriaceae	g__Carnobacterium_A
4	d__Bacteria	p__Firmicutes	c__Bacilli	o__Lactobacillales	f__Enterococcaceae	g__Enterococcus_B
10	d__Bacteria	p__Firmicutes	c__Bacilli	o__Lactobacillales	f__Lactobacillaceae	g__Lactobacillus
1	d__Bacteria	p__Firmicutes	c__Bacilli	o__Lactobacillales	f__Lactobacillaceae	g__Leuconostoc
3	d__Bacteria	p__Firmicutes	c__Bacilli	o__Lactobacillales	f__Lactobacillaceae	g__Ligilactobacillus
5	d__Bacteria	p__Firmicutes	c__Bacilli	o__Lactobacillales	f__Lactobacillaceae	g__Limosilactobacillus
1	d__Bacteria	p__Firmicutes	c__Bacilli	o__Lactobacillales	f__Listeriaceae	g__Brochothrix
27	d__Bacteria	p__Firmicutes	c__Bacilli	o__Lactobacillales	f__Streptococcaceae	g__Lactococcus_A
20	d__Bacteria	p__Firmicutes	c__Bacilli	o__Lactobacillales	f__Streptococcaceae	g__Streptococcus
7	d__Bacteria	p__Firmicutes	c__Bacilli	o__ML615J-28	f__CAG-313	g__
7	d__Bacteria	p__Firmicutes	c__Bacilli	o__ML615J-28	f__CAG-313	g__CAG-313
7	d__Bacteria	p__Firmicutes	c__Bacilli	o__ML615J-28	f__CAG-313	g__CAJGCS01
6	d__Bacteria	p__Firmicutes	c__Bacilli	o__ML615J-28	f__CAG-313	g__HGM10611
20	d__Bacteria	p__Firmicutes	c__Bacilli	o__ML615J-28	f__CAG-313	g__UBA1231
14	d__Bacteria	p__Firmicutes	c__Bacilli	o__ML615J-28	f__CAG-313	g__UBA1737
1	d__Bacteria	p__Firmicutes	c__Bacilli	o__ML615J-28	f__CAG-313	g__UMGS1109
2	d__Bacteria	p__Firmicutes	c__Bacilli	o__ML615J-28	f__CAG-313	g__UMGS75
17	d__Bacteria	p__Firmicutes	c__Bacilli	o__ML615J-28	f__CAG-698	g__
9	d__Bacteria	p__Firmicutes	c__Bacilli	o__ML615J-28	f__CAG-698	g__CAG-698
1	d__Bacteria	p__Firmicutes	c__Bacilli	o__ML615J-28	f__CAG-698	g__JAAYBG01
9	d__Bacteria	p__Firmicutes	c__Bacilli	o__ML615J-28	f__CAG-698	g__RGIG3506
11	d__Bacteria	p__Firmicutes	c__Bacilli	o__ML615J-28	f__CAG-698	g__RGIG8164
2	d__Bacteria	p__Firmicutes	c__Bacilli	o__ML615J-28	f__CAG-698	g__Tener-01
14	d__Bacteria	p__Firmicutes	c__Bacilli	o__Mycoplasmatales	f__Metamycoplasmataceae	g__UBA710
1	d__Bacteria	p__Firmicutes	c__Bacilli	o__Mycoplasmatales	f__Mycoplasmoidaceae	g__
26	d__Bacteria	p__Firmicutes	c__Bacilli	o__Mycoplasmatales	f__Mycoplasmoidaceae	g__Malacoplasma_A
1	d__Bacteria	p__Firmicutes	c__Bacilli	o__Mycoplasmatales	f__Mycoplasmoidaceae	g__Mycoplasmoides
25	d__Bacteria	p__Firmicutes	c__Bacilli	o__Mycoplasmatales	f__Mycoplasmoidaceae	g__RGIG1987
12	d__Bacteria	p__Firmicutes	c__Bacilli	o__Mycoplasmatales	f__Mycoplasmoidaceae	g__RUG11194
4	d__Bacteria	p__Firmicutes	c__Bacilli	o__Mycoplasmatales	f__Mycoplasmoidaceae	g__Ureaplasma
5	d__Bacteria	p__Firmicutes	c__Bacilli	o__RF39	f__UBA660	g__
6	d__Bacteria	p__Firmicutes	c__Bacilli	o__RF39	f__UBA660	g__Aphodocola
22	d__Bacteria	p__Firmicutes	c__Bacilli	o__RF39	f__UBA660	g__CAG-1000
3	d__Bacteria	p__Firmicutes	c__Bacilli	o__RF39	f__UBA660	g__CAG-1193
10	d__Bacteria	p__Firmicutes	c__Bacilli	o__RF39	f__UBA660	g__CAG-302
6	d__Bacteria	p__Firmicutes	c__Bacilli	o__RF39	f__UBA660	g__CAG-417
8	d__Bacteria	p__Firmicutes	c__Bacilli	o__RF39	f__UBA660	g__CAG-433
8	d__Bacteria	p__Firmicutes	c__Bacilli	o__RF39	f__UBA660	g__CAG-533
3	d__Bacteria	p__Firmicutes	c__Bacilli	o__RF39	f__UBA660	g__CAG-582
7	d__Bacteria	p__Firmicutes	c__Bacilli	o__RF39	f__UBA660	g__CAG-605
1	d__Bacteria	p__Firmicutes	c__Bacilli	o__RF39	f__UBA660	g__CAG-628
1	d__Bacteria	p__Firmicutes	c__Bacilli	o__RF39	f__UBA660	g__CAG-762
7	d__Bacteria	p__Firmicutes	c__Bacilli	o__RF39	f__UBA660	g__CAG-877
1	d__Bacteria	p__Firmicutes	c__Bacilli	o__RF39	f__UBA660	g__CAG-914
6	d__Bacteria	p__Firmicutes	c__Bacilli	o__RF39	f__UBA660	g__CAJGDV01
6	d__Bacteria	p__Firmicutes	c__Bacilli	o__RF39	f__UBA660	g__CAJOJR01
25	d__Bacteria	p__Firmicutes	c__Bacilli	o__RF39	f__UBA660	g__Coprosoma
25	d__Bacteria	p__Firmicutes	c__Bacilli	o__RF39	f__UBA660	g__Coprovivens
4	d__Bacteria	p__Firmicutes	c__Bacilli	o__RF39	f__UBA660	g__Faecimonas
1	d__Bacteria	p__Firmicutes	c__Bacilli	o__RF39	f__UBA660	g__HGM10818
2	d__Bacteria	p__Firmicutes	c__Bacilli	o__RF39	f__UBA660	g__Onthousia
1	d__Bacteria	p__Firmicutes	c__Bacilli	o__RF39	f__UBA660	g__Pelethosoma
1	d__Bacteria	p__Firmicutes	c__Bacilli	o__RF39	f__UBA660	g__RGIG1752
2	d__Bacteria	p__Firmicutes	c__Bacilli	o__RF39	f__UBA660	g__RGIG1840
4	d__Bacteria	p__Firmicutes	c__Bacilli	o__RF39	f__UBA660	g__RGIG2361
1	d__Bacteria	p__Firmicutes	c__Bacilli	o__RF39	f__UBA660	g__RGIG2951
1	d__Bacteria	p__Firmicutes	c__Bacilli	o__RF39	f__UBA660	g__RGIG3091
1	d__Bacteria	p__Firmicutes	c__Bacilli	o__RF39	f__UBA660	g__RGIG4266
1	d__Bacteria	p__Firmicutes	c__Bacilli	o__RF39	f__UBA660	g__RGIG4382
1	d__Bacteria	p__Firmicutes	c__Bacilli	o__RF39	f__UBA660	g__RGIG4822
1	d__Bacteria	p__Firmicutes	c__Bacilli	o__RF39	f__UBA660	g__RGIG6635
1	d__Bacteria	p__Firmicutes	c__Bacilli	o__RF39	f__UBA660	g__RGIG8386
3	d__Bacteria	p__Firmicutes	c__Bacilli	o__RF39	f__UBA660	g__RGIG9169
9	d__Bacteria	p__Firmicutes	c__Bacilli	o__RF39	f__UBA660	g__RUG11198
2	d__Bacteria	p__Firmicutes	c__Bacilli	o__RF39	f__UBA660	g__RUG11224
2	d__Bacteria	p__Firmicutes	c__Bacilli	o__RF39	f__UBA660	g__RUG11241
3	d__Bacteria	p__Firmicutes	c__Bacilli	o__RF39	f__UBA660	g__RUG11788
7	d__Bacteria	p__Firmicutes	c__Bacilli	o__RF39	f__UBA660	g__RUG11867
8	d__Bacteria	p__Firmicutes	c__Bacilli	o__RF39	f__UBA660	g__RUG11890
17	d__Bacteria	p__Firmicutes	c__Bacilli	o__RF39	f__UBA660	g__RUG12438
14	d__Bacteria	p__Firmicutes	c__Bacilli	o__RF39	f__UBA660	g__RUG12783
5	d__Bacteria	p__Firmicutes	c__Bacilli	o__RF39	f__UBA660	g__RUG12834
3	d__Bacteria	p__Firmicutes	c__Bacilli	o__RF39	f__UBA660	g__RUG12867
24	d__Bacteria	p__Firmicutes	c__Bacilli	o__RF39	f__UBA660	g__RUG13038
11	d__Bacteria	p__Firmicutes	c__Bacilli	o__RF39	f__UBA660	g__RUG13160
14	d__Bacteria	p__Firmicutes	c__Bacilli	o__RF39	f__UBA660	g__RUG13868
1	d__Bacteria	p__Firmicutes	c__Bacilli	o__RF39	f__UBA660	g__RUG14121
2	d__Bacteria	p__Firmicutes	c__Bacilli	o__RF39	f__UBA660	g__RUG14670
7	d__Bacteria	p__Firmicutes	c__Bacilli	o__RF39	f__UBA660	g__RUG14891
18	d__Bacteria	p__Firmicutes	c__Bacilli	o__RF39	f__UBA660	g__RUG343
7	d__Bacteria	p__Firmicutes	c__Bacilli	o__RF39	f__UBA660	g__RUG591
16	d__Bacteria	p__Firmicutes	c__Bacilli	o__RF39	f__UBA660	g__RUG705
2	d__Bacteria	p__Firmicutes	c__Bacilli	o__RF39	f__UBA660	g__Scybalousia
6	d__Bacteria	p__Firmicutes	c__Bacilli	o__RF39	f__UBA660	g__SIG200
1	d__Bacteria	p__Firmicutes	c__Bacilli	o__RF39	f__UBA660	g__SIG208
7	d__Bacteria	p__Firmicutes	c__Bacilli	o__RF39	f__UBA660	g__UBA2730
10	d__Bacteria	p__Firmicutes	c__Bacilli	o__RF39	f__UBA660	g__UBA3631
112	d__Bacteria	p__Firmicutes	c__Bacilli	o__RF39	f__UBA660	g__UBA3789
13	d__Bacteria	p__Firmicutes	c__Bacilli	o__RF39	f__UBA660	g__UBA5026
5	d__Bacteria	p__Firmicutes	c__Bacilli	o__RF39	f__UBA660	g__UBA5578
1	d__Bacteria	p__Firmicutes	c__Bacilli	o__RF39	f__UBA660	g__UBA6414
2	d__Bacteria	p__Firmicutes	c__Bacilli	o__RF39	f__UBA660	g__UBA6448
10	d__Bacteria	p__Firmicutes	c__Bacilli	o__RF39	f__UBA660	g__UBA6985
1	d__Bacteria	p__Firmicutes	c__Bacilli	o__RF39	f__UBA660	g__UMGS1124
5	d__Bacteria	p__Firmicutes	c__Bacilli	o__RF39	f__UBA660	g__UMGS1449
8	d__Bacteria	p__Firmicutes	c__Bacilli	o__RF39	f__UBA660	g__UMGS1613
9	d__Bacteria	p__Firmicutes	c__Bacilli	o__RF39	f__UBA660	g__Ventrenecus
1	d__Bacteria	p__Firmicutes	c__Bacilli	o__RFN20	f__CAG-288	g__CAG-288
29	d__Bacteria	p__Firmicutes	c__Bacilli	o__RFN20	f__CAG-288	g__Enterosoma
6	d__Bacteria	p__Firmicutes	c__Bacilli	o__RFN20	f__CAG-288	g__Scatoplasma
1	d__Bacteria	p__Firmicutes	c__Bacilli	o__RFN20	f__CAG-449	g__
12	d__Bacteria	p__Firmicutes	c__Bacilli	o__RFN20	f__CAG-449	g__UBA3210
8	d__Bacteria	p__Firmicutes	c__Bacilli	o__RFN20	f__CAG-631	g__
6	d__Bacteria	p__Firmicutes	c__Bacilli	o__RFN20	f__CAG-826	g__
8	d__Bacteria	p__Firmicutes	c__Bacilli	o__RFN20	f__CAG-826	g__Alectryobacillus
2	d__Bacteria	p__Firmicutes	c__Bacilli	o__RFN20	f__CAG-826	g__CAG-826
3	d__Bacteria	p__Firmicutes	c__Bacilli	o__RFN20	f__CAG-826	g__CAJOLV01
59	d__Bacteria	p__Firmicutes	c__Bacilli	o__RFN20	f__CAG-826	g__Enteromonas
10	d__Bacteria	p__Firmicutes	c__Bacilli	o__RFN20	f__CAG-826	g__Onthovivens
5	d__Bacteria	p__Firmicutes	c__Bacilli	o__RFN20	f__CAG-826	g__RGIG3315
8	d__Bacteria	p__Firmicutes	c__Bacilli	o__RFN20	f__CAG-826	g__RGIG5418
3	d__Bacteria	p__Firmicutes	c__Bacilli	o__RFN20	f__CAG-826	g__RGIG9670
26	d__Bacteria	p__Firmicutes	c__Bacilli	o__RFN20	f__CAG-826	g__RUG13091
1	d__Bacteria	p__Firmicutes	c__Bacilli	o__RFN20	f__CAG-826	g__RUG131
59	d__Bacteria	p__Firmicutes	c__Bacilli	o__RFN20	f__CAG-826	g__RUG14515
5	d__Bacteria	p__Firmicutes	c__Bacilli	o__RFN20	f__CAG-826	g__SIG220
39	d__Bacteria	p__Firmicutes	c__Bacilli	o__RFN20	f__CAG-826	g__UBA2450
57	d__Bacteria	p__Firmicutes	c__Bacilli	o__RFN20	f__CAG-826	g__UBA3207
54	d__Bacteria	p__Firmicutes	c__Bacilli	o__RFN20	f__CAG-826	g__UBA4951
4	d__Bacteria	p__Firmicutes	c__Bacilli	o__RFN20	f__DUOF01	g__RGIG6178
1	d__Bacteria	p__Firmicutes	c__Bacilli	o__RFN20	f__DUOF01	g__SIG223
1	d__Bacteria	p__Firmicutes	c__Bacilli	o__RFN20	f__	g__
8	d__Bacteria	p__Firmicutes	c__Bacilli	o__RFN20	f__UBA1709	g__
2	d__Bacteria	p__Firmicutes	c__Bacilli	o__RFN20	f__UBA1709	g__JAAZGG01
1	d__Bacteria	p__Firmicutes	c__Bacilli	o__RFN20	f__UBA1709	g__RGIG3842
1	d__Bacteria	p__Firmicutes	c__Bacilli	o__Thermoactinomycetales	f__Thermoactinomycetaceae	g__Thermoactinomyces
2	d__Bacteria	p__Firmicutes_C	c__DUMD01	o__	f__	g__
1	d__Bacteria	p__Firmicutes_C	c__Negativicutes	o__Acidaminococcales	f__Acidaminococcaceae	g__
25	d__Bacteria	p__Firmicutes_C	c__Negativicutes	o__Acidaminococcales	f__Acidaminococcaceae	g__Acidaminococcus
4	d__Bacteria	p__Firmicutes_C	c__Negativicutes	o__Acidaminococcales	f__Acidaminococcaceae	g__Phascolarctobacterium
215	d__Bacteria	p__Firmicutes_C	c__Negativicutes	o__Acidaminococcales	f__Acidaminococcaceae	g__Phascolarctobacterium_A
230	d__Bacteria	p__Firmicutes_C	c__Negativicutes	o__Acidaminococcales	f__Acidaminococcaceae	g__Succiniclasticum
4	d__Bacteria	p__Firmicutes_C	c__Negativicutes	o__RGIG982	f__RGIG982	g__RGIG982
3	d__Bacteria	p__Firmicutes_C	c__Negativicutes	o__Selenomonadales	f__Selenomonadaceae	g__
87	d__Bacteria	p__Firmicutes_C	c__Negativicutes	o__Selenomonadales	f__Selenomonadaceae	g__Anaerovibrio
1	d__Bacteria	p__Firmicutes_C	c__Negativicutes	o__Selenomonadales	f__Selenomonadaceae	g__Megamonas
12	d__Bacteria	p__Firmicutes_C	c__Negativicutes	o__Selenomonadales	f__Selenomonadaceae	g__Mitsuokella
125	d__Bacteria	p__Firmicutes_C	c__Negativicutes	o__Selenomonadales	f__Selenomonadaceae	g__Quinella
1	d__Bacteria	p__Firmicutes_C	c__Negativicutes	o__Selenomonadales	f__Selenomonadaceae	g__RGIG250
1	d__Bacteria	p__Firmicutes_C	c__Negativicutes	o__Selenomonadales	f__Selenomonadaceae	g__RGIG3544
1	d__Bacteria	p__Firmicutes_C	c__Negativicutes	o__Selenomonadales	f__Selenomonadaceae	g__RGIG5097
8	d__Bacteria	p__Firmicutes_C	c__Negativicutes	o__Selenomonadales	f__Selenomonadaceae	g__RGIG9201
3	d__Bacteria	p__Firmicutes_C	c__Negativicutes	o__Selenomonadales	f__Selenomonadaceae	g__RUG024
1	d__Bacteria	p__Firmicutes_C	c__Negativicutes	o__Selenomonadales	f__Selenomonadaceae	g__RUG11126
26	d__Bacteria	p__Firmicutes_C	c__Negativicutes	o__Selenomonadales	f__Selenomonadaceae	g__RUG12372
19	d__Bacteria	p__Firmicutes_C	c__Negativicutes	o__Selenomonadales	f__Selenomonadaceae	g__Schwartzia
39	d__Bacteria	p__Firmicutes_C	c__Negativicutes	o__Selenomonadales	f__Selenomonadaceae	g__Selenomonas_A
9	d__Bacteria	p__Firmicutes_C	c__Negativicutes	o__Selenomonadales	f__Selenomonadaceae	g__Selenomonas_B
59	d__Bacteria	p__Firmicutes_C	c__Negativicutes	o__Selenomonadales	f__Selenomonadaceae	g__Selenomonas_C
12	d__Bacteria	p__Firmicutes_C	c__Negativicutes	o__Selenomonadales	f__Selenomonadaceae	g__UBA2897
3	d__Bacteria	p__Firmicutes_C	c__Negativicutes	o__Selenomonadales	f__Selenomonadaceae	g__UBA2913
5	d__Bacteria	p__Firmicutes_C	c__Negativicutes	o__Selenomonadales	f__Selenomonadaceae	g__UBA3796
13	d__Bacteria	p__Firmicutes_C	c__Negativicutes	o__Selenomonadales	f__Selenomonadaceae	g__UBA9786
1	d__Bacteria	p__Firmicutes_C	c__Negativicutes	o__Veillonellales	f__Dialisteraceae	g__Allisonella
33	d__Bacteria	p__Firmicutes_C	c__Negativicutes	o__Veillonellales	f__Dialisteraceae	g__Dialister
10	d__Bacteria	p__Firmicutes_C	c__Negativicutes	o__Veillonellales	f__Megasphaeraceae	g__Caecibacter
28	d__Bacteria	p__Firmicutes_C	c__Negativicutes	o__Veillonellales	f__Megasphaeraceae	g__Megasphaera
1	d__Bacteria	p__Firmicutes_C	c__Negativicutes	o__Veillonellales	f__Veillonellaceae	g__Veillonella
1	d__Bacteria	p__Fusobacteriota	c__Fusobacteriia	o__Fusobacteriales	f__Fusobacteriaceae	g__Fusobacterium
3	d__Bacteria	p__Fusobacteriota	c__Fusobacteriia	o__Fusobacteriales	f__Fusobacteriaceae	g__Fusobacterium_A
1	d__Bacteria	p__Fusobacteriota	c__Fusobacteriia	o__Fusobacteriales	f__Fusobacteriaceae	g__Fusobacterium_C
5	d__Bacteria	p__Myxococcota	c__Bradymonadia	o__UBA4248	f__UBA4248	g__RGIG464
8	d__Bacteria	p__Myxococcota	c__Bradymonadia	o__UBA4248	f__UBA4248	g__UBA4248
1	d__Bacteria	p__Myxococcota	c__Bradymonadia	o__UBA7976	f__UBA1532	g__UBA1238
7	d__Bacteria	p__Myxococcota	c__Myxococcia	o__Myxococcales	f__UBA5297	g__UBA1203
1	d__Bacteria	p__Patescibacteria	c__Dojkabacteria	o__SC72	f__SC72	g__UBA5232
13	d__Bacteria	p__Patescibacteria	c__JAEDAM01	o__Absconditabacterales	f__X112	g__
24	d__Bacteria	p__Patescibacteria	c__JAEDAM01	o__Absconditabacterales	f__X112	g__HOT-345
30	d__Bacteria	p__Patescibacteria	c__JAEDAM01	o__Absconditabacterales	f__X112	g__UBA3291
3	d__Bacteria	p__Patescibacteria	c__Microgenomatia	o__UBA1400	f__PJMF01	g__RGIG2560
3	d__Bacteria	p__Patescibacteria	c__Saccharimonadia	o__Saccharimonadales	f__Nanoperiomorbaceae	g__Nanoperiomorbus
323	d__Bacteria	p__Patescibacteria	c__Saccharimonadia	o__Saccharimonadales	f__Nanosyncoccaceae	g__Nanosyncoccus
85	d__Bacteria	p__Patescibacteria	c__Saccharimonadia	o__Saccharimonadales	f__Nanosyncoccaceae	g__UBA2834
1	d__Bacteria	p__Planctomycetota	c__J132	o__SRT547	f__JABWCH01	g__JAGOMP01
10	d__Bacteria	p__Planctomycetota	c__Planctomycetia	o__Pirellulales	f__Thermoguttaceae	g__RGIG3701
8	d__Bacteria	p__Planctomycetota	c__Planctomycetia	o__Pirellulales	f__Thermoguttaceae	g__RUG11551
39	d__Bacteria	p__Planctomycetota	c__Planctomycetia	o__Pirellulales	f__Thermoguttaceae	g__RUG369
18	d__Bacteria	p__Planctomycetota	c__Planctomycetia	o__Pirellulales	f__Thermoguttaceae	g__RUG695
15	d__Bacteria	p__Proteobacteria	c__Alphaproteobacteria	o__Acetobacterales	f__Acetobacteraceae	g__Acetobacter
2	d__Bacteria	p__Proteobacteria	c__Alphaproteobacteria	o__Caulobacterales	f__Caulobacteraceae	g__Brevundimonas
1	d__Bacteria	p__Proteobacteria	c__Alphaproteobacteria	o__Caulobacterales	f__Caulobacteraceae	g__CAISGS01
2	d__Bacteria	p__Proteobacteria	c__Alphaproteobacteria	o__Caulobacterales	f__Caulobacteraceae	g__Caulobacter
1	d__Bacteria	p__Proteobacteria	c__Alphaproteobacteria	o__Reyranellales	f__Reyranellaceae	g__Reyranella
7	d__Bacteria	p__Proteobacteria	c__Alphaproteobacteria	o__RF32	f__CACZRW01	g__CACZRW01
1	d__Bacteria	p__Proteobacteria	c__Alphaproteobacteria	o__RF32	f__CACZRW01	g__RGIG5556
4	d__Bacteria	p__Proteobacteria	c__Alphaproteobacteria	o__RF32	f__CAG-239	g__
24	d__Bacteria	p__Proteobacteria	c__Alphaproteobacteria	o__RF32	f__CAG-239	g__51-20
1	d__Bacteria	p__Proteobacteria	c__Alphaproteobacteria	o__RF32	f__CAG-239	g__CAAFZY01
15	d__Bacteria	p__Proteobacteria	c__Alphaproteobacteria	o__RF32	f__CAG-239	g__CAG-267
2	d__Bacteria	p__Proteobacteria	c__Alphaproteobacteria	o__RF32	f__CAG-239	g__CAJLXD01
50	d__Bacteria	p__Proteobacteria	c__Alphaproteobacteria	o__RF32	f__CAG-239	g__CAZU01
6	d__Bacteria	p__Proteobacteria	c__Alphaproteobacteria	o__RF32	f__CAG-239	g__JAFTYO01
3	d__Bacteria	p__Proteobacteria	c__Alphaproteobacteria	o__RF32	f__CAG-239	g__JAGAJR01
7	d__Bacteria	p__Proteobacteria	c__Alphaproteobacteria	o__RF32	f__CAG-239	g__MGBC133411
77	d__Bacteria	p__Proteobacteria	c__Alphaproteobacteria	o__RF32	f__CAG-239	g__RUG410
6	d__Bacteria	p__Proteobacteria	c__Alphaproteobacteria	o__RF32	f__CAG-239	g__Scatacola_A
11	d__Bacteria	p__Proteobacteria	c__Alphaproteobacteria	o__RF32	f__CAG-239	g__Scatocola
21	d__Bacteria	p__Proteobacteria	c__Alphaproteobacteria	o__RF32	f__CAG-239	g__UBA1254
3	d__Bacteria	p__Proteobacteria	c__Alphaproteobacteria	o__RF32	f__CAG-977	g__
11	d__Bacteria	p__Proteobacteria	c__Alphaproteobacteria	o__RF32	f__CAG-977	g__UBA11549
6	d__Bacteria	p__Proteobacteria	c__Alphaproteobacteria	o__RF32	f__CAG-977	g__UBA2903
14	d__Bacteria	p__Proteobacteria	c__Alphaproteobacteria	o__RF32	f__UBA3637	g__
8	d__Bacteria	p__Proteobacteria	c__Alphaproteobacteria	o__RF32	f__UBA3637	g__CAAHEQ01
2	d__Bacteria	p__Proteobacteria	c__Alphaproteobacteria	o__RF32	f__UBA3637	g__RGIG10359
3	d__Bacteria	p__Proteobacteria	c__Alphaproteobacteria	o__RF32	f__UBA3637	g__RGIG1888
37	d__Bacteria	p__Proteobacteria	c__Alphaproteobacteria	o__RF32	f__UBA3637	g__RGIG4140
4	d__Bacteria	p__Proteobacteria	c__Alphaproteobacteria	o__RF32	f__UBA3637	g__RGIG7089
26	d__Bacteria	p__Proteobacteria	c__Alphaproteobacteria	o__RF32	f__UBA3637	g__UBA3637
22	d__Bacteria	p__Proteobacteria	c__Alphaproteobacteria	o__RF32	f__UBA3637	g__UBA7488
1	d__Bacteria	p__Proteobacteria	c__Alphaproteobacteria	o__Rhizobiales	f__Beijerinckiaceae	g__Bosea
6	d__Bacteria	p__Proteobacteria	c__Alphaproteobacteria	o__Rhizobiales	f__Hyphomicrobiaceae	g__Hyphomicrobium
1	d__Bacteria	p__Proteobacteria	c__Alphaproteobacteria	o__Rhizobiales	f__Rhizobiaceae	g__Mesorhizobium
5	d__Bacteria	p__Proteobacteria	c__Alphaproteobacteria	o__Rhizobiales	f__Xanthobacteraceae	g__Afipia
1	d__Bacteria	p__Proteobacteria	c__Alphaproteobacteria	o__Rhodobacterales	f__Rhodobacteraceae	g__Roseinatronobacter
4	d__Bacteria	p__Proteobacteria	c__Alphaproteobacteria	o__Rhodobacterales	f__Rhodobacteraceae	g__Yoonia
17	d__Bacteria	p__Proteobacteria	c__Alphaproteobacteria	o__Rickettsiales	f__Deianiraeaceae	g__UBA4311
2	d__Bacteria	p__Proteobacteria	c__Alphaproteobacteria	o__Rickettsiales	f__UBA1997	g__
2	d__Bacteria	p__Proteobacteria	c__Alphaproteobacteria	o__Rickettsiales	f__UBA1997	g__RGIG8782
7	d__Bacteria	p__Proteobacteria	c__Alphaproteobacteria	o__Rs-D84	f__CACZYB01	g__CACZYB01
394	d__Bacteria	p__Proteobacteria	c__Alphaproteobacteria	o__Rs-D84	f__Rs-D84	g__Enterousia
1	d__Bacteria	p__Proteobacteria	c__Alphaproteobacteria	o__RUG11792	f__RUG11792	g__RGIG4729
6	d__Bacteria	p__Proteobacteria	c__Alphaproteobacteria	o__RUG11792	f__RUG11792	g__RUG11420
3	d__Bacteria	p__Proteobacteria	c__Alphaproteobacteria	o__RUG11792	f__RUG11792	g__RUG11792
4	d__Bacteria	p__Proteobacteria	c__Alphaproteobacteria	o__RUG11792	f__RUG11792	g__RUG14087
2	d__Bacteria	p__Proteobacteria	c__Alphaproteobacteria	o__Sphingomonadales	f__Sphingomonadaceae	g__Sphingobium
4	d__Bacteria	p__Proteobacteria	c__Alphaproteobacteria	o__Sphingomonadales	f__Sphingomonadaceae	g__Sphingomonas
6	d__Bacteria	p__Proteobacteria	c__Alphaproteobacteria	o__Sphingomonadales	f__Sphingomonadaceae	g__Sphingopyxis
1	d__Bacteria	p__Proteobacteria	c__Alphaproteobacteria	o__UBA3830	f__UBA3830	g__
13	d__Bacteria	p__Proteobacteria	c__Alphaproteobacteria	o__UBA3830	f__UBA3830	g__CADBNZ01
14	d__Bacteria	p__Proteobacteria	c__Alphaproteobacteria	o__UBA3830	f__UBA3830	g__UBA3830
1	d__Bacteria	p__Proteobacteria	c__Gammaproteobacteria	o__Burkholderiales	f__Burkholderiaceae	g__Achromobacter
49	d__Bacteria	p__Proteobacteria	c__Gammaproteobacteria	o__Burkholderiales	f__Burkholderiaceae	g__Aphodousia
1	d__Bacteria	p__Proteobacteria	c__Gammaproteobacteria	o__Burkholderiales	f__Burkholderiaceae	g__Aquincola
1	d__Bacteria	p__Proteobacteria	c__Gammaproteobacteria	o__Burkholderiales	f__Burkholderiaceae	g__Castellaniella
11	d__Bacteria	p__Proteobacteria	c__Gammaproteobacteria	o__Burkholderiales	f__Burkholderiaceae	g__Comamonas
18	d__Bacteria	p__Proteobacteria	c__Gammaproteobacteria	o__Burkholderiales	f__Burkholderiaceae	g__Duodenibacillus
1	d__Bacteria	p__Proteobacteria	c__Gammaproteobacteria	o__Burkholderiales	f__Burkholderiaceae	g__JAFTYR01
2	d__Bacteria	p__Proteobacteria	c__Gammaproteobacteria	o__Burkholderiales	f__Burkholderiaceae	g__Ottowia
2	d__Bacteria	p__Proteobacteria	c__Gammaproteobacteria	o__Burkholderiales	f__Burkholderiaceae	g__Oxalobacter
4	d__Bacteria	p__Proteobacteria	c__Gammaproteobacteria	o__Burkholderiales	f__Burkholderiaceae	g__Parasutterella
2	d__Bacteria	p__Proteobacteria	c__Gammaproteobacteria	o__Burkholderiales	f__Burkholderiaceae	g__Pelistega
24	d__Bacteria	p__Proteobacteria	c__Gammaproteobacteria	o__Burkholderiales	f__Burkholderiaceae	g__Sutterella
1	d__Bacteria	p__Proteobacteria	c__Gammaproteobacteria	o__Burkholderiales	f__Neisseriaceae	g__Neisseria
6	d__Bacteria	p__Proteobacteria	c__Gammaproteobacteria	o__Burkholderiales	f__Neisseriaceae	g__RGIG3394
38	d__Bacteria	p__Proteobacteria	c__Gammaproteobacteria	o__Burkholderiales	f__Neisseriaceae	g__RGIG9985
16	d__Bacteria	p__Proteobacteria	c__Gammaproteobacteria	o__Burkholderiales	f__Rhodocyclaceae	g__JAFZMK01
2	d__Bacteria	p__Proteobacteria	c__Gammaproteobacteria	o__Cardiobacteriales	f__Cardiobacteriaceae	g__RGIG9182
1	d__Bacteria	p__Proteobacteria	c__Gammaproteobacteria	o__Enterobacterales	f__Enterobacteriaceae	g__Citrobacter
1	d__Bacteria	p__Proteobacteria	c__Gammaproteobacteria	o__Enterobacterales	f__Enterobacteriaceae	g__Enterobacter
19	d__Bacteria	p__Proteobacteria	c__Gammaproteobacteria	o__Enterobacterales	f__Enterobacteriaceae	g__Escherichia
1	d__Bacteria	p__Proteobacteria	c__Gammaproteobacteria	o__Enterobacterales	f__Enterobacteriaceae	g__Klebsiella
1	d__Bacteria	p__Proteobacteria	c__Gammaproteobacteria	o__Enterobacterales	f__Neiellaceae	g__RGIG665
1	d__Bacteria	p__Proteobacteria	c__Gammaproteobacteria	o__Enterobacterales	f__Pasteurellaceae	g__Gallibacterium
1	d__Bacteria	p__Proteobacteria	c__Gammaproteobacteria	o__Enterobacterales	f__Pasteurellaceae	g__Glaesserella
1	d__Bacteria	p__Proteobacteria	c__Gammaproteobacteria	o__Enterobacterales	f__Succinivibrionaceae	g__HGM20899
47	d__Bacteria	p__Proteobacteria	c__Gammaproteobacteria	o__Enterobacterales	f__Succinivibrionaceae	g__Ruminobacter
3	d__Bacteria	p__Proteobacteria	c__Gammaproteobacteria	o__Enterobacterales	f__Succinivibrionaceae	g__Succinimonas
147	d__Bacteria	p__Proteobacteria	c__Gammaproteobacteria	o__Enterobacterales	f__Succinivibrionaceae	g__Succinivibrio
38	d__Bacteria	p__Proteobacteria	c__Gammaproteobacteria	o__Enterobacterales	f__Succinivibrionaceae	g__UBA2804
22	d__Bacteria	p__Proteobacteria	c__Gammaproteobacteria	o__Enterobacterales	f__Succinivibrionaceae	g__UBA2810
1	d__Bacteria	p__Proteobacteria	c__Gammaproteobacteria	o__Enterobacterales	f__Succinivibrionaceae	g__WG-1
3	d__Bacteria	p__Proteobacteria	c__Gammaproteobacteria	o__Pseudomonadales	f__DSM-6294	g__UBA2009
1	d__Bacteria	p__Proteobacteria	c__Gammaproteobacteria	o__Pseudomonadales	f__Halomonadaceae	g__Halomonas
1	d__Bacteria	p__Proteobacteria	c__Gammaproteobacteria	o__Pseudomonadales	f__Halomonadaceae	g__Marinospirillum
6	d__Bacteria	p__Proteobacteria	c__Gammaproteobacteria	o__Pseudomonadales	f__Moraxellaceae	g__Acinetobacter
2	d__Bacteria	p__Proteobacteria	c__Gammaproteobacteria	o__Pseudomonadales	f__Moraxellaceae	g__Psychrobacter
1	d__Bacteria	p__Proteobacteria	c__Gammaproteobacteria	o__Pseudomonadales	f__Pseudomonadaceae	g__Pseudomonas
2	d__Bacteria	p__Proteobacteria	c__Gammaproteobacteria	o__Pseudomonadales	f__Pseudomonadaceae	g__Pseudomonas_C
3	d__Bacteria	p__Proteobacteria	c__Gammaproteobacteria	o__Pseudomonadales	f__Pseudomonadaceae	g__Pseudomonas_E
1	d__Bacteria	p__Proteobacteria	c__Gammaproteobacteria	o__Pseudomonadales	f__Pseudomonadaceae	g__Pseudomonas_F
1	d__Bacteria	p__Proteobacteria	c__Gammaproteobacteria	o__UBA9339	f__UBA9339	g__
1	d__Bacteria	p__Proteobacteria	c__Gammaproteobacteria	o__Xanthomonadales	f__Xanthomonadaceae	g__Thermomonas
13	d__Bacteria	p__Riflebacteria	c__Ozemobacteria	o__Ozemobacterales	f__Ozemobacteraceae	g__RUG334
3	d__Bacteria	p__Spirochaetota	c__GWE2-31-10	o__GWE2-31-10	f__GWE2-31-10	g__RGIG6909
50	d__Bacteria	p__Spirochaetota	c__GWE2-31-10	o__GWE2-31-10	f__GWE2-31-10	g__RGIG8597
69	d__Bacteria	p__Spirochaetota	c__Spirochaetia	o__CADAEX01	f__CADAEX01	g__CADAEX01
4	d__Bacteria	p__Spirochaetota	c__Spirochaetia	o__JAFGXN01	f__JAFGXN01	g__
11	d__Bacteria	p__Spirochaetota	c__Spirochaetia	o__Sphaerochaetales	f__Sphaerochaetaceae	g__Bullifex
5	d__Bacteria	p__Spirochaetota	c__Spirochaetia	o__Sphaerochaetales	f__Sphaerochaetaceae	g__JAAYFO01
11	d__Bacteria	p__Spirochaetota	c__Spirochaetia	o__Sphaerochaetales	f__Sphaerochaetaceae	g__Ornithospirochaeta
19	d__Bacteria	p__Spirochaetota	c__Spirochaetia	o__Sphaerochaetales	f__Sphaerochaetaceae	g__RUG023
12	d__Bacteria	p__Spirochaetota	c__Spirochaetia	o__Sphaerochaetales	f__Sphaerochaetaceae	g__RUG14846
1	d__Bacteria	p__Spirochaetota	c__Spirochaetia	o__Sphaerochaetales	f__Sphaerochaetaceae	g__Spiro-02
102	d__Bacteria	p__Spirochaetota	c__Spirochaetia	o__Sphaerochaetales	f__Sphaerochaetaceae	g__UBA9732
2	d__Bacteria	p__Spirochaetota	c__Spirochaetia	o__Sphaerochaetales	f__Sphaerochaetaceae	g__UBA9848
3	d__Bacteria	p__Spirochaetota	c__Spirochaetia	o__Treponematales	f__Treponemataceae	g__GCA-2749205
57	d__Bacteria	p__Spirochaetota	c__Spirochaetia	o__Treponematales	f__Treponemataceae	g__RGIG1711
1	d__Bacteria	p__Spirochaetota	c__Spirochaetia	o__Treponematales	f__Treponemataceae	g__RGIG268
31	d__Bacteria	p__Spirochaetota	c__Spirochaetia	o__Treponematales	f__Treponemataceae	g__RGIG9060
551	d__Bacteria	p__Spirochaetota	c__Spirochaetia	o__Treponematales	f__Treponemataceae	g__Treponema_D
96	d__Bacteria	p__Spirochaetota	c__Spirochaetia	o__Treponematales	f__Treponemataceae	g__Treponema_F
22	d__Bacteria	p__Spirochaetota	c__Spirochaetia	o__Treponematales	f__Treponemataceae	g__UBA1240
1	d__Bacteria	p__Spirochaetota	c__UBA4802	o__UBA4802	f__UBA5550	g__
4	d__Bacteria	p__Synergistota	c__Synergistia	o__Synergistales	f__Aminobacteriaceae	g__
147	d__Bacteria	p__Synergistota	c__Synergistia	o__Synergistales	f__Aminobacteriaceae	g__Fretibacterium
8	d__Bacteria	p__Synergistota	c__Synergistia	o__Synergistales	f__Dethiosulfovibrionaceae	g__Pyramidobacter
2	d__Bacteria	p__Synergistota	c__Synergistia	o__Synergistales	f__Synergistaceae	g__Cloacibacillus
8	d__Bacteria	p__Synergistota	c__Synergistia	o__Synergistales	f__Synergistaceae	g__Synergistes
43	d__Bacteria	p__UBA3054	c__UBA3054	o__UBA3054	f__UBA3054	g__UBA3054
53	d__Bacteria	p__UBP6	c__UBA1177	o__UBA1177	f__UBA1177	g__UBA1177
6	d__Bacteria	p__Verrucomicrobiota	c__Kiritimatiellae	o__LD1-PB3	f__Lenti-01	g__CACXEY01
1	d__Bacteria	p__Verrucomicrobiota	c__Kiritimatiellae	o__LD1-PB3	f__Lenti-01	g__RGIG3480
5	d__Bacteria	p__Verrucomicrobiota	c__Kiritimatiellae	o__LD1-PB3	f__Lenti-01	g__RGIG3636
1	d__Bacteria	p__Verrucomicrobiota	c__Kiritimatiellae	o__RFP12	f__	g__
3	d__Bacteria	p__Verrucomicrobiota	c__Kiritimatiellae	o__RFP12	f__JAAYLN01	g__
5	d__Bacteria	p__Verrucomicrobiota	c__Kiritimatiellae	o__RFP12	f__JAAYLN01	g__RGIG3612
4	d__Bacteria	p__Verrucomicrobiota	c__Kiritimatiellae	o__RFP12	f__JAAYLN01	g__RGIG5952
1	d__Bacteria	p__Verrucomicrobiota	c__Kiritimatiellae	o__RFP12	f__UBA1067	g__
1	d__Bacteria	p__Verrucomicrobiota	c__Kiritimatiellae	o__RFP12	f__UBA1067	g__CADCBS01
2	d__Bacteria	p__Verrucomicrobiota	c__Kiritimatiellae	o__RFP12	f__UBA1067	g__RGIG5050
5	d__Bacteria	p__Verrucomicrobiota	c__Kiritimatiellae	o__RFP12	f__UBA1067	g__RGIG6720
2	d__Bacteria	p__Verrucomicrobiota	c__Kiritimatiellae	o__RFP12	f__UBA1067	g__RGIG6996
1	d__Bacteria	p__Verrucomicrobiota	c__Kiritimatiellae	o__RFP12	f__UBA1067	g__RGIG8368
4	d__Bacteria	p__Verrucomicrobiota	c__Kiritimatiellae	o__RFP12	f__UBA1067	g__RGIG9934
50	d__Bacteria	p__Verrucomicrobiota	c__Kiritimatiellae	o__RFP12	f__UBA1067	g__RUG572
62	d__Bacteria	p__Verrucomicrobiota	c__Kiritimatiellae	o__RFP12	f__UBA1067	g__Spyradenecus
370	d__Bacteria	p__Verrucomicrobiota	c__Kiritimatiellae	o__RFP12	f__UBA1067	g__UBA1067
2	d__Bacteria	p__Verrucomicrobiota	c__Kiritimatiellae	o__RFP12	f__UBA1067	g__UBA1200
3	d__Bacteria	p__Verrucomicrobiota	c__Kiritimatiellae	o__RFP12	f__UBA1067	g__UBA1211
62	d__Bacteria	p__Verrucomicrobiota	c__Kiritimatiellae	o__RFP12	f__UBA1067	g__UBA1731
8	d__Bacteria	p__Verrucomicrobiota	c__Kiritimatiellae	o__RFP12	f__UBA3636	g__RGIG990
32	d__Bacteria	p__Verrucomicrobiota	c__Kiritimatiellae	o__RFP12	f__UBA3636	g__UBA3636
1	d__Bacteria	p__Verrucomicrobiota	c__Lentisphaeria	o__UBA1407	f__UBA1407	g__
1	d__Bacteria	p__Verrucomicrobiota	c__Lentisphaeria	o__UBA1407	f__UBA1407	g__CAAGGB01
15	d__Bacteria	p__Verrucomicrobiota	c__Lentisphaeria	o__UBA1407	f__UBA1407	g__RGIG1601
1	d__Bacteria	p__Verrucomicrobiota	c__Lentisphaeria	o__UBA1407	f__UBA1407	g__RGIG2581
12	d__Bacteria	p__Verrucomicrobiota	c__Lentisphaeria	o__UBA1407	f__UBA1407	g__RGIG3456
30	d__Bacteria	p__Verrucomicrobiota	c__Lentisphaeria	o__UBA1407	f__UBA1407	g__UBA1407
3	d__Bacteria	p__Verrucomicrobiota	c__Lentisphaeria	o__Victivallales	f__UBA1829	g__
11	d__Bacteria	p__Verrucomicrobiota	c__Lentisphaeria	o__Victivallales	f__UBA1829	g__RGIG5327
23	d__Bacteria	p__Verrucomicrobiota	c__Lentisphaeria	o__Victivallales	f__UBA1829	g__RGIG8244
77	d__Bacteria	p__Verrucomicrobiota	c__Lentisphaeria	o__Victivallales	f__UBA1829	g__SIG77
19	d__Bacteria	p__Verrucomicrobiota	c__Lentisphaeria	o__Victivallales	f__UBA1829	g__SIG79
18	d__Bacteria	p__Verrucomicrobiota	c__Lentisphaeria	o__Victivallales	f__UBA1829	g__UBA11452
38	d__Bacteria	p__Verrucomicrobiota	c__Lentisphaeria	o__Victivallales	f__UBA1829	g__UBA1732
2	d__Bacteria	p__Verrucomicrobiota	c__Lentisphaeria	o__Victivallales	f__UBA1829	g__UBA1829
20	d__Bacteria	p__Verrucomicrobiota	c__Lentisphaeria	o__Victivallales	f__Victivallaceae	g__RGIG5270
31	d__Bacteria	p__Verrucomicrobiota	c__Lentisphaeria	o__Victivallales	f__Victivallaceae	g__SIG78
16	d__Bacteria	p__Verrucomicrobiota	c__Lentisphaeria	o__Victivallales	f__Victivallaceae	g__UBA1776
184	d__Bacteria	p__Verrucomicrobiota	c__Lentisphaeria	o__Victivallales	f__Victivallaceae	g__UBA1784
16	d__Bacteria	p__Verrucomicrobiota	c__Lentisphaeria	o__Victivallales	f__Victivallaceae	g__Victivallis
24	d__Bacteria	p__Verrucomicrobiota	c__Verrucomicrobiae	o__Opitutales	f__CAG-312	g__Merdousia
1	d__Bacteria	p__Verrucomicrobiota	c__Verrucomicrobiae	o__Opitutales	f__CAG-312	g__QALA01
4	d__Bacteria	p__Verrucomicrobiota	c__Verrucomicrobiae	o__Opitutales	f__CAG-312	g__UMGS1490
5	d__Bacteria	p__Verrucomicrobiota	c__Verrucomicrobiae	o__Opitutales	f__	g__
35	d__Bacteria	p__Verrucomicrobiota	c__Verrucomicrobiae	o__Opitutales	f__UBA953	g__Spyradosoma
16	d__Bacteria	p__Verrucomicrobiota	c__Verrucomicrobiae	o__Opitutales	f__UBA9783	g__UBA1183
11	d__Bacteria	p__Verrucomicrobiota	c__Verrucomicrobiae	o__Opitutales	f__UBA9783	g__UBA3222
3	d__Bacteria	p__Verrucomicrobiota	c__Verrucomicrobiae	o__Opitutales	f__UBA9783	g__UBA3869
9	d__Bacteria	p__Verrucomicrobiota	c__Verrucomicrobiae	o__Pedosphaerales	f__UBA1412	g__UBA1412
173	d__Bacteria	p__Verrucomicrobiota	c__Verrucomicrobiae	o__Verrucomicrobiales	f__Akkermansiaceae	g__Akkermansia

## Sheet: Table S3
Number of MAGs at different genera in buffalo
MAGs number	Domain	Phylum	Class	Order	Family	Genus
103	d__Archaea	p__Halobacteriota	c__Methanomicrobia	o__Methanomicrobiales	f__Methanocorpusculaceae	g__Methanocorpusculum
25	d__Archaea	p__Halobacteriota	c__Methanomicrobia	o__Methanomicrobiales	f__Methanomicrobiaceae	g__Methanomicrobium
3	d__Archaea	p__Halobacteriota	c__Methanosarcinia	o__Methanosarcinales	f__Methanosarcinaceae	g__Methanimicrococcus
2	d__Archaea	p__Methanobacteriota	c__Methanobacteria	o__Methanobacteriales	f__Methanobacteriaceae	g__Methanobrevibacter
27	d__Archaea	p__Methanobacteriota	c__Methanobacteria	o__Methanobacteriales	f__Methanobacteriaceae	g__Methanobrevibacter_A
1	d__Archaea	p__Methanobacteriota	c__Methanobacteria	o__Methanobacteriales	f__Methanobacteriaceae	g__Methanobrevibacter_B
10	d__Archaea	p__Thermoplasmatota	c__Thermoplasmata	o__Methanomassiliicoccales	f__Methanomethylophilaceae	g__
4	d__Archaea	p__Thermoplasmatota	c__Thermoplasmata	o__Methanomassiliicoccales	f__Methanomethylophilaceae	g__Methanomethylophilus
3	d__Archaea	p__Thermoplasmatota	c__Thermoplasmata	o__Methanomassiliicoccales	f__Methanomethylophilaceae	g__MX-02
20	d__Archaea	p__Thermoplasmatota	c__Thermoplasmata	o__Methanomassiliicoccales	f__Methanomethylophilaceae	g__SIG5
22	d__Archaea	p__Thermoplasmatota	c__Thermoplasmata	o__Methanomassiliicoccales	f__Methanomethylophilaceae	g__UBA71
2	d__Bacteria	p__Actinobacteriota	c__Actinomycetia	o__Actinomycetales	f__Actinomycetaceae	g__RUG11864
4	d__Bacteria	p__Actinobacteriota	c__Actinomycetia	o__Actinomycetales	f__Bifidobacteriaceae	g__Bifidobacterium
1	d__Bacteria	p__Actinobacteriota	c__Actinomycetia	o__Actinomycetales	f__Bifidobacteriaceae	g__Pseudoscardovia
3	d__Bacteria	p__Actinobacteriota	c__Actinomycetia	o__Actinomycetales	f__Bifidobacteriaceae	g__RGIG1476
2	d__Bacteria	p__Actinobacteriota	c__Actinomycetia	o__Actinomycetales	f__Bifidobacteriaceae	g__RGIG7107
2	d__Bacteria	p__Actinobacteriota	c__Coriobacteriia	o__Coriobacteriales	f__Atopobiaceae	g__Olegusella
6	d__Bacteria	p__Actinobacteriota	c__Coriobacteriia	o__Coriobacteriales	f__Atopobiaceae	g__Parafannyhessea
1	d__Bacteria	p__Actinobacteriota	c__Coriobacteriia	o__Coriobacteriales	f__Atopobiaceae	g__RUG721
3	d__Bacteria	p__Actinobacteriota	c__Coriobacteriia	o__Coriobacteriales	f__Atopobiaceae	g__Tractidigestivibacter
7	d__Bacteria	p__Actinobacteriota	c__Coriobacteriia	o__Coriobacteriales	f__Coriobacteriaceae	g__Collinsella
2	d__Bacteria	p__Actinobacteriota	c__Coriobacteriia	o__Coriobacteriales	f__Eggerthellaceae	g__RGIG3135
1	d__Bacteria	p__Actinobacteriota	c__Coriobacteriia	o__Coriobacteriales	f__Eggerthellaceae	g__Senegalimassilia
1	d__Bacteria	p__Actinobacteriota	c__Coriobacteriia	o__Coriobacteriales	f__Eggerthellaceae	g__Slackia_A
1	d__Bacteria	p__Actinobacteriota	c__Coriobacteriia	o__Coriobacteriales	f__Eggerthellaceae	g__UBA9715
3	d__Bacteria	p__Actinobacteriota	c__Coriobacteriia	o__Coriobacteriales	f__Eggerthellaceae	g__W1P20-047
1	d__Bacteria	p__Armatimonadota	c__UBA5829	o__UBA5829	f__UBA5829	g__RGIG7931
137	d__Bacteria	p__Bacteroidota	c__Bacteroidia	o__Bacteroidales	f__Bacteroidaceae	g__Alloprevotella
30	d__Bacteria	p__Bacteroidota	c__Bacteroidia	o__Bacteroidales	f__Bacteroidaceae	g__Bacteroides
3	d__Bacteria	p__Bacteroidota	c__Bacteroidia	o__Bacteroidales	f__Bacteroidaceae	g__Ga6A1
316	d__Bacteria	p__Bacteroidota	c__Bacteroidia	o__Bacteroidales	f__Bacteroidaceae	g__HGM04593
10	d__Bacteria	p__Bacteroidota	c__Bacteroidia	o__Bacteroidales	f__Bacteroidaceae	g__Paraprevotella
72	d__Bacteria	p__Bacteroidota	c__Bacteroidia	o__Bacteroidales	f__Bacteroidaceae	g__Phocaeicola
5	d__Bacteria	p__Bacteroidota	c__Bacteroidia	o__Bacteroidales	f__Bacteroidaceae	g__Phocaeicola_A
460	d__Bacteria	p__Bacteroidota	c__Bacteroidia	o__Bacteroidales	f__Bacteroidaceae	g__Prevotella
2	d__Bacteria	p__Bacteroidota	c__Bacteroidia	o__Bacteroidales	f__Bacteroidaceae	g__RGIG8745
87	d__Bacteria	p__Bacteroidota	c__Bacteroidia	o__Bacteroidales	f__Bacteroidaceae	g__UBA1179
86	d__Bacteria	p__Bacteroidota	c__Bacteroidia	o__Bacteroidales	f__Bacteroidaceae	g__UBA1189
6	d__Bacteria	p__Bacteroidota	c__Bacteroidia	o__Bacteroidales	f__Bacteroidaceae	g__UBA1786
7	d__Bacteria	p__Bacteroidota	c__Bacteroidia	o__Bacteroidales	f__Bacteroidaceae	g__UBA2918
5	d__Bacteria	p__Bacteroidota	c__Bacteroidia	o__Bacteroidales	f__Bacteroidaceae	g__UBA3839
21	d__Bacteria	p__Bacteroidota	c__Bacteroidia	o__Bacteroidales	f__Bacteroidaceae	g__UBA4334
262	d__Bacteria	p__Bacteroidota	c__Bacteroidia	o__Bacteroidales	f__Bacteroidaceae	g__UBA4372
14	d__Bacteria	p__Bacteroidota	c__Bacteroidia	o__Bacteroidales	f__Bacteroidaceae	g__UBA6382
9	d__Bacteria	p__Bacteroidota	c__Bacteroidia	o__Bacteroidales	f__Bacteroidaceae	g__UBA6398
1	d__Bacteria	p__Bacteroidota	c__Bacteroidia	o__Bacteroidales	f__Barnesiellaceae	g__Barnesiella
12	d__Bacteria	p__Bacteroidota	c__Bacteroidia	o__Bacteroidales	f__Barnesiellaceae	g__Barnesiella_A
8	d__Bacteria	p__Bacteroidota	c__Bacteroidia	o__Bacteroidales	f__BM520	g__RGIG7150
3	d__Bacteria	p__Bacteroidota	c__Bacteroidia	o__Bacteroidales	f__Coprobacteraceae	g__Coprobacter
1	d__Bacteria	p__Bacteroidota	c__Bacteroidia	o__Bacteroidales	f__Dysgonomonadaceae	g__Petrimonas
192	d__Bacteria	p__Bacteroidota	c__Bacteroidia	o__Bacteroidales	f__F082	g__Limimorpha
1	d__Bacteria	p__Bacteroidota	c__Bacteroidia	o__Bacteroidales	f__	g__
17	d__Bacteria	p__Bacteroidota	c__Bacteroidia	o__Bacteroidales	f__G3-4614	g__Caccoplasma
9	d__Bacteria	p__Bacteroidota	c__Bacteroidia	o__Bacteroidales	f__Marinifilaceae	g__Butyricimonas
5	d__Bacteria	p__Bacteroidota	c__Bacteroidia	o__Bacteroidales	f__Marinifilaceae	g__Odoribacter
2	d__Bacteria	p__Bacteroidota	c__Bacteroidia	o__Bacteroidales	f__Marinifilaceae	g__RGIG9079
13	d__Bacteria	p__Bacteroidota	c__Bacteroidia	o__Bacteroidales	f__ML635J-15	g__Bact-19
6	d__Bacteria	p__Bacteroidota	c__Bacteroidia	o__Bacteroidales	f__Muribaculaceae	g__Avimuribaculum
24	d__Bacteria	p__Bacteroidota	c__Bacteroidia	o__Bacteroidales	f__Muribaculaceae	g__CAG-485
4	d__Bacteria	p__Bacteroidota	c__Bacteroidia	o__Bacteroidales	f__Muribaculaceae	g__CAG-873
3	d__Bacteria	p__Bacteroidota	c__Bacteroidia	o__Bacteroidales	f__Muribaculaceae	g__Limisoma
1	d__Bacteria	p__Bacteroidota	c__Bacteroidia	o__Bacteroidales	f__Muribaculaceae	g__Muribaculum
16	d__Bacteria	p__Bacteroidota	c__Bacteroidia	o__Bacteroidales	f__Muribaculaceae	g__Paramuribaculum
32	d__Bacteria	p__Bacteroidota	c__Bacteroidia	o__Bacteroidales	f__Muribaculaceae	g__RGIG4079
20	d__Bacteria	p__Bacteroidota	c__Bacteroidia	o__Bacteroidales	f__Muribaculaceae	g__RGIG4576
6	d__Bacteria	p__Bacteroidota	c__Bacteroidia	o__Bacteroidales	f__Muribaculaceae	g__RUG14106
2	d__Bacteria	p__Bacteroidota	c__Bacteroidia	o__Bacteroidales	f__Muribaculaceae	g__SFRY01
2	d__Bacteria	p__Bacteroidota	c__Bacteroidia	o__Bacteroidales	f__Muribaculaceae	g__SFTJ01
76	d__Bacteria	p__Bacteroidota	c__Bacteroidia	o__Bacteroidales	f__Muribaculaceae	g__Sodaliphilus
1	d__Bacteria	p__Bacteroidota	c__Bacteroidia	o__Bacteroidales	f__Muribaculaceae	g__UBA3263
4	d__Bacteria	p__Bacteroidota	c__Bacteroidia	o__Bacteroidales	f__Muribaculaceae	g__UBA7173
3	d__Bacteria	p__Bacteroidota	c__Bacteroidia	o__Bacteroidales	f__Muribaculaceae	g__W0P31-042
25	d__Bacteria	p__Bacteroidota	c__Bacteroidia	o__Bacteroidales	f__P3	g__HGM05376
46	d__Bacteria	p__Bacteroidota	c__Bacteroidia	o__Bacteroidales	f__P3	g__Onthomorpha
4	d__Bacteria	p__Bacteroidota	c__Bacteroidia	o__Bacteroidales	f__P3	g__Phil12
10	d__Bacteria	p__Bacteroidota	c__Bacteroidia	o__Bacteroidales	f__P3	g__UBA1217
2	d__Bacteria	p__Bacteroidota	c__Bacteroidia	o__Bacteroidales	f__P3	g__UBA1219
51	d__Bacteria	p__Bacteroidota	c__Bacteroidia	o__Bacteroidales	f__P3	g__UBA1711
46	d__Bacteria	p__Bacteroidota	c__Bacteroidia	o__Bacteroidales	f__Paludibacteraceae	g__Aphodosoma
86	d__Bacteria	p__Bacteroidota	c__Bacteroidia	o__Bacteroidales	f__Paludibacteraceae	g__Enterocola
13	d__Bacteria	p__Bacteroidota	c__Bacteroidia	o__Bacteroidales	f__Paludibacteraceae	g__Gallipaludibacter
316	d__Bacteria	p__Bacteroidota	c__Bacteroidia	o__Bacteroidales	f__Paludibacteraceae	g__RF16
2	d__Bacteria	p__Bacteroidota	c__Bacteroidia	o__Bacteroidales	f__Paludibacteraceae	g__RGIG10190
14	d__Bacteria	p__Bacteroidota	c__Bacteroidia	o__Bacteroidales	f__Paludibacteraceae	g__RGIG9608
26	d__Bacteria	p__Bacteroidota	c__Bacteroidia	o__Bacteroidales	f__Paludibacteraceae	g__UBA1181
14	d__Bacteria	p__Bacteroidota	c__Bacteroidia	o__Bacteroidales	f__Paludibacteraceae	g__UBA1723
1	d__Bacteria	p__Bacteroidota	c__Bacteroidia	o__Bacteroidales	f__Paludibacteraceae	g__UBA4345
1	d__Bacteria	p__Bacteroidota	c__Bacteroidia	o__Bacteroidales	f__Paludibacteraceae	g__UBA4363
1	d__Bacteria	p__Bacteroidota	c__Bacteroidia	o__Bacteroidales	f__Paludibacteraceae	g__W0P28-013
2	d__Bacteria	p__Bacteroidota	c__Bacteroidia	o__Bacteroidales	f__Porphyromonadaceae	g__Porphyromonas
836	d__Bacteria	p__Bacteroidota	c__Bacteroidia	o__Bacteroidales	f__Rikenellaceae	g__Alistipes
5	d__Bacteria	p__Bacteroidota	c__Bacteroidia	o__Bacteroidales	f__Rikenellaceae	g__Alistipes_A
61	d__Bacteria	p__Bacteroidota	c__Bacteroidia	o__Bacteroidales	f__Rikenellaceae	g__Tidjanibacter
9	d__Bacteria	p__Bacteroidota	c__Bacteroidia	o__Bacteroidales	f__Rikenellaceae	g__UBA940
22	d__Bacteria	p__Bacteroidota	c__Bacteroidia	o__Bacteroidales	f__SZUA-534	g__RUG13583
29	d__Bacteria	p__Bacteroidota	c__Bacteroidia	o__Bacteroidales	f__Tannerellaceae	g__Parabacteroides
2	d__Bacteria	p__Bacteroidota	c__Bacteroidia	o__Bacteroidales	f__Tenuifilaceae	g__RGIG6076
1	d__Bacteria	p__Bacteroidota	c__Bacteroidia	o__Bacteroidales	f__UBA1402	g__UBA1757
11	d__Bacteria	p__Bacteroidota	c__Bacteroidia	o__Bacteroidales	f__UBA1715	g__UBA1715
1	d__Bacteria	p__Bacteroidota	c__Bacteroidia	o__Bacteroidales	f__UBA3663	g__
6	d__Bacteria	p__Bacteroidota	c__Bacteroidia	o__Bacteroidales	f__UBA3663	g__UBA3663
7	d__Bacteria	p__Bacteroidota	c__Bacteroidia	o__Bacteroidales	f__UBA3824	g__UBA3824
36	d__Bacteria	p__Bacteroidota	c__Bacteroidia	o__Bacteroidales	f__UBA932	g__Bact-11
37	d__Bacteria	p__Bacteroidota	c__Bacteroidia	o__Bacteroidales	f__UBA932	g__Coprenecus
577	d__Bacteria	p__Bacteroidota	c__Bacteroidia	o__Bacteroidales	f__UBA932	g__Cryptobacteroides
110	d__Bacteria	p__Bacteroidota	c__Bacteroidia	o__Bacteroidales	f__UBA932	g__Egerieousia
5	d__Bacteria	p__Bacteroidota	c__Bacteroidia	o__Bacteroidales	f__UBA932	g__JAGCJX01
25	d__Bacteria	p__Bacteroidota	c__Bacteroidia	o__Bacteroidales	f__UBA932	g__RUG11257
2	d__Bacteria	p__Bacteroidota	c__Bacteroidia	o__Bacteroidales	f__W3P20-009	g__W3P20-009
1	d__Bacteria	p__Bacteroidota	c__Bacteroidia	o__Bacteroidales	f__WCHB1-69	g__
42	d__Bacteria	p__Bacteroidota	c__Bacteroidia	o__Bacteroidales	f__WCHB1-69	g__F23-D06
4	d__Bacteria	p__Bacteroidota	c__Bacteroidia	o__Bacteroidales	f__WCHB1-69	g__JAFTCA01
16	d__Bacteria	p__Bacteroidota	c__Bacteroidia	o__Bacteroidales	f__WCHB1-69	g__RUG11690
1	d__Bacteria	p__Bacteroidota	c__Bacteroidia	o__Bacteroidales	f__WCHB1-69	g__RUG11942
8	d__Bacteria	p__Bacteroidota	c__Bacteroidia	o__Bacteroidales	f__WCHB1-69	g__UBA1195
12	d__Bacteria	p__Bacteroidota	c__Bacteroidia	o__Bacteroidales	f__WCHB1-69	g__UBA1205
23	d__Bacteria	p__Bacteroidota	c__Bacteroidia	o__Bacteroidales	f__WCHB1-69	g__UBA1756
1	d__Bacteria	p__Bacteroidota	c__Bacteroidia	o__Cytophagales	f__	g__
7	d__Bacteria	p__Bacteroidota	c__Bacteroidia	o__Flavobacteriales	f__UBA1820	g__Merdimorpha
1	d__Bacteria	p__Bacteroidota	c__Bacteroidia	o__Flavobacteriales	f__Weeksellaceae	g__Bergeyella_A
1	d__Bacteria	p__Bacteroidota	c__Bacteroidia	o__Flavobacteriales	f__Weeksellaceae	g__Elizabethkingia
3	d__Bacteria	p__Bacteroidota	c__Bacteroidia	o__Flavobacteriales	f__Weeksellaceae	g__Empedobacter
9	d__Bacteria	p__Campylobacterota	c__Campylobacteria	o__Campylobacterales	f__Campylobacteraceae	g__Campylobacter
6	d__Bacteria	p__Campylobacterota	c__Campylobacteria	o__Campylobacterales	f__Campylobacteraceae	g__Campylobacter_B
1	d__Bacteria	p__Campylobacterota	c__Campylobacteria	o__Campylobacterales	f__Campylobacteraceae	g__Campylobacter_D
1	d__Bacteria	p__Chlamydiota	c__Chlamydiia	o__Chlamydiales	f__Chlamydiaceae	g__Chlamydophila
1	d__Bacteria	p__Chloroflexota	c__Anaerolineae	o__Anaerolineales	f__Anaerolineaceae	g__Flexilinea
3	d__Bacteria	p__Cyanobacteria	c__Vampirovibrionia	o__Gastranaerophilales	f__	g__
4	d__Bacteria	p__Cyanobacteria	c__Vampirovibrionia	o__Gastranaerophilales	f__Gastranaerophilaceae	g__
2	d__Bacteria	p__Cyanobacteria	c__Vampirovibrionia	o__Gastranaerophilales	f__Gastranaerophilaceae	g__Avigastranaerophilus
9	d__Bacteria	p__Cyanobacteria	c__Vampirovibrionia	o__Gastranaerophilales	f__Gastranaerophilaceae	g__CAG-196
2	d__Bacteria	p__Cyanobacteria	c__Vampirovibrionia	o__Gastranaerophilales	f__Gastranaerophilaceae	g__Gastranaerophilus
3	d__Bacteria	p__Cyanobacteria	c__Vampirovibrionia	o__Gastranaerophilales	f__Gastranaerophilaceae	g__Limenecus
3	d__Bacteria	p__Cyanobacteria	c__Vampirovibrionia	o__Gastranaerophilales	f__Gastranaerophilaceae	g__RGIG6874
1	d__Bacteria	p__Cyanobacteria	c__Vampirovibrionia	o__Gastranaerophilales	f__Gastranaerophilaceae	g__RUG841
3	d__Bacteria	p__Cyanobacteria	c__Vampirovibrionia	o__Gastranaerophilales	f__Gastranaerophilaceae	g__Scatenecus
2	d__Bacteria	p__Cyanobacteria	c__Vampirovibrionia	o__Gastranaerophilales	f__Gastranaerophilaceae	g__Scatousia
1	d__Bacteria	p__Cyanobacteria	c__Vampirovibrionia	o__Gastranaerophilales	f__Gastranaerophilaceae	g__SIG32
1	d__Bacteria	p__Cyanobacteria	c__Vampirovibrionia	o__Gastranaerophilales	f__Gastranaerophilaceae	g__Spyradomonas
4	d__Bacteria	p__Cyanobacteria	c__Vampirovibrionia	o__Gastranaerophilales	f__Gastranaerophilaceae	g__Stercorousia
1	d__Bacteria	p__Cyanobacteria	c__Vampirovibrionia	o__Gastranaerophilales	f__Gastranaerophilaceae	g__UBA1221
2	d__Bacteria	p__Cyanobacteria	c__Vampirovibrionia	o__Gastranaerophilales	f__Gastranaerophilaceae	g__UBA2813
4	d__Bacteria	p__Cyanobacteria	c__Vampirovibrionia	o__Gastranaerophilales	f__Gastranaerophilaceae	g__UBA2883
2	d__Bacteria	p__Cyanobacteria	c__Vampirovibrionia	o__Gastranaerophilales	f__Gastranaerophilaceae	g__UBA6984
1	d__Bacteria	p__Cyanobacteria	c__Vampirovibrionia	o__Gastranaerophilales	f__Gastranaerophilaceae	g__UMGS1585
3	d__Bacteria	p__Cyanobacteria	c__Vampirovibrionia	o__Gastranaerophilales	f__Gastranaerophilaceae	g__Zag111
1	d__Bacteria	p__Cyanobacteria	c__Vampirovibrionia	o__Gastranaerophilales	f__RUG14156	g__
5	d__Bacteria	p__Cyanobacteria	c__Vampirovibrionia	o__Gastranaerophilales	f__RUG14156	g__RUG14156
3	d__Bacteria	p__Desulfobacterota	c__Desulfuromonadia	o__Desulfuromonadales	f__JAAYDE01	g__RGIG7977
2	d__Bacteria	p__Desulfobacterota_I	c__Desulfovibrionia	o__Desulfovibrionales	f__Desulfovibrionaceae	g__Bilophila
12	d__Bacteria	p__Desulfobacterota_I	c__Desulfovibrionia	o__Desulfovibrionales	f__Desulfovibrionaceae	g__Desulfovibrio
8	d__Bacteria	p__Desulfobacterota_I	c__Desulfovibrionia	o__Desulfovibrionales	f__Desulfovibrionaceae	g__Mailhella
9	d__Bacteria	p__Elusimicrobiota	c__Elusimicrobia	o__Elusimicrobiales	f__Elusimicrobiaceae	g__Avelusimicrobium
19	d__Bacteria	p__Elusimicrobiota	c__Elusimicrobia	o__Elusimicrobiales	f__Elusimicrobiaceae	g__UBA1174
19	d__Bacteria	p__Elusimicrobiota	c__Elusimicrobia	o__Elusimicrobiales	f__Elusimicrobiaceae	g__UBA1436
6	d__Bacteria	p__Elusimicrobiota	c__Elusimicrobia	o__Elusimicrobiales	f__UBA9959	g__CACZRG01
2	d__Bacteria	p__Elusimicrobiota	c__Endomicrobia	o__Endomicrobiales	f__Endomicrobiaceae	g__
8	d__Bacteria	p__Elusimicrobiota	c__Endomicrobia	o__Endomicrobiales	f__Endomicrobiaceae	g__RUG658
2	d__Bacteria	p__Eremiobacterota	c__Xenobia	o__CADAWZ01	f__CADAWZ01	g__
1	d__Bacteria	p__Eremiobacterota	c__Xenobia	o__CADAWZ01	f__CADAWZ01	g__CADAWZ01
1	d__Bacteria	p__Fibrobacterota	c__Fibrobacteria	o__Fibrobacterales	f__CADBQJ01	g__CADBQJ01
86	d__Bacteria	p__Fibrobacterota	c__Fibrobacteria	o__Fibrobacterales	f__Fibrobacteraceae	g__Fibrobacter
2	d__Bacteria	p__Fibrobacterota	c__Fibrobacteria	o__Fibrobacterales	f__Fibrobacteraceae	g__Hallerella
9	d__Bacteria	p__Fibrobacterota	c__Fibrobacteria	o__Fibrobacterales	f__Fibrobacteraceae	g__UBA1765
1	d__Bacteria	p__Firmicutes_A	c__Clostridia	o__Acetivibrionales	f__RGIG10202	g__RGIG10202
4	d__Bacteria	p__Firmicutes_A	c__Clostridia	o__Christensenellales	f__Borkfalkiaceae	g__
2	d__Bacteria	p__Firmicutes_A	c__Clostridia	o__Christensenellales	f__Borkfalkiaceae	g__Borkfalkia
1	d__Bacteria	p__Firmicutes_A	c__Clostridia	o__Christensenellales	f__Borkfalkiaceae	g__Gallimonas
19	d__Bacteria	p__Firmicutes_A	c__Clostridia	o__Christensenellales	f__Borkfalkiaceae	g__HGM11412
7	d__Bacteria	p__Firmicutes_A	c__Clostridia	o__Christensenellales	f__Borkfalkiaceae	g__HGM11416
181	d__Bacteria	p__Firmicutes_A	c__Clostridia	o__Christensenellales	f__Borkfalkiaceae	g__Scatosoma
14	d__Bacteria	p__Firmicutes_A	c__Clostridia	o__Christensenellales	f__Borkfalkiaceae	g__UBA10281
4	d__Bacteria	p__Firmicutes_A	c__Clostridia	o__Christensenellales	f__Borkfalkiaceae	g__UBA11475
73	d__Bacteria	p__Firmicutes_A	c__Clostridia	o__Christensenellales	f__Borkfalkiaceae	g__UBA1259
7	d__Bacteria	p__Firmicutes_A	c__Clostridia	o__Christensenellales	f__Borkfalkiaceae	g__UBA4636
20	d__Bacteria	p__Firmicutes_A	c__Clostridia	o__Christensenellales	f__CAG-1252	g__CAG-1252
4	d__Bacteria	p__Firmicutes_A	c__Clostridia	o__Christensenellales	f__CAG-1252	g__RUG14300
1	d__Bacteria	p__Firmicutes_A	c__Clostridia	o__Christensenellales	f__CAG-138	g__
5	d__Bacteria	p__Firmicutes_A	c__Clostridia	o__Christensenellales	f__CAG-138	g__CAG-1024
9	d__Bacteria	p__Firmicutes_A	c__Clostridia	o__Christensenellales	f__CAG-138	g__PeH17
1	d__Bacteria	p__Firmicutes_A	c__Clostridia	o__Christensenellales	f__CAG-138	g__Phil1
22	d__Bacteria	p__Firmicutes_A	c__Clostridia	o__Christensenellales	f__CAG-138	g__RUG472
7	d__Bacteria	p__Firmicutes_A	c__Clostridia	o__Christensenellales	f__CAG-138	g__SFEL01
2	d__Bacteria	p__Firmicutes_A	c__Clostridia	o__Christensenellales	f__CAG-138	g__UBA1685
13	d__Bacteria	p__Firmicutes_A	c__Clostridia	o__Christensenellales	f__CAG-138	g__UBA3792
14	d__Bacteria	p__Firmicutes_A	c__Clostridia	o__Christensenellales	f__CAG-138	g__UBA3857
1	d__Bacteria	p__Firmicutes_A	c__Clostridia	o__Christensenellales	f__CAG-314	g__CAG-314
11	d__Bacteria	p__Firmicutes_A	c__Clostridia	o__Christensenellales	f__CAG-314	g__Fimimonas
8	d__Bacteria	p__Firmicutes_A	c__Clostridia	o__Christensenellales	f__CAG-314	g__Heteroclostridium
4	d__Bacteria	p__Firmicutes_A	c__Clostridia	o__Christensenellales	f__CAG-314	g__RGIG5495
1	d__Bacteria	p__Firmicutes_A	c__Clostridia	o__Christensenellales	f__CAG-314	g__SFEB01
1	d__Bacteria	p__Firmicutes_A	c__Clostridia	o__Christensenellales	f__CAG-552	g__CAG-552
7	d__Bacteria	p__Firmicutes_A	c__Clostridia	o__Christensenellales	f__CAG-552	g__RUG12826
2	d__Bacteria	p__Firmicutes_A	c__Clostridia	o__Christensenellales	f__CAG-552	g__UBA10677
1	d__Bacteria	p__Firmicutes_A	c__Clostridia	o__Christensenellales	f__CAG-552	g__UMGS1795
1	d__Bacteria	p__Firmicutes_A	c__Clostridia	o__Christensenellales	f__CAG-74	g__Egerieenecus
2	d__Bacteria	p__Firmicutes_A	c__Clostridia	o__Christensenellales	f__CAG-74	g__Firm-10
22	d__Bacteria	p__Firmicutes_A	c__Clostridia	o__Christensenellales	f__CAG-74	g__GCA-900199385
8	d__Bacteria	p__Firmicutes_A	c__Clostridia	o__Christensenellales	f__CAG-74	g__Limiplasma
1	d__Bacteria	p__Firmicutes_A	c__Clostridia	o__Christensenellales	f__CAG-74	g__RUG11272
5	d__Bacteria	p__Firmicutes_A	c__Clostridia	o__Christensenellales	f__CAG-74	g__RUG14130
5	d__Bacteria	p__Firmicutes_A	c__Clostridia	o__Christensenellales	f__CAG-74	g__RUG563
1	d__Bacteria	p__Firmicutes_A	c__Clostridia	o__Christensenellales	f__CAG-74	g__RUG740
3	d__Bacteria	p__Firmicutes_A	c__Clostridia	o__Christensenellales	f__CAG-74	g__RUG756
7	d__Bacteria	p__Firmicutes_A	c__Clostridia	o__Christensenellales	f__CAG-74	g__SFMI01
9	d__Bacteria	p__Firmicutes_A	c__Clostridia	o__Christensenellales	f__CAG-74	g__UBA11524
3	d__Bacteria	p__Firmicutes_A	c__Clostridia	o__Christensenellales	f__CAG-74	g__UBA2862
1	d__Bacteria	p__Firmicutes_A	c__Clostridia	o__Christensenellales	f__CAG-74	g__UBA2943
2	d__Bacteria	p__Firmicutes_A	c__Clostridia	o__Christensenellales	f__CAG-74	g__Ventricola
5	d__Bacteria	p__Firmicutes_A	c__Clostridia	o__Christensenellales	f__CAG-917	g__CAG-349
8	d__Bacteria	p__Firmicutes_A	c__Clostridia	o__Christensenellales	f__CAG-917	g__CAG-475
1	d__Bacteria	p__Firmicutes_A	c__Clostridia	o__Christensenellales	f__CAG-917	g__HGM11377
1	d__Bacteria	p__Firmicutes_A	c__Clostridia	o__Christensenellales	f__CAG-917	g__Limadaptatus
34	d__Bacteria	p__Firmicutes_A	c__Clostridia	o__Christensenellales	f__CAG-917	g__RGIG4097
10	d__Bacteria	p__Firmicutes_A	c__Clostridia	o__Christensenellales	f__CAG-917	g__RGIG8124
1	d__Bacteria	p__Firmicutes_A	c__Clostridia	o__Christensenellales	f__Christensenellaceae	g__QANA01
7	d__Bacteria	p__Firmicutes_A	c__Clostridia	o__Christensenellales	f__DTU072	g__CAG-1782
5	d__Bacteria	p__Firmicutes_A	c__Clostridia	o__Christensenellales	f__DTU072	g__RGIG6449
8	d__Bacteria	p__Firmicutes_A	c__Clostridia	o__Christensenellales	f__DTU072	g__Stercoripulliclostridium_A
2	d__Bacteria	p__Firmicutes_A	c__Clostridia	o__Christensenellales	f__QALW01	g__UMGS1322
1	d__Bacteria	p__Firmicutes_A	c__Clostridia	o__Christensenellales	f__RUG350	g__
5	d__Bacteria	p__Firmicutes_A	c__Clostridia	o__Christensenellales	f__RUG350	g__RGIG2224
3	d__Bacteria	p__Firmicutes_A	c__Clostridia	o__Christensenellales	f__RUG350	g__RGIG9417
7	d__Bacteria	p__Firmicutes_A	c__Clostridia	o__Christensenellales	f__UBA1242	g__
16	d__Bacteria	p__Firmicutes_A	c__Clostridia	o__Christensenellales	f__UBA1242	g__Caccovivens
1	d__Bacteria	p__Firmicutes_A	c__Clostridia	o__Christensenellales	f__UBA1242	g__CAJKWP01
4	d__Bacteria	p__Firmicutes_A	c__Clostridia	o__Christensenellales	f__UBA1242	g__HGM11367
16	d__Bacteria	p__Firmicutes_A	c__Clostridia	o__Christensenellales	f__UBA1242	g__Onthoplasma
7	d__Bacteria	p__Firmicutes_A	c__Clostridia	o__Christensenellales	f__UBA1242	g__RGIG1681
1	d__Bacteria	p__Firmicutes_A	c__Clostridia	o__Christensenellales	f__UBA1242	g__RGIG3872
3	d__Bacteria	p__Firmicutes_A	c__Clostridia	o__Christensenellales	f__UBA1242	g__RGIG8050
1	d__Bacteria	p__Firmicutes_A	c__Clostridia	o__Christensenellales	f__UBA1242	g__RUG666
7	d__Bacteria	p__Firmicutes_A	c__Clostridia	o__Christensenellales	f__UBA1242	g__UBA11490
8	d__Bacteria	p__Firmicutes_A	c__Clostridia	o__Christensenellales	f__UBA1242	g__UBA5489
5	d__Bacteria	p__Firmicutes_A	c__Clostridia	o__Christensenellales	f__UBA1242	g__UBA6345
7	d__Bacteria	p__Firmicutes_A	c__Clostridia	o__Christensenellales	f__UBA1242	g__UBA7862
1	d__Bacteria	p__Firmicutes_A	c__Clostridia	o__Christensenellales	f__UBA1242	g__UBA7868
2	d__Bacteria	p__Firmicutes_A	c__Clostridia	o__Christensenellales	f__UBA1242	g__UBA9845
1	d__Bacteria	p__Firmicutes_A	c__Clostridia	o__Christensenellales	f__UBA1242	g__UMGS1908
1	d__Bacteria	p__Firmicutes_A	c__Clostridia	o__Christensenellales	f__UBA1242	g__UMGS2069
5	d__Bacteria	p__Firmicutes_A	c__Clostridia	o__Christensenellales	f__UBA1242	g__UMGS687
1	d__Bacteria	p__Firmicutes_A	c__Clostridia	o__Christensenellales	f__UBA3700	g__HGM11368
4	d__Bacteria	p__Firmicutes_A	c__Clostridia	o__Christensenellales	f__UBA3700	g__UBA3700
3	d__Bacteria	p__Firmicutes_A	c__Clostridia	o__Clostridiales	f__Clostridiaceae	g__Clostridium
2	d__Bacteria	p__Firmicutes_A	c__Clostridia	o__Clostridiales	f__Clostridiaceae	g__Clostridium_X
2	d__Bacteria	p__Firmicutes_A	c__Clostridia	o__Eubacteriales	f__Anaerofustaceae	g__JAAYHF01
1	d__Bacteria	p__Firmicutes_A	c__Clostridia	o__HGM11327	f__HGM11327	g__SIG351
23	d__Bacteria	p__Firmicutes_A	c__Clostridia	o__Lachnospirales	f__Anaerotignaceae	g__Anaerotignum
1	d__Bacteria	p__Firmicutes_A	c__Clostridia	o__Lachnospirales	f__Anaerotignaceae	g__HGM11808
3	d__Bacteria	p__Firmicutes_A	c__Clostridia	o__Lachnospirales	f__Anaerotignaceae	g__Metalachnospira
7	d__Bacteria	p__Firmicutes_A	c__Clostridia	o__Lachnospirales	f__Lachnospiraceae	g__
4	d__Bacteria	p__Firmicutes_A	c__Clostridia	o__Lachnospirales	f__Lachnospiraceae	g__AC2028
25	d__Bacteria	p__Firmicutes_A	c__Clostridia	o__Lachnospirales	f__Lachnospiraceae	g__Acetatifactor
26	d__Bacteria	p__Firmicutes_A	c__Clostridia	o__Lachnospirales	f__Lachnospiraceae	g__Agathobacter
1	d__Bacteria	p__Firmicutes_A	c__Clostridia	o__Lachnospirales	f__Lachnospiraceae	g__Bariatricus
4	d__Bacteria	p__Firmicutes_A	c__Clostridia	o__Lachnospirales	f__Lachnospiraceae	g__Bilifractor
3	d__Bacteria	p__Firmicutes_A	c__Clostridia	o__Lachnospirales	f__Lachnospiraceae	g__Blautia
4	d__Bacteria	p__Firmicutes_A	c__Clostridia	o__Lachnospirales	f__Lachnospiraceae	g__Blautia_A
1	d__Bacteria	p__Firmicutes_A	c__Clostridia	o__Lachnospirales	f__Lachnospiraceae	g__Butyribacter
22	d__Bacteria	p__Firmicutes_A	c__Clostridia	o__Lachnospirales	f__Lachnospiraceae	g__Butyrivibrio
7	d__Bacteria	p__Firmicutes_A	c__Clostridia	o__Lachnospirales	f__Lachnospiraceae	g__Butyrivibrio_A
24	d__Bacteria	p__Firmicutes_A	c__Clostridia	o__Lachnospirales	f__Lachnospiraceae	g__CAG-303
2	d__Bacteria	p__Firmicutes_A	c__Clostridia	o__Lachnospirales	f__Lachnospiraceae	g__CAG-317
3	d__Bacteria	p__Firmicutes_A	c__Clostridia	o__Lachnospirales	f__Lachnospiraceae	g__CAG-411
3	d__Bacteria	p__Firmicutes_A	c__Clostridia	o__Lachnospirales	f__Lachnospiraceae	g__CAG-45
6	d__Bacteria	p__Firmicutes_A	c__Clostridia	o__Lachnospirales	f__Lachnospiraceae	g__CAG-590
2	d__Bacteria	p__Firmicutes_A	c__Clostridia	o__Lachnospirales	f__Lachnospiraceae	g__CAG-603
34	d__Bacteria	p__Firmicutes_A	c__Clostridia	o__Lachnospirales	f__Lachnospiraceae	g__CAG-791
3	d__Bacteria	p__Firmicutes_A	c__Clostridia	o__Lachnospirales	f__Lachnospiraceae	g__CAG-95
2	d__Bacteria	p__Firmicutes_A	c__Clostridia	o__Lachnospirales	f__Lachnospiraceae	g__Choladocola
2	d__Bacteria	p__Firmicutes_A	c__Clostridia	o__Lachnospirales	f__Lachnospiraceae	g__Clostridium_Q
22	d__Bacteria	p__Firmicutes_A	c__Clostridia	o__Lachnospirales	f__Lachnospiraceae	g__COE1
12	d__Bacteria	p__Firmicutes_A	c__Clostridia	o__Lachnospirales	f__Lachnospiraceae	g__Copromonas
1	d__Bacteria	p__Firmicutes_A	c__Clostridia	o__Lachnospirales	f__Lachnospiraceae	g__Eisenbergiella
5	d__Bacteria	p__Firmicutes_A	c__Clostridia	o__Lachnospirales	f__Lachnospiraceae	g__Enterocloster
1	d__Bacteria	p__Firmicutes_A	c__Clostridia	o__Lachnospirales	f__Lachnospiraceae	g__Eubacterium_F
1	d__Bacteria	p__Firmicutes_A	c__Clostridia	o__Lachnospirales	f__Lachnospiraceae	g__Eubacterium_G
1	d__Bacteria	p__Firmicutes_A	c__Clostridia	o__Lachnospirales	f__Lachnospiraceae	g__Eubacterium_I
5	d__Bacteria	p__Firmicutes_A	c__Clostridia	o__Lachnospirales	f__Lachnospiraceae	g__Eubacterium_Q
2	d__Bacteria	p__Firmicutes_A	c__Clostridia	o__Lachnospirales	f__Lachnospiraceae	g__Eubacterium_S
14	d__Bacteria	p__Firmicutes_A	c__Clostridia	o__Lachnospirales	f__Lachnospiraceae	g__Faecalimonas
4	d__Bacteria	p__Firmicutes_A	c__Clostridia	o__Lachnospirales	f__Lachnospiraceae	g__Frisingicoccus
6	d__Bacteria	p__Firmicutes_A	c__Clostridia	o__Lachnospirales	f__Lachnospiraceae	g__G11
32	d__Bacteria	p__Firmicutes_A	c__Clostridia	o__Lachnospirales	f__Lachnospiraceae	g__HGM12587
25	d__Bacteria	p__Firmicutes_A	c__Clostridia	o__Lachnospirales	f__Lachnospiraceae	g__ISDg
1	d__Bacteria	p__Firmicutes_A	c__Clostridia	o__Lachnospirales	f__Lachnospiraceae	g__Kineothrix
2	d__Bacteria	p__Firmicutes_A	c__Clostridia	o__Lachnospirales	f__Lachnospiraceae	g__Lachnoclostridium_A
1	d__Bacteria	p__Firmicutes_A	c__Clostridia	o__Lachnospirales	f__Lachnospiraceae	g__Lachnospira
4	d__Bacteria	p__Firmicutes_A	c__Clostridia	o__Lachnospirales	f__Lachnospiraceae	g__Mediterraneibacter
2	d__Bacteria	p__Firmicutes_A	c__Clostridia	o__Lachnospirales	f__Lachnospiraceae	g__MGBC143606
7	d__Bacteria	p__Firmicutes_A	c__Clostridia	o__Lachnospirales	f__Lachnospiraceae	g__NK4A136
3	d__Bacteria	p__Firmicutes_A	c__Clostridia	o__Lachnospirales	f__Lachnospiraceae	g__NK4A144
2	d__Bacteria	p__Firmicutes_A	c__Clostridia	o__Lachnospirales	f__Lachnospiraceae	g__Oliverpabstia
3	d__Bacteria	p__Firmicutes_A	c__Clostridia	o__Lachnospirales	f__Lachnospiraceae	g__Oribacterium
6	d__Bacteria	p__Firmicutes_A	c__Clostridia	o__Lachnospirales	f__Lachnospiraceae	g__Porcincola
12	d__Bacteria	p__Firmicutes_A	c__Clostridia	o__Lachnospirales	f__Lachnospiraceae	g__Pseudobutyrivibrio
2	d__Bacteria	p__Firmicutes_A	c__Clostridia	o__Lachnospirales	f__Lachnospiraceae	g__RGIG1668
2	d__Bacteria	p__Firmicutes_A	c__Clostridia	o__Lachnospirales	f__Lachnospiraceae	g__RGIG1934
3	d__Bacteria	p__Firmicutes_A	c__Clostridia	o__Lachnospirales	f__Lachnospiraceae	g__RGIG3002
1	d__Bacteria	p__Firmicutes_A	c__Clostridia	o__Lachnospirales	f__Lachnospiraceae	g__RGIG3040
2	d__Bacteria	p__Firmicutes_A	c__Clostridia	o__Lachnospirales	f__Lachnospiraceae	g__RGIG423
1	d__Bacteria	p__Firmicutes_A	c__Clostridia	o__Lachnospirales	f__Lachnospiraceae	g__RGIG5021
1	d__Bacteria	p__Firmicutes_A	c__Clostridia	o__Lachnospirales	f__Lachnospiraceae	g__RGIG5612
12	d__Bacteria	p__Firmicutes_A	c__Clostridia	o__Lachnospirales	f__Lachnospiraceae	g__RGIG6307
3	d__Bacteria	p__Firmicutes_A	c__Clostridia	o__Lachnospirales	f__Lachnospiraceae	g__RGIG7193
2	d__Bacteria	p__Firmicutes_A	c__Clostridia	o__Lachnospirales	f__Lachnospiraceae	g__RGIG7926
2	d__Bacteria	p__Firmicutes_A	c__Clostridia	o__Lachnospirales	f__Lachnospiraceae	g__RGIG8306
4	d__Bacteria	p__Firmicutes_A	c__Clostridia	o__Lachnospirales	f__Lachnospiraceae	g__RGIG8767
4	d__Bacteria	p__Firmicutes_A	c__Clostridia	o__Lachnospirales	f__Lachnospiraceae	g__RGIG989
15	d__Bacteria	p__Firmicutes_A	c__Clostridia	o__Lachnospirales	f__Lachnospiraceae	g__Roseburia
2	d__Bacteria	p__Firmicutes_A	c__Clostridia	o__Lachnospirales	f__Lachnospiraceae	g__RUG11237
2	d__Bacteria	p__Firmicutes_A	c__Clostridia	o__Lachnospirales	f__Lachnospiraceae	g__RUG115
32	d__Bacteria	p__Firmicutes_A	c__Clostridia	o__Lachnospirales	f__Lachnospiraceae	g__RUG11977
2	d__Bacteria	p__Firmicutes_A	c__Clostridia	o__Lachnospirales	f__Lachnospiraceae	g__RUG306
1	d__Bacteria	p__Firmicutes_A	c__Clostridia	o__Lachnospirales	f__Lachnospiraceae	g__RUG842
1	d__Bacteria	p__Firmicutes_A	c__Clostridia	o__Lachnospirales	f__Lachnospiraceae	g__Ruminococcus_B
5	d__Bacteria	p__Firmicutes_A	c__Clostridia	o__Lachnospirales	f__Lachnospiraceae	g__Schaedlerella
17	d__Bacteria	p__Firmicutes_A	c__Clostridia	o__Lachnospirales	f__Lachnospiraceae	g__SFDP01
1	d__Bacteria	p__Firmicutes_A	c__Clostridia	o__Lachnospirales	f__Lachnospiraceae	g__SIG280
8	d__Bacteria	p__Firmicutes_A	c__Clostridia	o__Lachnospirales	f__Lachnospiraceae	g__SIG299
4	d__Bacteria	p__Firmicutes_A	c__Clostridia	o__Lachnospirales	f__Lachnospiraceae	g__SIG307
2	d__Bacteria	p__Firmicutes_A	c__Clostridia	o__Lachnospirales	f__Lachnospiraceae	g__SIG332
2	d__Bacteria	p__Firmicutes_A	c__Clostridia	o__Lachnospirales	f__Lachnospiraceae	g__SIG333
2	d__Bacteria	p__Firmicutes_A	c__Clostridia	o__Lachnospirales	f__Lachnospiraceae	g__Stomatobaculum
1	d__Bacteria	p__Firmicutes_A	c__Clostridia	o__Lachnospirales	f__Lachnospiraceae	g__SZUA-448
2	d__Bacteria	p__Firmicutes_A	c__Clostridia	o__Lachnospirales	f__Lachnospiraceae	g__UBA1066
6	d__Bacteria	p__Firmicutes_A	c__Clostridia	o__Lachnospirales	f__Lachnospiraceae	g__UBA1201
6	d__Bacteria	p__Firmicutes_A	c__Clostridia	o__Lachnospirales	f__Lachnospiraceae	g__UBA1258
5	d__Bacteria	p__Firmicutes_A	c__Clostridia	o__Lachnospirales	f__Lachnospiraceae	g__UBA1267
5	d__Bacteria	p__Firmicutes_A	c__Clostridia	o__Lachnospirales	f__Lachnospiraceae	g__UBA1712
1	d__Bacteria	p__Firmicutes_A	c__Clostridia	o__Lachnospirales	f__Lachnospiraceae	g__UBA2821
19	d__Bacteria	p__Firmicutes_A	c__Clostridia	o__Lachnospirales	f__Lachnospiraceae	g__UBA2868
1	d__Bacteria	p__Firmicutes_A	c__Clostridia	o__Lachnospirales	f__Lachnospiraceae	g__UBA2882
1	d__Bacteria	p__Firmicutes_A	c__Clostridia	o__Lachnospirales	f__Lachnospiraceae	g__UBA3633
15	d__Bacteria	p__Firmicutes_A	c__Clostridia	o__Lachnospirales	f__Lachnospiraceae	g__UBA3766
1	d__Bacteria	p__Firmicutes_A	c__Clostridia	o__Lachnospirales	f__Lachnospiraceae	g__UBA3774
3	d__Bacteria	p__Firmicutes_A	c__Clostridia	o__Lachnospirales	f__Lachnospiraceae	g__UBA629
2	d__Bacteria	p__Firmicutes_A	c__Clostridia	o__Lachnospirales	f__Lachnospiraceae	g__UBA6987
1	d__Bacteria	p__Firmicutes_A	c__Clostridia	o__Lachnospirales	f__Lachnospiraceae	g__UBA9722
1	d__Bacteria	p__Firmicutes_A	c__Clostridia	o__Lachnospirales	f__Lachnospiraceae	g__UMGS2037
5	d__Bacteria	p__Firmicutes_A	c__Clostridia	o__Lachnospirales	f__Lachnospiraceae	g__Velocimicrobium
1	d__Bacteria	p__Firmicutes_A	c__Clostridia	o__Lachnospirales	f__Lachnospiraceae	g__Ventrimonas
1	d__Bacteria	p__Firmicutes_A	c__Clostridia	o__Lachnospirales	f__Lachnospiraceae	g__VSOB01
2	d__Bacteria	p__Firmicutes_A	c__Clostridia	o__Lachnospirales	f__Lachnospiraceae	g__W0P33-017
4	d__Bacteria	p__Firmicutes_A	c__Clostridia	o__Lachnospirales	f__Lachnospiraceae	g__Weimeria
3	d__Bacteria	p__Firmicutes_A	c__Clostridia	o__Lachnospirales	f__Lachnospiraceae	g__XBB1006
2	d__Bacteria	p__Firmicutes_A	c__Clostridia	o__Lachnospirales	f__Lachnospiraceae	g__XBB2008
1	d__Bacteria	p__Firmicutes_A	c__Clostridia	o__Lachnospirales	f__Lachnospiraceae	g__XBD2001
4	d__Bacteria	p__Firmicutes_A	c__Clostridia	o__Lachnospirales	f__UBA1390	g__
1	d__Bacteria	p__Firmicutes_A	c__Clostridia	o__Lachnospirales	f__UBA1390	g__RUG760
5	d__Bacteria	p__Firmicutes_A	c__Clostridia	o__Monoglobales	f__Firm-18	g__UBA1775
3	d__Bacteria	p__Firmicutes_A	c__Clostridia	o__Monoglobales	f__Monoglobaceae	g__
10	d__Bacteria	p__Firmicutes_A	c__Clostridia	o__Monoglobales	f__Monoglobaceae	g__SIG440
2	d__Bacteria	p__Firmicutes_A	c__Clostridia	o__Monoglobales	f__Monoglobaceae	g__UMGS1326
1	d__Bacteria	p__Firmicutes_A	c__Clostridia	o__Monoglobales	f__Monoglobaceae	g__UMGS1494
4	d__Bacteria	p__Firmicutes_A	c__Clostridia	o__Oscillospirales	f__Acutalibacteraceae	g__
27	d__Bacteria	p__Firmicutes_A	c__Clostridia	o__Oscillospirales	f__Acutalibacteraceae	g__CAG-177
7	d__Bacteria	p__Firmicutes_A	c__Clostridia	o__Oscillospirales	f__Acutalibacteraceae	g__CAG-488
3	d__Bacteria	p__Firmicutes_A	c__Clostridia	o__Oscillospirales	f__Acutalibacteraceae	g__CAG-557
31	d__Bacteria	p__Firmicutes_A	c__Clostridia	o__Oscillospirales	f__Acutalibacteraceae	g__DTU089
4	d__Bacteria	p__Firmicutes_A	c__Clostridia	o__Oscillospirales	f__Acutalibacteraceae	g__Eubacterium_R
35	d__Bacteria	p__Firmicutes_A	c__Clostridia	o__Oscillospirales	f__Acutalibacteraceae	g__Fimenecus
1	d__Bacteria	p__Firmicutes_A	c__Clostridia	o__Oscillospirales	f__Acutalibacteraceae	g__Fimivicinus
1	d__Bacteria	p__Firmicutes_A	c__Clostridia	o__Oscillospirales	f__Acutalibacteraceae	g__Heritagella
4	d__Bacteria	p__Firmicutes_A	c__Clostridia	o__Oscillospirales	f__Acutalibacteraceae	g__Limousia
4	d__Bacteria	p__Firmicutes_A	c__Clostridia	o__Oscillospirales	f__Acutalibacteraceae	g__RGIG2206
1	d__Bacteria	p__Firmicutes_A	c__Clostridia	o__Oscillospirales	f__Acutalibacteraceae	g__RGIG2774
1	d__Bacteria	p__Firmicutes_A	c__Clostridia	o__Oscillospirales	f__Acutalibacteraceae	g__RGIG2893
4	d__Bacteria	p__Firmicutes_A	c__Clostridia	o__Oscillospirales	f__Acutalibacteraceae	g__RGIG3009
2	d__Bacteria	p__Firmicutes_A	c__Clostridia	o__Oscillospirales	f__Acutalibacteraceae	g__RGIG3926
1	d__Bacteria	p__Firmicutes_A	c__Clostridia	o__Oscillospirales	f__Acutalibacteraceae	g__RGIG426
1	d__Bacteria	p__Firmicutes_A	c__Clostridia	o__Oscillospirales	f__Acutalibacteraceae	g__RGIG7265
2	d__Bacteria	p__Firmicutes_A	c__Clostridia	o__Oscillospirales	f__Acutalibacteraceae	g__RGIG7273
5	d__Bacteria	p__Firmicutes_A	c__Clostridia	o__Oscillospirales	f__Acutalibacteraceae	g__RGIG7384
1	d__Bacteria	p__Firmicutes_A	c__Clostridia	o__Oscillospirales	f__Acutalibacteraceae	g__RGIG8779
5	d__Bacteria	p__Firmicutes_A	c__Clostridia	o__Oscillospirales	f__Acutalibacteraceae	g__RUG11462
24	d__Bacteria	p__Firmicutes_A	c__Clostridia	o__Oscillospirales	f__Acutalibacteraceae	g__RUG420
1	d__Bacteria	p__Firmicutes_A	c__Clostridia	o__Oscillospirales	f__Acutalibacteraceae	g__RUG592
3	d__Bacteria	p__Firmicutes_A	c__Clostridia	o__Oscillospirales	f__Acutalibacteraceae	g__RUG762
10	d__Bacteria	p__Firmicutes_A	c__Clostridia	o__Oscillospirales	f__Acutalibacteraceae	g__RUG806
38	d__Bacteria	p__Firmicutes_A	c__Clostridia	o__Oscillospirales	f__Acutalibacteraceae	g__Ruminococcus_E
18	d__Bacteria	p__Firmicutes_A	c__Clostridia	o__Oscillospirales	f__Acutalibacteraceae	g__SFWF01
2	d__Bacteria	p__Firmicutes_A	c__Clostridia	o__Oscillospirales	f__Acutalibacteraceae	g__SIG554
10	d__Bacteria	p__Firmicutes_A	c__Clostridia	o__Oscillospirales	f__Acutalibacteraceae	g__SIG565
9	d__Bacteria	p__Firmicutes_A	c__Clostridia	o__Oscillospirales	f__Acutalibacteraceae	g__SIG575
3	d__Bacteria	p__Firmicutes_A	c__Clostridia	o__Oscillospirales	f__Acutalibacteraceae	g__SIG589
1	d__Bacteria	p__Firmicutes_A	c__Clostridia	o__Oscillospirales	f__Acutalibacteraceae	g__SIG603
7	d__Bacteria	p__Firmicutes_A	c__Clostridia	o__Oscillospirales	f__Acutalibacteraceae	g__SIG607
23	d__Bacteria	p__Firmicutes_A	c__Clostridia	o__Oscillospirales	f__Acutalibacteraceae	g__UBA1081
3	d__Bacteria	p__Firmicutes_A	c__Clostridia	o__Oscillospirales	f__Acutalibacteraceae	g__UBA1213
3	d__Bacteria	p__Firmicutes_A	c__Clostridia	o__Oscillospirales	f__Acutalibacteraceae	g__UBA1227
2	d__Bacteria	p__Firmicutes_A	c__Clostridia	o__Oscillospirales	f__Acutalibacteraceae	g__UBA1425
17	d__Bacteria	p__Firmicutes_A	c__Clostridia	o__Oscillospirales	f__Acutalibacteraceae	g__UBA5905
58	d__Bacteria	p__Firmicutes_A	c__Clostridia	o__Oscillospirales	f__Acutalibacteraceae	g__UBA6857
64	d__Bacteria	p__Firmicutes_A	c__Clostridia	o__Oscillospirales	f__Acutalibacteraceae	g__UBA737
7	d__Bacteria	p__Firmicutes_A	c__Clostridia	o__Oscillospirales	f__Acutalibacteraceae	g__UBA8612
8	d__Bacteria	p__Firmicutes_A	c__Clostridia	o__Oscillospirales	f__Acutalibacteraceae	g__UMGS1279
3	d__Bacteria	p__Firmicutes_A	c__Clostridia	o__Oscillospirales	f__Acutalibacteraceae	g__UMGS1484
1	d__Bacteria	p__Firmicutes_A	c__Clostridia	o__Oscillospirales	f__Acutalibacteraceae	g__UMGS1491
4	d__Bacteria	p__Firmicutes_A	c__Clostridia	o__Oscillospirales	f__Acutalibacteraceae	g__UMGS1532
14	d__Bacteria	p__Firmicutes_A	c__Clostridia	o__Oscillospirales	f__Acutalibacteraceae	g__UMGS172
48	d__Bacteria	p__Firmicutes_A	c__Clostridia	o__Oscillospirales	f__Acutalibacteraceae	g__UMGS1976
3	d__Bacteria	p__Firmicutes_A	c__Clostridia	o__Oscillospirales	f__Butyricicoccaceae	g__Agathobaculum
4	d__Bacteria	p__Firmicutes_A	c__Clostridia	o__Oscillospirales	f__Butyricicoccaceae	g__Butyricicoccus
2	d__Bacteria	p__Firmicutes_A	c__Clostridia	o__Oscillospirales	f__Butyricicoccaceae	g__RGIG1902
4	d__Bacteria	p__Firmicutes_A	c__Clostridia	o__Oscillospirales	f__Butyricicoccaceae	g__RGIG3513
14	d__Bacteria	p__Firmicutes_A	c__Clostridia	o__Oscillospirales	f__Butyricicoccaceae	g__RGIG7238
14	d__Bacteria	p__Firmicutes_A	c__Clostridia	o__Oscillospirales	f__Butyricicoccaceae	g__UBA4644
23	d__Bacteria	p__Firmicutes_A	c__Clostridia	o__Oscillospirales	f__CAG-272	g__
1	d__Bacteria	p__Firmicutes_A	c__Clostridia	o__Oscillospirales	f__CAG-272	g__Avispirillum
5	d__Bacteria	p__Firmicutes_A	c__Clostridia	o__Oscillospirales	f__CAG-272	g__CAG-272
17	d__Bacteria	p__Firmicutes_A	c__Clostridia	o__Oscillospirales	f__CAG-272	g__CAG-390
151	d__Bacteria	p__Firmicutes_A	c__Clostridia	o__Oscillospirales	f__CAG-272	g__CAG-448
4	d__Bacteria	p__Firmicutes_A	c__Clostridia	o__Oscillospirales	f__CAG-272	g__CAG-841
36	d__Bacteria	p__Firmicutes_A	c__Clostridia	o__Oscillospirales	f__CAG-272	g__Firm-07
8	d__Bacteria	p__Firmicutes_A	c__Clostridia	o__Oscillospirales	f__CAG-272	g__Flemingibacterium
1	d__Bacteria	p__Firmicutes_A	c__Clostridia	o__Oscillospirales	f__CAG-272	g__HGM12650
165	d__Bacteria	p__Firmicutes_A	c__Clostridia	o__Oscillospirales	f__CAG-272	g__HGM12713
53	d__Bacteria	p__Firmicutes_A	c__Clostridia	o__Oscillospirales	f__CAG-272	g__QALR01
12	d__Bacteria	p__Firmicutes_A	c__Clostridia	o__Oscillospirales	f__CAG-272	g__RGIG1023
14	d__Bacteria	p__Firmicutes_A	c__Clostridia	o__Oscillospirales	f__CAG-272	g__RGIG1993
3	d__Bacteria	p__Firmicutes_A	c__Clostridia	o__Oscillospirales	f__CAG-272	g__RGIG1995
43	d__Bacteria	p__Firmicutes_A	c__Clostridia	o__Oscillospirales	f__CAG-272	g__RGIG2000
1	d__Bacteria	p__Firmicutes_A	c__Clostridia	o__Oscillospirales	f__CAG-272	g__RGIG2161
1	d__Bacteria	p__Firmicutes_A	c__Clostridia	o__Oscillospirales	f__CAG-272	g__RGIG3438
6	d__Bacteria	p__Firmicutes_A	c__Clostridia	o__Oscillospirales	f__CAG-272	g__RGIG3925
18	d__Bacteria	p__Firmicutes_A	c__Clostridia	o__Oscillospirales	f__CAG-272	g__RGIG3947
11	d__Bacteria	p__Firmicutes_A	c__Clostridia	o__Oscillospirales	f__CAG-272	g__RGIG3994
58	d__Bacteria	p__Firmicutes_A	c__Clostridia	o__Oscillospirales	f__CAG-272	g__RGIG4608
12	d__Bacteria	p__Firmicutes_A	c__Clostridia	o__Oscillospirales	f__CAG-272	g__RGIG5474
1	d__Bacteria	p__Firmicutes_A	c__Clostridia	o__Oscillospirales	f__CAG-272	g__RGIG6429
7	d__Bacteria	p__Firmicutes_A	c__Clostridia	o__Oscillospirales	f__CAG-272	g__RGIG6816
8	d__Bacteria	p__Firmicutes_A	c__Clostridia	o__Oscillospirales	f__CAG-272	g__RGIG7213
2	d__Bacteria	p__Firmicutes_A	c__Clostridia	o__Oscillospirales	f__CAG-272	g__RGIG7300
1	d__Bacteria	p__Firmicutes_A	c__Clostridia	o__Oscillospirales	f__CAG-272	g__RGIG8399
1	d__Bacteria	p__Firmicutes_A	c__Clostridia	o__Oscillospirales	f__CAG-272	g__RGIG8715
26	d__Bacteria	p__Firmicutes_A	c__Clostridia	o__Oscillospirales	f__CAG-272	g__RGIG8775
4	d__Bacteria	p__Firmicutes_A	c__Clostridia	o__Oscillospirales	f__CAG-272	g__RUG12395
4	d__Bacteria	p__Firmicutes_A	c__Clostridia	o__Oscillospirales	f__CAG-272	g__SIG640
14	d__Bacteria	p__Firmicutes_A	c__Clostridia	o__Oscillospirales	f__CAG-272	g__SIG644
3	d__Bacteria	p__Firmicutes_A	c__Clostridia	o__Oscillospirales	f__CAG-272	g__SIG672
9	d__Bacteria	p__Firmicutes_A	c__Clostridia	o__Oscillospirales	f__CAG-272	g__SIG673
3	d__Bacteria	p__Firmicutes_A	c__Clostridia	o__Oscillospirales	f__CAG-272	g__SIG693
6	d__Bacteria	p__Firmicutes_A	c__Clostridia	o__Oscillospirales	f__CAG-272	g__SIG701
11	d__Bacteria	p__Firmicutes_A	c__Clostridia	o__Oscillospirales	f__CAG-272	g__SIG710
1	d__Bacteria	p__Firmicutes_A	c__Clostridia	o__Oscillospirales	f__CAG-272	g__SIG714
1	d__Bacteria	p__Firmicutes_A	c__Clostridia	o__Oscillospirales	f__CAG-272	g__UBA11512
5	d__Bacteria	p__Firmicutes_A	c__Clostridia	o__Oscillospirales	f__CAG-272	g__UBA1248
412	d__Bacteria	p__Firmicutes_A	c__Clostridia	o__Oscillospirales	f__CAG-272	g__UBA1740
1	d__Bacteria	p__Firmicutes_A	c__Clostridia	o__Oscillospirales	f__CAG-272	g__UBA4717
4	d__Bacteria	p__Firmicutes_A	c__Clostridia	o__Oscillospirales	f__CAG-272	g__UMGS1696
113	d__Bacteria	p__Firmicutes_A	c__Clostridia	o__Oscillospirales	f__CAG-272	g__UMGS1865
9	d__Bacteria	p__Firmicutes_A	c__Clostridia	o__Oscillospirales	f__CAG-272	g__UMGS731
5	d__Bacteria	p__Firmicutes_A	c__Clostridia	o__Oscillospirales	f__CAG-272	g__UMGS902
1	d__Bacteria	p__Firmicutes_A	c__Clostridia	o__Oscillospirales	f__CAG-382	g__
2	d__Bacteria	p__Firmicutes_A	c__Clostridia	o__Oscillospirales	f__CAG-382	g__RGIG5579
2	d__Bacteria	p__Firmicutes_A	c__Clostridia	o__Oscillospirales	f__CAG-382	g__RGIG6353
1	d__Bacteria	p__Firmicutes_A	c__Clostridia	o__Oscillospirales	f__CAG-382	g__RUG14179
7	d__Bacteria	p__Firmicutes_A	c__Clostridia	o__Oscillospirales	f__CAG-382	g__SFLA01
4	d__Bacteria	p__Firmicutes_A	c__Clostridia	o__Oscillospirales	f__CAG-382	g__SIG622
1	d__Bacteria	p__Firmicutes_A	c__Clostridia	o__Oscillospirales	f__CAG-382	g__SIG685
3	d__Bacteria	p__Firmicutes_A	c__Clostridia	o__Oscillospirales	f__CAG-382	g__UBA1206
28	d__Bacteria	p__Firmicutes_A	c__Clostridia	o__Oscillospirales	f__CAG-382	g__UBA1752
5	d__Bacteria	p__Firmicutes_A	c__Clostridia	o__Oscillospirales	f__CAG-382	g__UMGS1052
3	d__Bacteria	p__Firmicutes_A	c__Clostridia	o__Oscillospirales	f__CAG-382	g__UMGS1387
1	d__Bacteria	p__Firmicutes_A	c__Clostridia	o__Oscillospirales	f__CAG-382	g__Woodwardibium
1	d__Bacteria	p__Firmicutes_A	c__Clostridia	o__Oscillospirales	f__JAAYXM01	g__RGIG7332
2	d__Bacteria	p__Firmicutes_A	c__Clostridia	o__Oscillospirales	f__JAAYXM01	g__SIG480
1	d__Bacteria	p__Firmicutes_A	c__Clostridia	o__Oscillospirales	f__JAAYXM01	g__SIG510
11	d__Bacteria	p__Firmicutes_A	c__Clostridia	o__Oscillospirales	f__Oscillospiraceae	g__
1	d__Bacteria	p__Firmicutes_A	c__Clostridia	o__Oscillospirales	f__Oscillospiraceae	g__Alloscillospira
2	d__Bacteria	p__Firmicutes_A	c__Clostridia	o__Oscillospirales	f__Oscillospiraceae	g__Avoscillospira
3	d__Bacteria	p__Firmicutes_A	c__Clostridia	o__Oscillospirales	f__Oscillospiraceae	g__CAG-103
1	d__Bacteria	p__Firmicutes_A	c__Clostridia	o__Oscillospirales	f__Oscillospiraceae	g__CAG-170
22	d__Bacteria	p__Firmicutes_A	c__Clostridia	o__Oscillospirales	f__Oscillospiraceae	g__CAG-83
17	d__Bacteria	p__Firmicutes_A	c__Clostridia	o__Oscillospirales	f__Oscillospiraceae	g__Dysosmobacter
1	d__Bacteria	p__Firmicutes_A	c__Clostridia	o__Oscillospirales	f__Oscillospiraceae	g__Enterenecus
4	d__Bacteria	p__Firmicutes_A	c__Clostridia	o__Oscillospirales	f__Oscillospiraceae	g__ER4
4	d__Bacteria	p__Firmicutes_A	c__Clostridia	o__Oscillospirales	f__Oscillospiraceae	g__Evtepia
382	d__Bacteria	p__Firmicutes_A	c__Clostridia	o__Oscillospirales	f__Oscillospiraceae	g__Faecousia
7	d__Bacteria	p__Firmicutes_A	c__Clostridia	o__Oscillospirales	f__Oscillospiraceae	g__Flavonifractor
1	d__Bacteria	p__Firmicutes_A	c__Clostridia	o__Oscillospirales	f__Oscillospiraceae	g__Heteroscilispira
4	d__Bacteria	p__Firmicutes_A	c__Clostridia	o__Oscillospirales	f__Oscillospiraceae	g__HGM13010
23	d__Bacteria	p__Firmicutes_A	c__Clostridia	o__Oscillospirales	f__Oscillospiraceae	g__Lawsonibacter
35	d__Bacteria	p__Firmicutes_A	c__Clostridia	o__Oscillospirales	f__Oscillospiraceae	g__Limivicinus
2	d__Bacteria	p__Firmicutes_A	c__Clostridia	o__Oscillospirales	f__Oscillospiraceae	g__Pelethomonas
1	d__Bacteria	p__Firmicutes_A	c__Clostridia	o__Oscillospirales	f__Oscillospiraceae	g__Pseudoscilispira
1	d__Bacteria	p__Firmicutes_A	c__Clostridia	o__Oscillospirales	f__Oscillospiraceae	g__RGIG6097
1	d__Bacteria	p__Firmicutes_A	c__Clostridia	o__Oscillospirales	f__Oscillospiraceae	g__RGIG6375
1	d__Bacteria	p__Firmicutes_A	c__Clostridia	o__Oscillospirales	f__Oscillospiraceae	g__RGIG6969
6	d__Bacteria	p__Firmicutes_A	c__Clostridia	o__Oscillospirales	f__Oscillospiraceae	g__RGIG7114
2	d__Bacteria	p__Firmicutes_A	c__Clostridia	o__Oscillospirales	f__Oscillospiraceae	g__RGIG7949
1	d__Bacteria	p__Firmicutes_A	c__Clostridia	o__Oscillospirales	f__Oscillospiraceae	g__RGIG8048
4	d__Bacteria	p__Firmicutes_A	c__Clostridia	o__Oscillospirales	f__Oscillospiraceae	g__UBA1774
1	d__Bacteria	p__Firmicutes_A	c__Clostridia	o__Oscillospirales	f__Oscillospiraceae	g__UBA2658
8	d__Bacteria	p__Firmicutes_A	c__Clostridia	o__Oscillospirales	f__Oscillospiraceae	g__UBA2922
3	d__Bacteria	p__Firmicutes_A	c__Clostridia	o__Oscillospirales	f__Oscillospiraceae	g__UBA738
1	d__Bacteria	p__Firmicutes_A	c__Clostridia	o__Oscillospirales	f__Oscillospiraceae	g__UMGS1766
2	d__Bacteria	p__Firmicutes_A	c__Clostridia	o__Oscillospirales	f__QAKW01	g__Firm-08
1	d__Bacteria	p__Firmicutes_A	c__Clostridia	o__Oscillospirales	f__QAMX01	g__QAMX01
2	d__Bacteria	p__Firmicutes_A	c__Clostridia	o__Oscillospirales	f__QAMX01	g__RGIG1911
1	d__Bacteria	p__Firmicutes_A	c__Clostridia	o__Oscillospirales	f__QAMX01	g__RUG11797
1	d__Bacteria	p__Firmicutes_A	c__Clostridia	o__Oscillospirales	f__QAMX01	g__SIG499
1	d__Bacteria	p__Firmicutes_A	c__Clostridia	o__Oscillospirales	f__RGIG7773	g__RGIG7773
3	d__Bacteria	p__Firmicutes_A	c__Clostridia	o__Oscillospirales	f__RGIG8002	g__RGIG8002
1	d__Bacteria	p__Firmicutes_A	c__Clostridia	o__Oscillospirales	f__Ruminococcaceae	g__
2	d__Bacteria	p__Firmicutes_A	c__Clostridia	o__Oscillospirales	f__Ruminococcaceae	g__Anaerofilum
4	d__Bacteria	p__Firmicutes_A	c__Clostridia	o__Oscillospirales	f__Ruminococcaceae	g__Angelakisella
1	d__Bacteria	p__Firmicutes_A	c__Clostridia	o__Oscillospirales	f__Ruminococcaceae	g__CAG-115
12	d__Bacteria	p__Firmicutes_A	c__Clostridia	o__Oscillospirales	f__Ruminococcaceae	g__Faecalibacterium
3	d__Bacteria	p__Firmicutes_A	c__Clostridia	o__Oscillospirales	f__Ruminococcaceae	g__Faeciplasma
12	d__Bacteria	p__Firmicutes_A	c__Clostridia	o__Oscillospirales	f__Ruminococcaceae	g__Firm-04
6	d__Bacteria	p__Firmicutes_A	c__Clostridia	o__Oscillospirales	f__Ruminococcaceae	g__Fournierella
5	d__Bacteria	p__Firmicutes_A	c__Clostridia	o__Oscillospirales	f__Ruminococcaceae	g__Gemmiger
1	d__Bacteria	p__Firmicutes_A	c__Clostridia	o__Oscillospirales	f__Ruminococcaceae	g__Gemmiger_A
1	d__Bacteria	p__Firmicutes_A	c__Clostridia	o__Oscillospirales	f__Ruminococcaceae	g__Heteroruminococcus
1	d__Bacteria	p__Firmicutes_A	c__Clostridia	o__Oscillospirales	f__Ruminococcaceae	g__HGM13222
1	d__Bacteria	p__Firmicutes_A	c__Clostridia	o__Oscillospirales	f__Ruminococcaceae	g__HUN007
7	d__Bacteria	p__Firmicutes_A	c__Clostridia	o__Oscillospirales	f__Ruminococcaceae	g__Negativibacillus
1	d__Bacteria	p__Firmicutes_A	c__Clostridia	o__Oscillospirales	f__Ruminococcaceae	g__Pseudoruminococcus_B
14	d__Bacteria	p__Firmicutes_A	c__Clostridia	o__Oscillospirales	f__Ruminococcaceae	g__RGIG3102
1	d__Bacteria	p__Firmicutes_A	c__Clostridia	o__Oscillospirales	f__Ruminococcaceae	g__RGIG7389
1	d__Bacteria	p__Firmicutes_A	c__Clostridia	o__Oscillospirales	f__Ruminococcaceae	g__RGIG8367
1	d__Bacteria	p__Firmicutes_A	c__Clostridia	o__Oscillospirales	f__Ruminococcaceae	g__RGIG9114
13	d__Bacteria	p__Firmicutes_A	c__Clostridia	o__Oscillospirales	f__Ruminococcaceae	g__RUG11783
1	d__Bacteria	p__Firmicutes_A	c__Clostridia	o__Oscillospirales	f__Ruminococcaceae	g__Ruminiclostridium_E
19	d__Bacteria	p__Firmicutes_A	c__Clostridia	o__Oscillospirales	f__Ruminococcaceae	g__Ruminococcus
3	d__Bacteria	p__Firmicutes_A	c__Clostridia	o__Oscillospirales	f__Ruminococcaceae	g__Ruminococcus_D
1	d__Bacteria	p__Firmicutes_A	c__Clostridia	o__Oscillospirales	f__Ruminococcaceae	g__Ruthenibacterium
1	d__Bacteria	p__Firmicutes_A	c__Clostridia	o__Oscillospirales	f__Ruminococcaceae	g__SFJ001
5	d__Bacteria	p__Firmicutes_A	c__Clostridia	o__Oscillospirales	f__Ruminococcaceae	g__SIG578
7	d__Bacteria	p__Firmicutes_A	c__Clostridia	o__Oscillospirales	f__Ruminococcaceae	g__UBA11540
1	d__Bacteria	p__Firmicutes_A	c__Clostridia	o__Oscillospirales	f__Ruminococcaceae	g__UBA3855
2	d__Bacteria	p__Firmicutes_A	c__Clostridia	o__Oscillospirales	f__Ruminococcaceae	g__UBA866
13	d__Bacteria	p__Firmicutes_A	c__Clostridia	o__Oscillospirales	f__Ruminococcaceae	g__UMGS1668
1	d__Bacteria	p__Firmicutes_A	c__Clostridia	o__Oscillospirales	f__UBA644	g__HGM12619
1	d__Bacteria	p__Firmicutes_A	c__Clostridia	o__Oscillospirales	f__UBA644	g__RGIG995
2	d__Bacteria	p__Firmicutes_A	c__Clostridia	o__Oscillospirales	f__UMGS1783	g__
1	d__Bacteria	p__Firmicutes_A	c__Clostridia	o__Peptostreptococcales	f__Anaerovoracaceae	g__
1	d__Bacteria	p__Firmicutes_A	c__Clostridia	o__Peptostreptococcales	f__Anaerovoracaceae	g__Avanaerovorax
3	d__Bacteria	p__Firmicutes_A	c__Clostridia	o__Peptostreptococcales	f__Anaerovoracaceae	g__CAG-238
1	d__Bacteria	p__Firmicutes_A	c__Clostridia	o__Peptostreptococcales	f__Anaerovoracaceae	g__Copromorpha
2	d__Bacteria	p__Firmicutes_A	c__Clostridia	o__Peptostreptococcales	f__Anaerovoracaceae	g__Eubacterium_B
1	d__Bacteria	p__Firmicutes_A	c__Clostridia	o__Peptostreptococcales	f__Anaerovoracaceae	g__Eubacterium_M
1	d__Bacteria	p__Firmicutes_A	c__Clostridia	o__Peptostreptococcales	f__Anaerovoracaceae	g__Eubacterium_T
4	d__Bacteria	p__Firmicutes_A	c__Clostridia	o__Peptostreptococcales	f__Anaerovoracaceae	g__Fimisoma
2	d__Bacteria	p__Firmicutes_A	c__Clostridia	o__Peptostreptococcales	f__Anaerovoracaceae	g__Hornefia
3	d__Bacteria	p__Firmicutes_A	c__Clostridia	o__Peptostreptococcales	f__Anaerovoracaceae	g__RGIG446
1	d__Bacteria	p__Firmicutes_A	c__Clostridia	o__Peptostreptococcales	f__Anaerovoracaceae	g__RGIG7111
3	d__Bacteria	p__Firmicutes_A	c__Clostridia	o__Peptostreptococcales	f__Anaerovoracaceae	g__RGIG7179
1	d__Bacteria	p__Firmicutes_A	c__Clostridia	o__Peptostreptococcales	f__Anaerovoracaceae	g__RGIG7444
5	d__Bacteria	p__Firmicutes_A	c__Clostridia	o__Peptostreptococcales	f__Anaerovoracaceae	g__RUG099
2	d__Bacteria	p__Firmicutes_A	c__Clostridia	o__Peptostreptococcales	f__Anaerovoracaceae	g__RUG11894
2	d__Bacteria	p__Firmicutes_A	c__Clostridia	o__Peptostreptococcales	f__Anaerovoracaceae	g__RUG13409
4	d__Bacteria	p__Firmicutes_A	c__Clostridia	o__Peptostreptococcales	f__Anaerovoracaceae	g__RUG754
1	d__Bacteria	p__Firmicutes_A	c__Clostridia	o__Peptostreptococcales	f__Anaerovoracaceae	g__SIG262
2	d__Bacteria	p__Firmicutes_A	c__Clostridia	o__Peptostreptococcales	f__Anaerovoracaceae	g__UBA3738
2	d__Bacteria	p__Firmicutes_A	c__Clostridia	o__Peptostreptococcales	f__Peptostreptococcaceae	g__Romboutsia
2	d__Bacteria	p__Firmicutes_A	c__Clostridia	o__RGIG6154	f__RGIG6154	g__RGIG6154
1	d__Bacteria	p__Firmicutes_A	c__Clostridia	o__RGIG6154	f__RGIG6154	g__RGIG8700
5	d__Bacteria	p__Firmicutes_A	c__Clostridia	o__RUG12999	f__RUG12999	g__RGIG7450
1	d__Bacteria	p__Firmicutes_A	c__Clostridia	o__RUG12999	f__RUG12999	g__RUG12999
20	d__Bacteria	p__Firmicutes_A	c__Clostridia	o__Saccharofermentanales	f__Saccharofermentanaceae	g__Firm-16
62	d__Bacteria	p__Firmicutes_A	c__Clostridia	o__Saccharofermentanales	f__Saccharofermentanaceae	g__Saccharofermentans
5	d__Bacteria	p__Firmicutes_A	c__Clostridia	o__TANB77	f__CAG-465	g__UMGS1649
17	d__Bacteria	p__Firmicutes_A	c__Clostridia	o__TANB77	f__CAG-508	g__CAG-269
2	d__Bacteria	p__Firmicutes_A	c__Clostridia	o__TANB77	f__CAG-508	g__CAG-273
7	d__Bacteria	p__Firmicutes_A	c__Clostridia	o__TANB77	f__CAG-508	g__CAG-793
2	d__Bacteria	p__Firmicutes_A	c__Clostridia	o__TANB77	f__CAG-508	g__HGM13634
1	d__Bacteria	p__Firmicutes_A	c__Clostridia	o__TANB77	f__CAG-508	g__Scatovivens
1	d__Bacteria	p__Firmicutes_A	c__Clostridia	o__UBA1212	f__	g__
6	d__Bacteria	p__Firmicutes_A	c__Clostridia	o__UBA1212	f__RGIG7378	g__RGIG7378
4	d__Bacteria	p__Firmicutes_A	c__Clostridia	o__UBA1212	f__UBA1212	g__UBA1212
4	d__Bacteria	p__Firmicutes_A	c__Clostridia	o__UBA1212	f__UBA1255	g__Egerieisoma
4	d__Bacteria	p__Firmicutes_A	c__Clostridia	o__UBA1212	f__UBA1255	g__RGIG9099
3	d__Bacteria	p__Firmicutes_A	c__Clostridia	o__UBA1212	f__UBA1255	g__SIG424
2	d__Bacteria	p__Firmicutes_A	c__Clostridia	o__UBA1212	f__UBA1255	g__UBA1255
1	d__Bacteria	p__Firmicutes_A	c__Clostridia	o__UBA1381	f__UBA1381	g__
1	d__Bacteria	p__Firmicutes_A	c__Clostridia	o__UBA1381	f__UBA1381	g__HGM11525
6	d__Bacteria	p__Firmicutes_A	c__Clostridia	o__UBA1381	f__UBA1381	g__Ornithomonoglobus
1	d__Bacteria	p__Firmicutes_A	c__Clostridia	o__UBA1381	f__UBA1381	g__RGIG1988
3	d__Bacteria	p__Firmicutes_A	c__Clostridia	o__UBA1381	f__UBA1381	g__RGIG9115
8	d__Bacteria	p__Firmicutes_A	c__Clostridia	o__UBA1381	f__UBA1381	g__UBA1738
1	d__Bacteria	p__Firmicutes_A	c__Clostridia	o__UBA1381	f__UBA9506	g__RGIG1666
7	d__Bacteria	p__Firmicutes_A	c__Clostridia	o__UBA1381	f__UBA9506	g__UBA9506
1	d__Bacteria	p__Firmicutes_A	c__Clostridia	o__UBA1381	f__UBA9506	g__UMGS755
3	d__Bacteria	p__Firmicutes_A	c__Clostridia	o__UMGS1810	f__UMGS1810	g__
6	d__Bacteria	p__Firmicutes_A	c__Clostridia	o__UMGS1810	f__UMGS1810	g__RGIG1828
4	d__Bacteria	p__Firmicutes_A	c__Clostridia	o__UMGS1810	f__UMGS1810	g__RGIG4708
3	d__Bacteria	p__Firmicutes_A	c__Clostridia	o__UMGS1810	f__UMGS1810	g__RGIG8748
1	d__Bacteria	p__Firmicutes_A	c__Clostridia	o__UMGS1810	f__UMGS1810	g__SIG435
1	d__Bacteria	p__Firmicutes_A	c__Clostridia	o__UMGS1810	f__UMGS1810	g__SIG455
1	d__Bacteria	p__Firmicutes_A	c__Clostridia	o__UMGS1810	f__UMGS1810	g__UMGS1810
3	d__Bacteria	p__Firmicutes_A	c__Clostridia	o__UMGS1840	f__HGM11507	g__SIG450
3	d__Bacteria	p__Firmicutes_A	c__Clostridia	o__UMGS1840	f__UMGS1840	g__SIG452
3	d__Bacteria	p__Firmicutes_A	c__Clostridia	o__UMGS1840	f__UMGS1840	g__UMGS1840
2	d__Bacteria	p__Firmicutes_A	c__Clostridia	o__UMGS1883	f__HGM11501	g__RGIG1017
1	d__Bacteria	p__Firmicutes_A	c__Clostridia	o__UMGS1883	f__UMGS1540	g__
1	d__Bacteria	p__Firmicutes_A	c__Clostridia	o__UMGS1883	f__UMGS1540	g__SIG447
1	d__Bacteria	p__Firmicutes_A	c__Clostridia	o__UMGS1883	f__UMGS1540	g__UMGS1540
2	d__Bacteria	p__Firmicutes_A	c__Clostridia	o__UMGS1883	f__UMGS1883	g__RGIG1927
14	d__Bacteria	p__Firmicutes_A	c__Clostridia	o__UMGS1883	f__UMGS1883	g__UMGS1883
1	d__Bacteria	p__Firmicutes_B	c__Dehalobacteriia	o__UBA4068	f__UBA4068	g__RGIG3155
2	d__Bacteria	p__Firmicutes_B	c__Dehalobacteriia	o__UBA4068	f__UBA5755	g__Avidehalobacter
1	d__Bacteria	p__Firmicutes_B	c__Dehalobacteriia	o__UBA7702	f__UBA7702	g__UBA7702
40	d__Bacteria	p__Firmicutes_B	c__Peptococcia	o__Peptococcales	f__Peptococcaceae	g__UBA7185
4	d__Bacteria	p__Firmicutes	c__Bacilli	o__Acholeplasmatales	f__Anaeroplasmataceae	g__
5	d__Bacteria	p__Firmicutes	c__Bacilli	o__Acholeplasmatales	f__Anaeroplasmataceae	g__Anaeroplasma
4	d__Bacteria	p__Firmicutes	c__Bacilli	o__Acholeplasmatales	f__Anaeroplasmataceae	g__RGIG10196
1	d__Bacteria	p__Firmicutes	c__Bacilli	o__Acholeplasmatales	f__Anaeroplasmataceae	g__UBA3206
1	d__Bacteria	p__Firmicutes	c__Bacilli	o__Erysipelotrichales	f__Coprobacillaceae	g__Catenibacterium
1	d__Bacteria	p__Firmicutes	c__Bacilli	o__Erysipelotrichales	f__Coprobacillaceae	g__Erysipelatoclostridium
7	d__Bacteria	p__Firmicutes	c__Bacilli	o__Erysipelotrichales	f__Coprobacillaceae	g__Kandleria
1	d__Bacteria	p__Firmicutes	c__Bacilli	o__Erysipelotrichales	f__Coprobacillaceae	g__MGBC140090
2	d__Bacteria	p__Firmicutes	c__Bacilli	o__Erysipelotrichales	f__Coprobacillaceae	g__Sharpea
1	d__Bacteria	p__Firmicutes	c__Bacilli	o__Erysipelotrichales	f__Erysipelotrichaceae	g__Allobaculum
9	d__Bacteria	p__Firmicutes	c__Bacilli	o__Erysipelotrichales	f__Erysipelotrichaceae	g__Bulleidia
1	d__Bacteria	p__Firmicutes	c__Bacilli	o__Erysipelotrichales	f__Erysipelotrichaceae	g__Faecalicoccus
3	d__Bacteria	p__Firmicutes	c__Bacilli	o__Erysipelotrichales	f__Erysipelotrichaceae	g__Holdemanella
1	d__Bacteria	p__Firmicutes	c__Bacilli	o__Erysipelotrichales	f__Erysipelotrichaceae	g__Longicatena
4	d__Bacteria	p__Firmicutes	c__Bacilli	o__Erysipelotrichales	f__Erysipelotrichaceae	g__RGIG1896
1	d__Bacteria	p__Firmicutes	c__Bacilli	o__Erysipelotrichales	f__Erysipelotrichaceae	g__RGIG4607
1	d__Bacteria	p__Firmicutes	c__Bacilli	o__Erysipelotrichales	f__Erysipelotrichaceae	g__RUG521
2	d__Bacteria	p__Firmicutes	c__Bacilli	o__Erysipelotrichales	f__Erysipelotrichaceae	g__UBA1783
15	d__Bacteria	p__Firmicutes	c__Bacilli	o__Erysipelotrichales	f__Erysipelotrichaceae	g__UBA636
6	d__Bacteria	p__Firmicutes	c__Bacilli	o__Izemoplasmatales	f__UBA1188	g__UBA1188
2	d__Bacteria	p__Firmicutes	c__Bacilli	o__Lactobacillales	f__Lactobacillaceae	g__Lactobacillus
1	d__Bacteria	p__Firmicutes	c__Bacilli	o__Lactobacillales	f__Lactobacillaceae	g__Ligilactobacillus
2	d__Bacteria	p__Firmicutes	c__Bacilli	o__Lactobacillales	f__Lactobacillaceae	g__Limosilactobacillus
1	d__Bacteria	p__Firmicutes	c__Bacilli	o__Lactobacillales	f__Listeriaceae	g__Brochothrix
2	d__Bacteria	p__Firmicutes	c__Bacilli	o__Lactobacillales	f__Streptococcaceae	g__Streptococcus
3	d__Bacteria	p__Firmicutes	c__Bacilli	o__ML615J-28	f__CAG-313	g__
3	d__Bacteria	p__Firmicutes	c__Bacilli	o__ML615J-28	f__CAG-313	g__CAG-313
1	d__Bacteria	p__Firmicutes	c__Bacilli	o__ML615J-28	f__CAG-313	g__CAJGCS01
1	d__Bacteria	p__Firmicutes	c__Bacilli	o__ML615J-28	f__CAG-313	g__HGM10611
6	d__Bacteria	p__Firmicutes	c__Bacilli	o__ML615J-28	f__CAG-313	g__UBA1231
6	d__Bacteria	p__Firmicutes	c__Bacilli	o__ML615J-28	f__CAG-313	g__UBA1737
3	d__Bacteria	p__Firmicutes	c__Bacilli	o__ML615J-28	f__CAG-698	g__
2	d__Bacteria	p__Firmicutes	c__Bacilli	o__ML615J-28	f__CAG-698	g__CAG-698
1	d__Bacteria	p__Firmicutes	c__Bacilli	o__ML615J-28	f__CAG-698	g__JAAYBG01
3	d__Bacteria	p__Firmicutes	c__Bacilli	o__ML615J-28	f__CAG-698	g__RGIG3506
9	d__Bacteria	p__Firmicutes	c__Bacilli	o__ML615J-28	f__CAG-698	g__RGIG8164
2	d__Bacteria	p__Firmicutes	c__Bacilli	o__Mycoplasmatales	f__Mycoplasmoidaceae	g__RGIG1987
4	d__Bacteria	p__Firmicutes	c__Bacilli	o__Mycoplasmatales	f__Mycoplasmoidaceae	g__RUG11194
1	d__Bacteria	p__Firmicutes	c__Bacilli	o__RF39	f__UBA660	g__Aphodocola
1	d__Bacteria	p__Firmicutes	c__Bacilli	o__RF39	f__UBA660	g__CAG-1000
1	d__Bacteria	p__Firmicutes	c__Bacilli	o__RF39	f__UBA660	g__CAG-302
1	d__Bacteria	p__Firmicutes	c__Bacilli	o__RF39	f__UBA660	g__CAG-582
7	d__Bacteria	p__Firmicutes	c__Bacilli	o__RF39	f__UBA660	g__CAG-605
1	d__Bacteria	p__Firmicutes	c__Bacilli	o__RF39	f__UBA660	g__CAG-762
1	d__Bacteria	p__Firmicutes	c__Bacilli	o__RF39	f__UBA660	g__CAG-877
1	d__Bacteria	p__Firmicutes	c__Bacilli	o__RF39	f__UBA660	g__CAG-914
5	d__Bacteria	p__Firmicutes	c__Bacilli	o__RF39	f__UBA660	g__CAJGDV01
6	d__Bacteria	p__Firmicutes	c__Bacilli	o__RF39	f__UBA660	g__Coprovivens
1	d__Bacteria	p__Firmicutes	c__Bacilli	o__RF39	f__UBA660	g__Faecimonas
1	d__Bacteria	p__Firmicutes	c__Bacilli	o__RF39	f__UBA660	g__Onthousia
1	d__Bacteria	p__Firmicutes	c__Bacilli	o__RF39	f__UBA660	g__RGIG8386
2	d__Bacteria	p__Firmicutes	c__Bacilli	o__RF39	f__UBA660	g__RUG11198
1	d__Bacteria	p__Firmicutes	c__Bacilli	o__RF39	f__UBA660	g__RUG11867
3	d__Bacteria	p__Firmicutes	c__Bacilli	o__RF39	f__UBA660	g__RUG11890
1	d__Bacteria	p__Firmicutes	c__Bacilli	o__RF39	f__UBA660	g__RUG12438
2	d__Bacteria	p__Firmicutes	c__Bacilli	o__RF39	f__UBA660	g__RUG12783
2	d__Bacteria	p__Firmicutes	c__Bacilli	o__RF39	f__UBA660	g__RUG13038
5	d__Bacteria	p__Firmicutes	c__Bacilli	o__RF39	f__UBA660	g__RUG13160
1	d__Bacteria	p__Firmicutes	c__Bacilli	o__RF39	f__UBA660	g__RUG14891
2	d__Bacteria	p__Firmicutes	c__Bacilli	o__RF39	f__UBA660	g__RUG343
3	d__Bacteria	p__Firmicutes	c__Bacilli	o__RF39	f__UBA660	g__RUG705
1	d__Bacteria	p__Firmicutes	c__Bacilli	o__RF39	f__UBA660	g__SIG200
2	d__Bacteria	p__Firmicutes	c__Bacilli	o__RF39	f__UBA660	g__UBA2730
3	d__Bacteria	p__Firmicutes	c__Bacilli	o__RF39	f__UBA660	g__UBA3631
8	d__Bacteria	p__Firmicutes	c__Bacilli	o__RF39	f__UBA660	g__UBA3789
2	d__Bacteria	p__Firmicutes	c__Bacilli	o__RF39	f__UBA660	g__UBA5578
1	d__Bacteria	p__Firmicutes	c__Bacilli	o__RF39	f__UBA660	g__UBA6985
1	d__Bacteria	p__Firmicutes	c__Bacilli	o__RF39	f__UBA660	g__UMGS1613
1	d__Bacteria	p__Firmicutes	c__Bacilli	o__RF39	f__UBA660	g__Ventrenecus
7	d__Bacteria	p__Firmicutes	c__Bacilli	o__RFN20	f__CAG-288	g__Enterosoma
1	d__Bacteria	p__Firmicutes	c__Bacilli	o__RFN20	f__CAG-288	g__Scatoplasma
4	d__Bacteria	p__Firmicutes	c__Bacilli	o__RFN20	f__CAG-449	g__UBA3210
2	d__Bacteria	p__Firmicutes	c__Bacilli	o__RFN20	f__CAG-631	g__
3	d__Bacteria	p__Firmicutes	c__Bacilli	o__RFN20	f__CAG-826	g__
4	d__Bacteria	p__Firmicutes	c__Bacilli	o__RFN20	f__CAG-826	g__Alectryobacillus
13	d__Bacteria	p__Firmicutes	c__Bacilli	o__RFN20	f__CAG-826	g__Enteromonas
5	d__Bacteria	p__Firmicutes	c__Bacilli	o__RFN20	f__CAG-826	g__Onthovivens
3	d__Bacteria	p__Firmicutes	c__Bacilli	o__RFN20	f__CAG-826	g__RGIG5418
1	d__Bacteria	p__Firmicutes	c__Bacilli	o__RFN20	f__CAG-826	g__RGIG9670
7	d__Bacteria	p__Firmicutes	c__Bacilli	o__RFN20	f__CAG-826	g__RUG13091
18	d__Bacteria	p__Firmicutes	c__Bacilli	o__RFN20	f__CAG-826	g__RUG14515
3	d__Bacteria	p__Firmicutes	c__Bacilli	o__RFN20	f__CAG-826	g__SIG220
6	d__Bacteria	p__Firmicutes	c__Bacilli	o__RFN20	f__CAG-826	g__UBA2450
18	d__Bacteria	p__Firmicutes	c__Bacilli	o__RFN20	f__CAG-826	g__UBA3207
19	d__Bacteria	p__Firmicutes	c__Bacilli	o__RFN20	f__CAG-826	g__UBA4951
2	d__Bacteria	p__Firmicutes	c__Bacilli	o__RFN20	f__DUOF01	g__RGIG6178
1	d__Bacteria	p__Firmicutes	c__Bacilli	o__RFN20	f__DUOF01	g__SIG223
1	d__Bacteria	p__Firmicutes	c__Bacilli	o__RFN20	f__	g__
3	d__Bacteria	p__Firmicutes	c__Bacilli	o__RFN20	f__UBA1709	g__
2	d__Bacteria	p__Firmicutes	c__Bacilli	o__RFN20	f__UBA1709	g__JAAZGG01
2	d__Bacteria	p__Firmicutes_C	c__DUMD01	o__	f__	g__
9	d__Bacteria	p__Firmicutes_C	c__Negativicutes	o__Acidaminococcales	f__Acidaminococcaceae	g__Acidaminococcus
1	d__Bacteria	p__Firmicutes_C	c__Negativicutes	o__Acidaminococcales	f__Acidaminococcaceae	g__Phascolarctobacterium
96	d__Bacteria	p__Firmicutes_C	c__Negativicutes	o__Acidaminococcales	f__Acidaminococcaceae	g__Phascolarctobacterium_A
25	d__Bacteria	p__Firmicutes_C	c__Negativicutes	o__Acidaminococcales	f__Acidaminococcaceae	g__Succiniclasticum
23	d__Bacteria	p__Firmicutes_C	c__Negativicutes	o__Selenomonadales	f__Selenomonadaceae	g__Anaerovibrio
2	d__Bacteria	p__Firmicutes_C	c__Negativicutes	o__Selenomonadales	f__Selenomonadaceae	g__Mitsuokella
7	d__Bacteria	p__Firmicutes_C	c__Negativicutes	o__Selenomonadales	f__Selenomonadaceae	g__Quinella
5	d__Bacteria	p__Firmicutes_C	c__Negativicutes	o__Selenomonadales	f__Selenomonadaceae	g__RUG12372
3	d__Bacteria	p__Firmicutes_C	c__Negativicutes	o__Selenomonadales	f__Selenomonadaceae	g__Selenomonas_A
17	d__Bacteria	p__Firmicutes_C	c__Negativicutes	o__Selenomonadales	f__Selenomonadaceae	g__Selenomonas_C
1	d__Bacteria	p__Firmicutes_C	c__Negativicutes	o__Selenomonadales	f__Selenomonadaceae	g__UBA2897
1	d__Bacteria	p__Firmicutes_C	c__Negativicutes	o__Veillonellales	f__Dialisteraceae	g__Allisonella
2	d__Bacteria	p__Firmicutes_C	c__Negativicutes	o__Veillonellales	f__Dialisteraceae	g__Dialister
5	d__Bacteria	p__Firmicutes_C	c__Negativicutes	o__Veillonellales	f__Megasphaeraceae	g__Caecibacter
11	d__Bacteria	p__Firmicutes_C	c__Negativicutes	o__Veillonellales	f__Megasphaeraceae	g__Megasphaera
3	d__Bacteria	p__Fusobacteriota	c__Fusobacteriia	o__Fusobacteriales	f__Fusobacteriaceae	g__Fusobacterium_A
1	d__Bacteria	p__Fusobacteriota	c__Fusobacteriia	o__Fusobacteriales	f__Fusobacteriaceae	g__Fusobacterium_C
1	d__Bacteria	p__Myxococcota	c__Bradymonadia	o__UBA4248	f__UBA4248	g__RGIG464
5	d__Bacteria	p__Myxococcota	c__Bradymonadia	o__UBA4248	f__UBA4248	g__UBA4248
4	d__Bacteria	p__Patescibacteria	c__JAEDAM01	o__Absconditabacterales	f__X112	g__
1	d__Bacteria	p__Patescibacteria	c__JAEDAM01	o__Absconditabacterales	f__X112	g__HOT-345
3	d__Bacteria	p__Patescibacteria	c__JAEDAM01	o__Absconditabacterales	f__X112	g__UBA3291
1	d__Bacteria	p__Patescibacteria	c__Saccharimonadia	o__Saccharimonadales	f__Nanoperiomorbaceae	g__Nanoperiomorbus
36	d__Bacteria	p__Patescibacteria	c__Saccharimonadia	o__Saccharimonadales	f__Nanosyncoccaceae	g__Nanosyncoccus
7	d__Bacteria	p__Patescibacteria	c__Saccharimonadia	o__Saccharimonadales	f__Nanosyncoccaceae	g__UBA2834
1	d__Bacteria	p__Planctomycetota	c__J132	o__SRT547	f__JABWCH01	g__JAGOMP01
2	d__Bacteria	p__Planctomycetota	c__Planctomycetia	o__Pirellulales	f__Thermoguttaceae	g__RUG11551
5	d__Bacteria	p__Planctomycetota	c__Planctomycetia	o__Pirellulales	f__Thermoguttaceae	g__RUG369
1	d__Bacteria	p__Planctomycetota	c__Planctomycetia	o__Pirellulales	f__Thermoguttaceae	g__RUG695
2	d__Bacteria	p__Proteobacteria	c__Alphaproteobacteria	o__Acetobacterales	f__Acetobacteraceae	g__Acetobacter
5	d__Bacteria	p__Proteobacteria	c__Alphaproteobacteria	o__RF32	f__CACZRW01	g__CACZRW01
1	d__Bacteria	p__Proteobacteria	c__Alphaproteobacteria	o__RF32	f__CAG-239	g__
4	d__Bacteria	p__Proteobacteria	c__Alphaproteobacteria	o__RF32	f__CAG-239	g__51-20
2	d__Bacteria	p__Proteobacteria	c__Alphaproteobacteria	o__RF32	f__CAG-239	g__CAG-267
1	d__Bacteria	p__Proteobacteria	c__Alphaproteobacteria	o__RF32	f__CAG-239	g__CAJLXD01
12	d__Bacteria	p__Proteobacteria	c__Alphaproteobacteria	o__RF32	f__CAG-239	g__CAZU01
2	d__Bacteria	p__Proteobacteria	c__Alphaproteobacteria	o__RF32	f__CAG-239	g__JAFTYO01
1	d__Bacteria	p__Proteobacteria	c__Alphaproteobacteria	o__RF32	f__CAG-239	g__JAGAJR01
4	d__Bacteria	p__Proteobacteria	c__Alphaproteobacteria	o__RF32	f__CAG-239	g__MGBC133411
6	d__Bacteria	p__Proteobacteria	c__Alphaproteobacteria	o__RF32	f__CAG-239	g__RUG410
2	d__Bacteria	p__Proteobacteria	c__Alphaproteobacteria	o__RF32	f__CAG-239	g__Scatacola_A
1	d__Bacteria	p__Proteobacteria	c__Alphaproteobacteria	o__RF32	f__CAG-239	g__Scatocola
5	d__Bacteria	p__Proteobacteria	c__Alphaproteobacteria	o__RF32	f__CAG-239	g__UBA1254
5	d__Bacteria	p__Proteobacteria	c__Alphaproteobacteria	o__RF32	f__CAG-977	g__UBA11549
2	d__Bacteria	p__Proteobacteria	c__Alphaproteobacteria	o__RF32	f__CAG-977	g__UBA2903
6	d__Bacteria	p__Proteobacteria	c__Alphaproteobacteria	o__RF32	f__UBA3637	g__
1	d__Bacteria	p__Proteobacteria	c__Alphaproteobacteria	o__RF32	f__UBA3637	g__RGIG10359
11	d__Bacteria	p__Proteobacteria	c__Alphaproteobacteria	o__RF32	f__UBA3637	g__RGIG4140
1	d__Bacteria	p__Proteobacteria	c__Alphaproteobacteria	o__RF32	f__UBA3637	g__RGIG7089
6	d__Bacteria	p__Proteobacteria	c__Alphaproteobacteria	o__RF32	f__UBA3637	g__UBA3637
7	d__Bacteria	p__Proteobacteria	c__Alphaproteobacteria	o__RF32	f__UBA3637	g__UBA7488
1	d__Bacteria	p__Proteobacteria	c__Alphaproteobacteria	o__Rickettsiales	f__UBA1997	g__
1	d__Bacteria	p__Proteobacteria	c__Alphaproteobacteria	o__Rs-D84	f__CACZYB01	g__CACZYB01
110	d__Bacteria	p__Proteobacteria	c__Alphaproteobacteria	o__Rs-D84	f__Rs-D84	g__Enterousia
1	d__Bacteria	p__Proteobacteria	c__Alphaproteobacteria	o__UBA3830	f__UBA3830	g__
3	d__Bacteria	p__Proteobacteria	c__Alphaproteobacteria	o__UBA3830	f__UBA3830	g__CADBNZ01
3	d__Bacteria	p__Proteobacteria	c__Alphaproteobacteria	o__UBA3830	f__UBA3830	g__UBA3830
42	d__Bacteria	p__Proteobacteria	c__Gammaproteobacteria	o__Burkholderiales	f__Burkholderiaceae	g__Aphodousia
1	d__Bacteria	p__Proteobacteria	c__Gammaproteobacteria	o__Burkholderiales	f__Burkholderiaceae	g__Castellaniella
5	d__Bacteria	p__Proteobacteria	c__Gammaproteobacteria	o__Burkholderiales	f__Burkholderiaceae	g__Comamonas
2	d__Bacteria	p__Proteobacteria	c__Gammaproteobacteria	o__Burkholderiales	f__Burkholderiaceae	g__Duodenibacillus
1	d__Bacteria	p__Proteobacteria	c__Gammaproteobacteria	o__Burkholderiales	f__Burkholderiaceae	g__Oxalobacter
2	d__Bacteria	p__Proteobacteria	c__Gammaproteobacteria	o__Burkholderiales	f__Burkholderiaceae	g__Pelistega
15	d__Bacteria	p__Proteobacteria	c__Gammaproteobacteria	o__Burkholderiales	f__Burkholderiaceae	g__Sutterella
1	d__Bacteria	p__Proteobacteria	c__Gammaproteobacteria	o__Burkholderiales	f__Neisseriaceae	g__Neisseria
1	d__Bacteria	p__Proteobacteria	c__Gammaproteobacteria	o__Burkholderiales	f__Neisseriaceae	g__RGIG3394
11	d__Bacteria	p__Proteobacteria	c__Gammaproteobacteria	o__Burkholderiales	f__Neisseriaceae	g__RGIG9985
11	d__Bacteria	p__Proteobacteria	c__Gammaproteobacteria	o__Burkholderiales	f__Rhodocyclaceae	g__JAFZMK01
1	d__Bacteria	p__Proteobacteria	c__Gammaproteobacteria	o__Enterobacterales	f__Enterobacteriaceae	g__Citrobacter
1	d__Bacteria	p__Proteobacteria	c__Gammaproteobacteria	o__Enterobacterales	f__Enterobacteriaceae	g__Enterobacter
8	d__Bacteria	p__Proteobacteria	c__Gammaproteobacteria	o__Enterobacterales	f__Enterobacteriaceae	g__Escherichia
1	d__Bacteria	p__Proteobacteria	c__Gammaproteobacteria	o__Enterobacterales	f__Enterobacteriaceae	g__Klebsiella
18	d__Bacteria	p__Proteobacteria	c__Gammaproteobacteria	o__Enterobacterales	f__Succinivibrionaceae	g__Ruminobacter
42	d__Bacteria	p__Proteobacteria	c__Gammaproteobacteria	o__Enterobacterales	f__Succinivibrionaceae	g__Succinivibrio
6	d__Bacteria	p__Proteobacteria	c__Gammaproteobacteria	o__Enterobacterales	f__Succinivibrionaceae	g__UBA2804
4	d__Bacteria	p__Proteobacteria	c__Gammaproteobacteria	o__Enterobacterales	f__Succinivibrionaceae	g__UBA2810
3	d__Bacteria	p__Proteobacteria	c__Gammaproteobacteria	o__Pseudomonadales	f__DSM-6294	g__UBA2009
1	d__Bacteria	p__Proteobacteria	c__Gammaproteobacteria	o__Pseudomonadales	f__Halomonadaceae	g__Marinospirillum
1	d__Bacteria	p__Proteobacteria	c__Gammaproteobacteria	o__Pseudomonadales	f__Moraxellaceae	g__Acinetobacter
1	d__Bacteria	p__Proteobacteria	c__Gammaproteobacteria	o__Pseudomonadales	f__Pseudomonadaceae	g__Pseudomonas_C
1	d__Bacteria	p__Proteobacteria	c__Gammaproteobacteria	o__Pseudomonadales	f__Pseudomonadaceae	g__Pseudomonas_F
1	d__Bacteria	p__Proteobacteria	c__Gammaproteobacteria	o__Xanthomonadales	f__Xanthomonadaceae	g__Thermomonas
2	d__Bacteria	p__Riflebacteria	c__Ozemobacteria	o__Ozemobacterales	f__Ozemobacteraceae	g__RUG334
20	d__Bacteria	p__Spirochaetota	c__GWE2-31-10	o__GWE2-31-10	f__GWE2-31-10	g__RGIG8597
47	d__Bacteria	p__Spirochaetota	c__Spirochaetia	o__CADAEX01	f__CADAEX01	g__CADAEX01
7	d__Bacteria	p__Spirochaetota	c__Spirochaetia	o__Sphaerochaetales	f__Sphaerochaetaceae	g__Bullifex
5	d__Bacteria	p__Spirochaetota	c__Spirochaetia	o__Sphaerochaetales	f__Sphaerochaetaceae	g__JAAYFO01
9	d__Bacteria	p__Spirochaetota	c__Spirochaetia	o__Sphaerochaetales	f__Sphaerochaetaceae	g__Ornithospirochaeta
8	d__Bacteria	p__Spirochaetota	c__Spirochaetia	o__Sphaerochaetales	f__Sphaerochaetaceae	g__RUG023
1	d__Bacteria	p__Spirochaetota	c__Spirochaetia	o__Sphaerochaetales	f__Sphaerochaetaceae	g__Spiro-02
55	d__Bacteria	p__Spirochaetota	c__Spirochaetia	o__Sphaerochaetales	f__Sphaerochaetaceae	g__UBA9732
17	d__Bacteria	p__Spirochaetota	c__Spirochaetia	o__Treponematales	f__Treponemataceae	g__RGIG1711
1	d__Bacteria	p__Spirochaetota	c__Spirochaetia	o__Treponematales	f__Treponemataceae	g__RGIG268
15	d__Bacteria	p__Spirochaetota	c__Spirochaetia	o__Treponematales	f__Treponemataceae	g__RGIG9060
122	d__Bacteria	p__Spirochaetota	c__Spirochaetia	o__Treponematales	f__Treponemataceae	g__Treponema_D
46	d__Bacteria	p__Spirochaetota	c__Spirochaetia	o__Treponematales	f__Treponemataceae	g__Treponema_F
9	d__Bacteria	p__Spirochaetota	c__Spirochaetia	o__Treponematales	f__Treponemataceae	g__UBA1240
4	d__Bacteria	p__Synergistota	c__Synergistia	o__Synergistales	f__Aminobacteriaceae	g__Fretibacterium
4	d__Bacteria	p__Synergistota	c__Synergistia	o__Synergistales	f__Dethiosulfovibrionaceae	g__Pyramidobacter
1	d__Bacteria	p__Synergistota	c__Synergistia	o__Synergistales	f__Synergistaceae	g__Cloacibacillus
6	d__Bacteria	p__Synergistota	c__Synergistia	o__Synergistales	f__Synergistaceae	g__Synergistes
35	d__Bacteria	p__UBA3054	c__UBA3054	o__UBA3054	f__UBA3054	g__UBA3054
31	d__Bacteria	p__UBP6	c__UBA1177	o__UBA1177	f__UBA1177	g__UBA1177
3	d__Bacteria	p__Verrucomicrobiota	c__Kiritimatiellae	o__LD1-PB3	f__Lenti-01	g__RGIG3636
1	d__Bacteria	p__Verrucomicrobiota	c__Kiritimatiellae	o__RFP12	f__JAAYLN01	g__RGIG3612
1	d__Bacteria	p__Verrucomicrobiota	c__Kiritimatiellae	o__RFP12	f__UBA1067	g__
1	d__Bacteria	p__Verrucomicrobiota	c__Kiritimatiellae	o__RFP12	f__UBA1067	g__RGIG5050
1	d__Bacteria	p__Verrucomicrobiota	c__Kiritimatiellae	o__RFP12	f__UBA1067	g__RGIG6720
1	d__Bacteria	p__Verrucomicrobiota	c__Kiritimatiellae	o__RFP12	f__UBA1067	g__RGIG9934
8	d__Bacteria	p__Verrucomicrobiota	c__Kiritimatiellae	o__RFP12	f__UBA1067	g__RUG572
38	d__Bacteria	p__Verrucomicrobiota	c__Kiritimatiellae	o__RFP12	f__UBA1067	g__Spyradenecus
139	d__Bacteria	p__Verrucomicrobiota	c__Kiritimatiellae	o__RFP12	f__UBA1067	g__UBA1067
1	d__Bacteria	p__Verrucomicrobiota	c__Kiritimatiellae	o__RFP12	f__UBA1067	g__UBA1211
32	d__Bacteria	p__Verrucomicrobiota	c__Kiritimatiellae	o__RFP12	f__UBA1067	g__UBA1731
3	d__Bacteria	p__Verrucomicrobiota	c__Kiritimatiellae	o__RFP12	f__UBA3636	g__RGIG990
1	d__Bacteria	p__Verrucomicrobiota	c__Kiritimatiellae	o__RFP12	f__UBA3636	g__UBA3636
1	d__Bacteria	p__Verrucomicrobiota	c__Lentisphaeria	o__UBA1407	f__UBA1407	g__
4	d__Bacteria	p__Verrucomicrobiota	c__Lentisphaeria	o__UBA1407	f__UBA1407	g__RGIG1601
8	d__Bacteria	p__Verrucomicrobiota	c__Lentisphaeria	o__UBA1407	f__UBA1407	g__RGIG3456
9	d__Bacteria	p__Verrucomicrobiota	c__Lentisphaeria	o__UBA1407	f__UBA1407	g__UBA1407
1	d__Bacteria	p__Verrucomicrobiota	c__Lentisphaeria	o__Victivallales	f__UBA1829	g__RGIG5327
9	d__Bacteria	p__Verrucomicrobiota	c__Lentisphaeria	o__Victivallales	f__UBA1829	g__RGIG8244
10	d__Bacteria	p__Verrucomicrobiota	c__Lentisphaeria	o__Victivallales	f__UBA1829	g__SIG77
4	d__Bacteria	p__Verrucomicrobiota	c__Lentisphaeria	o__Victivallales	f__UBA1829	g__SIG79
9	d__Bacteria	p__Verrucomicrobiota	c__Lentisphaeria	o__Victivallales	f__UBA1829	g__UBA11452
11	d__Bacteria	p__Verrucomicrobiota	c__Lentisphaeria	o__Victivallales	f__UBA1829	g__UBA1732
7	d__Bacteria	p__Verrucomicrobiota	c__Lentisphaeria	o__Victivallales	f__Victivallaceae	g__RGIG5270
9	d__Bacteria	p__Verrucomicrobiota	c__Lentisphaeria	o__Victivallales	f__Victivallaceae	g__SIG78
12	d__Bacteria	p__Verrucomicrobiota	c__Lentisphaeria	o__Victivallales	f__Victivallaceae	g__UBA1776
77	d__Bacteria	p__Verrucomicrobiota	c__Lentisphaeria	o__Victivallales	f__Victivallaceae	g__UBA1784
10	d__Bacteria	p__Verrucomicrobiota	c__Lentisphaeria	o__Victivallales	f__Victivallaceae	g__Victivallis
7	d__Bacteria	p__Verrucomicrobiota	c__Verrucomicrobiae	o__Opitutales	f__CAG-312	g__Merdousia
1	d__Bacteria	p__Verrucomicrobiota	c__Verrucomicrobiae	o__Opitutales	f__CAG-312	g__QALA01
12	d__Bacteria	p__Verrucomicrobiota	c__Verrucomicrobiae	o__Opitutales	f__UBA953	g__Spyradosoma
8	d__Bacteria	p__Verrucomicrobiota	c__Verrucomicrobiae	o__Opitutales	f__UBA9783	g__UBA1183
2	d__Bacteria	p__Verrucomicrobiota	c__Verrucomicrobiae	o__Opitutales	f__UBA9783	g__UBA3222
1	d__Bacteria	p__Verrucomicrobiota	c__Verrucomicrobiae	o__Opitutales	f__UBA9783	g__UBA3869
5	d__Bacteria	p__Verrucomicrobiota	c__Verrucomicrobiae	o__Pedosphaerales	f__UBA1412	g__UBA1412
79	d__Bacteria	p__Verrucomicrobiota	c__Verrucomicrobiae	o__Verrucomicrobiales	f__Akkermansiaceae	g__Akkermansia

## Sheet: Table S4
Number of MAGs at different genera in cattle
MAGs number	Domain	Phylum	Class	Order	Family	Genus
1	d__Archaea	p__Halobacteriota	c__Methanomicrobia	o__Methanomicrobiales	f__Methanocorpusculaceae	g__Methanocorpusculum
2	d__Archaea	p__Halobacteriota	c__Methanomicrobia	o__Methanomicrobiales	f__Methanomicrobiaceae	g__Methanomicrobium
1	d__Archaea	p__Halobacteriota	c__Methanosarcinia	o__Methanosarcinales	f__Methanosarcinaceae	g__Methanimicrococcus
111	d__Archaea	p__Methanobacteriota	c__Methanobacteria	o__Methanobacteriales	f__Methanobacteriaceae	g__Methanobrevibacter
143	d__Archaea	p__Methanobacteriota	c__Methanobacteria	o__Methanobacteriales	f__Methanobacteriaceae	g__Methanobrevibacter_A
20	d__Archaea	p__Methanobacteriota	c__Methanobacteria	o__Methanobacteriales	f__Methanobacteriaceae	g__Methanobrevibacter_B
4	d__Archaea	p__Methanobacteriota	c__Methanobacteria	o__Methanobacteriales	f__Methanobacteriaceae	g__Methanosphaera
17	d__Archaea	p__Thermoplasmatota	c__Thermoplasmata	o__Methanomassiliicoccales	f__Methanomethylophilaceae	g__Methanomethylophilus
1	d__Archaea	p__Thermoplasmatota	c__Thermoplasmata	o__Methanomassiliicoccales	f__Methanomethylophilaceae	g__MX-02
4	d__Archaea	p__Thermoplasmatota	c__Thermoplasmata	o__Methanomassiliicoccales	f__Methanomethylophilaceae	g__UBA71
2	d__Bacteria	p__Actinobacteriota	c__Actinomycetia	o__Actinomycetales	f__Bifidobacteriaceae	g__
26	d__Bacteria	p__Actinobacteriota	c__Actinomycetia	o__Actinomycetales	f__Bifidobacteriaceae	g__Bifidobacterium
9	d__Bacteria	p__Actinobacteriota	c__Actinomycetia	o__Actinomycetales	f__Bifidobacteriaceae	g__Pseudoscardovia
13	d__Bacteria	p__Actinobacteriota	c__Actinomycetia	o__Actinomycetales	f__Bifidobacteriaceae	g__RGIG1476
7	d__Bacteria	p__Actinobacteriota	c__Actinomycetia	o__Actinomycetales	f__Bifidobacteriaceae	g__RGIG7107
3	d__Bacteria	p__Actinobacteriota	c__Actinomycetia	o__Actinomycetales	f__Bifidobacteriaceae	g__RUG039
1	d__Bacteria	p__Actinobacteriota	c__Actinomycetia	o__Actinomycetales	f__Micrococcaceae	g__Arthrobacter_B
1	d__Bacteria	p__Actinobacteriota	c__Actinomycetia	o__Actinomycetales	f__Micrococcaceae	g__Renibacterium
1	d__Bacteria	p__Actinobacteriota	c__Coriobacteriia	o__Coriobacteriales	f__Atopobiaceae	g__CACXFF01
1	d__Bacteria	p__Actinobacteriota	c__Coriobacteriia	o__Coriobacteriales	f__Atopobiaceae	g__CADAUA01
1	d__Bacteria	p__Actinobacteriota	c__Coriobacteriia	o__Coriobacteriales	f__Atopobiaceae	g__CADBMC01
1	d__Bacteria	p__Actinobacteriota	c__Coriobacteriia	o__Coriobacteriales	f__Atopobiaceae	g__CAJOGH01
19	d__Bacteria	p__Actinobacteriota	c__Coriobacteriia	o__Coriobacteriales	f__Atopobiaceae	g__Olegusella
2	d__Bacteria	p__Actinobacteriota	c__Coriobacteriia	o__Coriobacteriales	f__Atopobiaceae	g__Olsenella_F
61	d__Bacteria	p__Actinobacteriota	c__Coriobacteriia	o__Coriobacteriales	f__Atopobiaceae	g__Parafannyhessea
13	d__Bacteria	p__Actinobacteriota	c__Coriobacteriia	o__Coriobacteriales	f__Atopobiaceae	g__RUG440
12	d__Bacteria	p__Actinobacteriota	c__Coriobacteriia	o__Coriobacteriales	f__Atopobiaceae	g__RUG721
29	d__Bacteria	p__Actinobacteriota	c__Coriobacteriia	o__Coriobacteriales	f__Atopobiaceae	g__Tractidigestivibacter
32	d__Bacteria	p__Actinobacteriota	c__Coriobacteriia	o__Coriobacteriales	f__Atopobiaceae	g__UBA1367
5	d__Bacteria	p__Actinobacteriota	c__Coriobacteriia	o__Coriobacteriales	f__Atopobiaceae	g__UBA7741
21	d__Bacteria	p__Actinobacteriota	c__Coriobacteriia	o__Coriobacteriales	f__Atopobiaceae	g__UBA7748
1	d__Bacteria	p__Actinobacteriota	c__Coriobacteriia	o__Coriobacteriales	f__Coriobacteriaceae	g__Collinsella
2	d__Bacteria	p__Actinobacteriota	c__Coriobacteriia	o__Coriobacteriales	f__Eggerthellaceae	g__CACXMZ01
1	d__Bacteria	p__Actinobacteriota	c__Coriobacteriia	o__Coriobacteriales	f__Eggerthellaceae	g__CAIFEB01
1	d__Bacteria	p__Actinobacteriota	c__Coriobacteriia	o__Coriobacteriales	f__Eggerthellaceae	g__Denitrobacterium
3	d__Bacteria	p__Actinobacteriota	c__Coriobacteriia	o__Coriobacteriales	f__Eggerthellaceae	g__RGIG3135
3	d__Bacteria	p__Actinobacteriota	c__Coriobacteriia	o__Coriobacteriales	f__Eggerthellaceae	g__RUG013
5	d__Bacteria	p__Actinobacteriota	c__Coriobacteriia	o__Coriobacteriales	f__Eggerthellaceae	g__UBA9715
2	d__Bacteria	p__Actinobacteriota	c__Coriobacteriia	o__Coriobacteriales	f__QAMH01	g__CACZQA01
2	d__Bacteria	p__Actinobacteriota	c__Coriobacteriia	o__Coriobacteriales	f__RUG033	g__RUG033
1	d__Bacteria	p__Bacteroidota	c__Bacteroidia	o__Bacteroidales	f__Bacteroidaceae	g__43-108
51	d__Bacteria	p__Bacteroidota	c__Bacteroidia	o__Bacteroidales	f__Bacteroidaceae	g__Alloprevotella
10	d__Bacteria	p__Bacteroidota	c__Bacteroidia	o__Bacteroidales	f__Bacteroidaceae	g__Bacteroides
19	d__Bacteria	p__Bacteroidota	c__Bacteroidia	o__Bacteroidales	f__Bacteroidaceae	g__Ga6A1
11	d__Bacteria	p__Bacteroidota	c__Bacteroidia	o__Bacteroidales	f__Bacteroidaceae	g__HGM04593
1	d__Bacteria	p__Bacteroidota	c__Bacteroidia	o__Bacteroidales	f__Bacteroidaceae	g__Paraprevotella
10	d__Bacteria	p__Bacteroidota	c__Bacteroidia	o__Bacteroidales	f__Bacteroidaceae	g__Phocaeicola
1	d__Bacteria	p__Bacteroidota	c__Bacteroidia	o__Bacteroidales	f__Bacteroidaceae	g__Phocaeicola_A
1524	d__Bacteria	p__Bacteroidota	c__Bacteroidia	o__Bacteroidales	f__Bacteroidaceae	g__Prevotella
6	d__Bacteria	p__Bacteroidota	c__Bacteroidia	o__Bacteroidales	f__Bacteroidaceae	g__RUG11857
52	d__Bacteria	p__Bacteroidota	c__Bacteroidia	o__Bacteroidales	f__Bacteroidaceae	g__UBA1179
6	d__Bacteria	p__Bacteroidota	c__Bacteroidia	o__Bacteroidales	f__Bacteroidaceae	g__UBA1189
10	d__Bacteria	p__Bacteroidota	c__Bacteroidia	o__Bacteroidales	f__Bacteroidaceae	g__UBA1786
41	d__Bacteria	p__Bacteroidota	c__Bacteroidia	o__Bacteroidales	f__Bacteroidaceae	g__UBA2918
31	d__Bacteria	p__Bacteroidota	c__Bacteroidia	o__Bacteroidales	f__Bacteroidaceae	g__UBA3839
4	d__Bacteria	p__Bacteroidota	c__Bacteroidia	o__Bacteroidales	f__Bacteroidaceae	g__UBA4293
138	d__Bacteria	p__Bacteroidota	c__Bacteroidia	o__Bacteroidales	f__Bacteroidaceae	g__UBA4334
240	d__Bacteria	p__Bacteroidota	c__Bacteroidia	o__Bacteroidales	f__Bacteroidaceae	g__UBA4372
13	d__Bacteria	p__Bacteroidota	c__Bacteroidia	o__Bacteroidales	f__Bacteroidaceae	g__UBA6382
3	d__Bacteria	p__Bacteroidota	c__Bacteroidia	o__Bacteroidales	f__Bacteroidaceae	g__UBA6398
126	d__Bacteria	p__Bacteroidota	c__Bacteroidia	o__Bacteroidales	f__F082	g__Limimorpha
9	d__Bacteria	p__Bacteroidota	c__Bacteroidia	o__Bacteroidales	f__ML635J-15	g__Bact-19
3	d__Bacteria	p__Bacteroidota	c__Bacteroidia	o__Bacteroidales	f__Muribaculaceae	g__Avimuribaculum
16	d__Bacteria	p__Bacteroidota	c__Bacteroidia	o__Bacteroidales	f__Muribaculaceae	g__CAG-485
7	d__Bacteria	p__Bacteroidota	c__Bacteroidia	o__Bacteroidales	f__Muribaculaceae	g__CAG-873
3	d__Bacteria	p__Bacteroidota	c__Bacteroidia	o__Bacteroidales	f__Muribaculaceae	g__Limisoma
11	d__Bacteria	p__Bacteroidota	c__Bacteroidia	o__Bacteroidales	f__Muribaculaceae	g__RGIG4079
7	d__Bacteria	p__Bacteroidota	c__Bacteroidia	o__Bacteroidales	f__Muribaculaceae	g__RGIG4576
2	d__Bacteria	p__Bacteroidota	c__Bacteroidia	o__Bacteroidales	f__Muribaculaceae	g__RUG14106
2	d__Bacteria	p__Bacteroidota	c__Bacteroidia	o__Bacteroidales	f__Muribaculaceae	g__SFRY01
230	d__Bacteria	p__Bacteroidota	c__Bacteroidia	o__Bacteroidales	f__Muribaculaceae	g__Sodaliphilus
7	d__Bacteria	p__Bacteroidota	c__Bacteroidia	o__Bacteroidales	f__Muribaculaceae	g__UBA7173
2	d__Bacteria	p__Bacteroidota	c__Bacteroidia	o__Bacteroidales	f__P3	g__CAJOQB01
9	d__Bacteria	p__Bacteroidota	c__Bacteroidia	o__Bacteroidales	f__P3	g__Onthomorpha
7	d__Bacteria	p__Bacteroidota	c__Bacteroidia	o__Bacteroidales	f__P3	g__Phil12
36	d__Bacteria	p__Bacteroidota	c__Bacteroidia	o__Bacteroidales	f__P3	g__UBA1217
2	d__Bacteria	p__Bacteroidota	c__Bacteroidia	o__Bacteroidales	f__P3	g__UBA1219
185	d__Bacteria	p__Bacteroidota	c__Bacteroidia	o__Bacteroidales	f__P3	g__UBA1711
2	d__Bacteria	p__Bacteroidota	c__Bacteroidia	o__Bacteroidales	f__Paludibacteraceae	g__Aphodosoma
16	d__Bacteria	p__Bacteroidota	c__Bacteroidia	o__Bacteroidales	f__Paludibacteraceae	g__Enterocola
242	d__Bacteria	p__Bacteroidota	c__Bacteroidia	o__Bacteroidales	f__Paludibacteraceae	g__RF16
1	d__Bacteria	p__Bacteroidota	c__Bacteroidia	o__Bacteroidales	f__Paludibacteraceae	g__RGIG9379
3	d__Bacteria	p__Bacteroidota	c__Bacteroidia	o__Bacteroidales	f__Paludibacteraceae	g__UBA1181
2	d__Bacteria	p__Bacteroidota	c__Bacteroidia	o__Bacteroidales	f__Paludibacteraceae	g__UBA1723
1	d__Bacteria	p__Bacteroidota	c__Bacteroidia	o__Bacteroidales	f__Paludibacteraceae	g__UBA4345
91	d__Bacteria	p__Bacteroidota	c__Bacteroidia	o__Bacteroidales	f__Rikenellaceae	g__Alistipes
3	d__Bacteria	p__Bacteroidota	c__Bacteroidia	o__Bacteroidales	f__Rikenellaceae	g__Tidjanibacter
1	d__Bacteria	p__Bacteroidota	c__Bacteroidia	o__Bacteroidales	f__SZUA-534	g__RUG13583
18	d__Bacteria	p__Bacteroidota	c__Bacteroidia	o__Bacteroidales	f__Tannerellaceae	g__Parabacteroides
4	d__Bacteria	p__Bacteroidota	c__Bacteroidia	o__Bacteroidales	f__UBA1402	g__UBA1757
3	d__Bacteria	p__Bacteroidota	c__Bacteroidia	o__Bacteroidales	f__UBA1715	g__UBA1715
21	d__Bacteria	p__Bacteroidota	c__Bacteroidia	o__Bacteroidales	f__UBA3663	g__UBA3663
6	d__Bacteria	p__Bacteroidota	c__Bacteroidia	o__Bacteroidales	f__UBA3824	g__UBA3824
47	d__Bacteria	p__Bacteroidota	c__Bacteroidia	o__Bacteroidales	f__UBA932	g__Bact-11
1	d__Bacteria	p__Bacteroidota	c__Bacteroidia	o__Bacteroidales	f__UBA932	g__Coprenecus
569	d__Bacteria	p__Bacteroidota	c__Bacteroidia	o__Bacteroidales	f__UBA932	g__Cryptobacteroides
23	d__Bacteria	p__Bacteroidota	c__Bacteroidia	o__Bacteroidales	f__UBA932	g__Egerieousia
3	d__Bacteria	p__Bacteroidota	c__Bacteroidia	o__Bacteroidales	f__UBA932	g__RUG11257
1	d__Bacteria	p__Bacteroidota	c__Bacteroidia	o__Bacteroidales	f__VadinHA17	g__DUOU01
1	d__Bacteria	p__Bacteroidota	c__Bacteroidia	o__Bacteroidales	f__W3P20-009	g__W3P20-009
60	d__Bacteria	p__Bacteroidota	c__Bacteroidia	o__Bacteroidales	f__WCHB1-69	g__F23-D06
1	d__Bacteria	p__Bacteroidota	c__Bacteroidia	o__Bacteroidales	f__WCHB1-69	g__JAFTCA01
2	d__Bacteria	p__Bacteroidota	c__Bacteroidia	o__Bacteroidales	f__WCHB1-69	g__RUG11690
1	d__Bacteria	p__Bacteroidota	c__Bacteroidia	o__Bacteroidales	f__WCHB1-69	g__RUG11942
3	d__Bacteria	p__Bacteroidota	c__Bacteroidia	o__Bacteroidales	f__WCHB1-69	g__UBA1195
5	d__Bacteria	p__Bacteroidota	c__Bacteroidia	o__Bacteroidales	f__WCHB1-69	g__UBA1205
9	d__Bacteria	p__Bacteroidota	c__Bacteroidia	o__Bacteroidales	f__WCHB1-69	g__UBA1756
4	d__Bacteria	p__Bacteroidota	c__Bacteroidia	o__Cytophagales	f__Amoebophilaceae	g__
11	d__Bacteria	p__Bacteroidota	c__Bacteroidia	o__Cytophagales	f__	g__
1	d__Bacteria	p__Bacteroidota	c__Bacteroidia	o__Flavobacteriales	f__Flavobacteriaceae	g__Flavobacterium
1	d__Bacteria	p__Bacteroidota	c__Bacteroidia	o__Sphingobacteriales	f__Sphingobacteriaceae	g__Sphingobacterium
2	d__Bacteria	p__Bacteroidota	c__Bacteroidia	o__SpSt-205	f__	g__
2	d__Bacteria	p__Campylobacterota	c__Campylobacteria	o__Campylobacterales	f__Campylobacteraceae	g__Campylobacter
1	d__Bacteria	p__Campylobacterota	c__Campylobacteria	o__Campylobacterales	f__Campylobacteraceae	g__Campylobacter_B
2	d__Bacteria	p__Chlamydiota	c__Chlamydiia	o__Chlamydiales	f__Chlamydiaceae	g__Chlamydophila
10	d__Bacteria	p__Chloroflexota	c__Anaerolineae	o__Anaerolineales	f__Anaerolineaceae	g__Flexilinea
1	d__Bacteria	p__Chloroflexota	c__Dehalococcoidia	o__Dehalococcoidales	f__UBA1222	g__UBA1222
2	d__Bacteria	p__Cyanobacteria	c__Vampirovibrionia	o__Gastranaerophilales	f__Gastranaerophilaceae	g__
1	d__Bacteria	p__Cyanobacteria	c__Vampirovibrionia	o__Gastranaerophilales	f__Gastranaerophilaceae	g__Avigastranaerophilus
23	d__Bacteria	p__Cyanobacteria	c__Vampirovibrionia	o__Gastranaerophilales	f__Gastranaerophilaceae	g__CAG-196
3	d__Bacteria	p__Cyanobacteria	c__Vampirovibrionia	o__Gastranaerophilales	f__Gastranaerophilaceae	g__RUG841
1	d__Bacteria	p__Cyanobacteria	c__Vampirovibrionia	o__Gastranaerophilales	f__Gastranaerophilaceae	g__Scatousia
2	d__Bacteria	p__Cyanobacteria	c__Vampirovibrionia	o__Gastranaerophilales	f__Gastranaerophilaceae	g__Stercorousia
9	d__Bacteria	p__Cyanobacteria	c__Vampirovibrionia	o__Gastranaerophilales	f__Gastranaerophilaceae	g__UBA1221
28	d__Bacteria	p__Cyanobacteria	c__Vampirovibrionia	o__Gastranaerophilales	f__Gastranaerophilaceae	g__UBA2813
13	d__Bacteria	p__Cyanobacteria	c__Vampirovibrionia	o__Gastranaerophilales	f__Gastranaerophilaceae	g__UBA2883
7	d__Bacteria	p__Cyanobacteria	c__Vampirovibrionia	o__Gastranaerophilales	f__Gastranaerophilaceae	g__UBA6984
1	d__Bacteria	p__Cyanobacteria	c__Vampirovibrionia	o__Gastranaerophilales	f__Gastranaerophilaceae	g__UBA791
1	d__Bacteria	p__Cyanobacteria	c__Vampirovibrionia	o__Gastranaerophilales	f__Gastranaerophilaceae	g__UMGS1585
6	d__Bacteria	p__Cyanobacteria	c__Vampirovibrionia	o__Gastranaerophilales	f__Gastranaerophilaceae	g__Zag111
1	d__Bacteria	p__Cyanobacteria	c__Vampirovibrionia	o__Gastranaerophilales	f__RUG14156	g__Galligastranaerophilus_A
1	d__Bacteria	p__Cyanobacteria	c__Vampirovibrionia	o__Gastranaerophilales	f__RUG14156	g__RUG14156
7	d__Bacteria	p__Desulfobacterota_I	c__Desulfovibrionia	o__Desulfovibrionales	f__Desulfovibrionaceae	g__Desulfovibrio
1	d__Bacteria	p__Elusimicrobiota	c__Elusimicrobia	o__Elusimicrobiales	f__Elusimicrobiaceae	g__Avelusimicrobium
4	d__Bacteria	p__Elusimicrobiota	c__Elusimicrobia	o__Elusimicrobiales	f__Elusimicrobiaceae	g__UBA1174
18	d__Bacteria	p__Elusimicrobiota	c__Elusimicrobia	o__Elusimicrobiales	f__Elusimicrobiaceae	g__UBA1436
1	d__Bacteria	p__Elusimicrobiota	c__Endomicrobia	o__Endomicrobiales	f__Endomicrobiaceae	g__RUG240
5	d__Bacteria	p__Elusimicrobiota	c__Endomicrobia	o__Endomicrobiales	f__Endomicrobiaceae	g__RUG658
10	d__Bacteria	p__Eremiobacterota	c__Xenobia	o__CADAWZ01	f__CADAWZ01	g__CADAWZ01
2	d__Bacteria	p__Eremiobacterota	c__Xenobia	o__Xenobiales	f__Xenobiaceae	g__Bruticola
2	d__Bacteria	p__Fibrobacterota	c__Fibrobacteria	o__Fibrobacterales	f__CADBQJ01	g__CADBQJ01
94	d__Bacteria	p__Fibrobacterota	c__Fibrobacteria	o__Fibrobacterales	f__Fibrobacteraceae	g__Fibrobacter
7	d__Bacteria	p__Fibrobacterota	c__Fibrobacteria	o__Fibrobacterales	f__Fibrobacteraceae	g__Hallerella
3	d__Bacteria	p__Fibrobacterota	c__Fibrobacteria	o__Fibrobacterales	f__Fibrobacteraceae	g__UBA1765
3	d__Bacteria	p__Firmicutes_A	c__Clostridia	o__Christensenellales	f__Borkfalkiaceae	g__Scatosoma
6	d__Bacteria	p__Firmicutes_A	c__Clostridia	o__Christensenellales	f__Borkfalkiaceae	g__UBA1259
2	d__Bacteria	p__Firmicutes_A	c__Clostridia	o__Christensenellales	f__CAG-1252	g__CAG-1252
5	d__Bacteria	p__Firmicutes_A	c__Clostridia	o__Christensenellales	f__CAG-138	g__CAG-1024
7	d__Bacteria	p__Firmicutes_A	c__Clostridia	o__Christensenellales	f__CAG-138	g__PeH17
31	d__Bacteria	p__Firmicutes_A	c__Clostridia	o__Christensenellales	f__CAG-138	g__RUG472
22	d__Bacteria	p__Firmicutes_A	c__Clostridia	o__Christensenellales	f__CAG-138	g__UBA3792
10	d__Bacteria	p__Firmicutes_A	c__Clostridia	o__Christensenellales	f__CAG-138	g__UBA3857
1	d__Bacteria	p__Firmicutes_A	c__Clostridia	o__Christensenellales	f__CAG-74	g__Faecivicinus
3	d__Bacteria	p__Firmicutes_A	c__Clostridia	o__Christensenellales	f__CAG-74	g__Firm-10
61	d__Bacteria	p__Firmicutes_A	c__Clostridia	o__Christensenellales	f__CAG-74	g__GCA-900199385
3	d__Bacteria	p__Firmicutes_A	c__Clostridia	o__Christensenellales	f__CAG-74	g__RUG11272
5	d__Bacteria	p__Firmicutes_A	c__Clostridia	o__Christensenellales	f__CAG-74	g__RUG14130
19	d__Bacteria	p__Firmicutes_A	c__Clostridia	o__Christensenellales	f__CAG-74	g__RUG563
12	d__Bacteria	p__Firmicutes_A	c__Clostridia	o__Christensenellales	f__CAG-74	g__RUG740
5	d__Bacteria	p__Firmicutes_A	c__Clostridia	o__Christensenellales	f__CAG-74	g__RUG756
16	d__Bacteria	p__Firmicutes_A	c__Clostridia	o__Christensenellales	f__CAG-74	g__SFMI01
1	d__Bacteria	p__Firmicutes_A	c__Clostridia	o__Christensenellales	f__CAG-74	g__UBA11524
1	d__Bacteria	p__Firmicutes_A	c__Clostridia	o__Christensenellales	f__CAG-74	g__UBA1224
41	d__Bacteria	p__Firmicutes_A	c__Clostridia	o__Christensenellales	f__CAG-74	g__UBA2862
22	d__Bacteria	p__Firmicutes_A	c__Clostridia	o__Christensenellales	f__CAG-74	g__UBA2943
8	d__Bacteria	p__Firmicutes_A	c__Clostridia	o__Christensenellales	f__CAG-74	g__UBA4246
6	d__Bacteria	p__Firmicutes_A	c__Clostridia	o__Christensenellales	f__CAG-74	g__Ventricola
4	d__Bacteria	p__Firmicutes_A	c__Clostridia	o__Christensenellales	f__CAG-917	g__CAG-475
2	d__Bacteria	p__Firmicutes_A	c__Clostridia	o__Christensenellales	f__DTU072	g__CAG-1782
1	d__Bacteria	p__Firmicutes_A	c__Clostridia	o__Christensenellales	f__MARSEILLE-P3954	g__RGIG9107
1	d__Bacteria	p__Firmicutes_A	c__Clostridia	o__Christensenellales	f__QALW01	g__UMGS1322
3	d__Bacteria	p__Firmicutes_A	c__Clostridia	o__Christensenellales	f__RUG350	g__RUG350
1	d__Bacteria	p__Firmicutes_A	c__Clostridia	o__Christensenellales	f__UBA1242	g__
5	d__Bacteria	p__Firmicutes_A	c__Clostridia	o__Christensenellales	f__UBA1242	g__Caccovivens
1	d__Bacteria	p__Firmicutes_A	c__Clostridia	o__Christensenellales	f__UBA1242	g__UBA5893
1	d__Bacteria	p__Firmicutes_A	c__Clostridia	o__Christensenellales	f__UBA1242	g__UBA7584
1	d__Bacteria	p__Firmicutes_A	c__Clostridia	o__Christensenellales	f__UBA1242	g__UBA9845
1	d__Bacteria	p__Firmicutes_A	c__Clostridia	o__Christensenellales	f__UBA3700	g__UBA3700
10	d__Bacteria	p__Firmicutes_A	c__Clostridia	o__Clostridiales	f__Clostridiaceae	g__Clostridium
1	d__Bacteria	p__Firmicutes_A	c__Clostridia	o__Clostridiales	f__Clostridiaceae	g__Clostridium_P
1	d__Bacteria	p__Firmicutes_A	c__Clostridia	o__Eubacteriales	f__Anaerofustaceae	g__RUG14186
2	d__Bacteria	p__Firmicutes_A	c__Clostridia	o__Eubacteriales	f__Eubacteriaceae	g__Pseudoramibacter
1	d__Bacteria	p__Firmicutes_A	c__Clostridia	o__Lachnospirales	f__Anaerotignaceae	g__Anaerotignum
2	d__Bacteria	p__Firmicutes_A	c__Clostridia	o__Lachnospirales	f__Cellulosilyticaceae	g__Cellulosilyticum
3	d__Bacteria	p__Firmicutes_A	c__Clostridia	o__Lachnospirales	f__	g__
1	d__Bacteria	p__Firmicutes_A	c__Clostridia	o__Lachnospirales	f__Lachnospiraceae	g__
15	d__Bacteria	p__Firmicutes_A	c__Clostridia	o__Lachnospirales	f__Lachnospiraceae	g__AC2028
10	d__Bacteria	p__Firmicutes_A	c__Clostridia	o__Lachnospirales	f__Lachnospiraceae	g__Acetatifactor
24	d__Bacteria	p__Firmicutes_A	c__Clostridia	o__Lachnospirales	f__Lachnospiraceae	g__Agathobacter
1	d__Bacteria	p__Firmicutes_A	c__Clostridia	o__Lachnospirales	f__Lachnospiraceae	g__Alectryocaccobium
2	d__Bacteria	p__Firmicutes_A	c__Clostridia	o__Lachnospirales	f__Lachnospiraceae	g__Anaerobutyricum
1	d__Bacteria	p__Firmicutes_A	c__Clostridia	o__Lachnospirales	f__Lachnospiraceae	g__Avilachnospira
61	d__Bacteria	p__Firmicutes_A	c__Clostridia	o__Lachnospirales	f__Lachnospiraceae	g__Bilifractor
2	d__Bacteria	p__Firmicutes_A	c__Clostridia	o__Lachnospirales	f__Lachnospiraceae	g__Blautia
13	d__Bacteria	p__Firmicutes_A	c__Clostridia	o__Lachnospirales	f__Lachnospiraceae	g__Blautia_A
3	d__Bacteria	p__Firmicutes_A	c__Clostridia	o__Lachnospirales	f__Lachnospiraceae	g__Butyribacter
18	d__Bacteria	p__Firmicutes_A	c__Clostridia	o__Lachnospirales	f__Lachnospiraceae	g__Butyrivibrio
1	d__Bacteria	p__Firmicutes_A	c__Clostridia	o__Lachnospirales	f__Lachnospiraceae	g__Butyrivibrio_A
19	d__Bacteria	p__Firmicutes_A	c__Clostridia	o__Lachnospirales	f__Lachnospiraceae	g__CAG-127
2	d__Bacteria	p__Firmicutes_A	c__Clostridia	o__Lachnospirales	f__Lachnospiraceae	g__CAG-194
4	d__Bacteria	p__Firmicutes_A	c__Clostridia	o__Lachnospirales	f__Lachnospiraceae	g__CAG-303
1	d__Bacteria	p__Firmicutes_A	c__Clostridia	o__Lachnospirales	f__Lachnospiraceae	g__CAG-317
7	d__Bacteria	p__Firmicutes_A	c__Clostridia	o__Lachnospirales	f__Lachnospiraceae	g__CAG-411
2	d__Bacteria	p__Firmicutes_A	c__Clostridia	o__Lachnospirales	f__Lachnospiraceae	g__CAG-45
8	d__Bacteria	p__Firmicutes_A	c__Clostridia	o__Lachnospirales	f__Lachnospiraceae	g__CAG-590
22	d__Bacteria	p__Firmicutes_A	c__Clostridia	o__Lachnospirales	f__Lachnospiraceae	g__CAG-603
354	d__Bacteria	p__Firmicutes_A	c__Clostridia	o__Lachnospirales	f__Lachnospiraceae	g__CAG-791
1	d__Bacteria	p__Firmicutes_A	c__Clostridia	o__Lachnospirales	f__Lachnospiraceae	g__CAG-882
4	d__Bacteria	p__Firmicutes_A	c__Clostridia	o__Lachnospirales	f__Lachnospiraceae	g__Catonella
26	d__Bacteria	p__Firmicutes_A	c__Clostridia	o__Lachnospirales	f__Lachnospiraceae	g__Clostridium_R
3	d__Bacteria	p__Firmicutes_A	c__Clostridia	o__Lachnospirales	f__Lachnospiraceae	g__COE1
1	d__Bacteria	p__Firmicutes_A	c__Clostridia	o__Lachnospirales	f__Lachnospiraceae	g__Coprococcus
5	d__Bacteria	p__Firmicutes_A	c__Clostridia	o__Lachnospirales	f__Lachnospiraceae	g__Copromonas
1	d__Bacteria	p__Firmicutes_A	c__Clostridia	o__Lachnospirales	f__Lachnospiraceae	g__Enterocloster
1	d__Bacteria	p__Firmicutes_A	c__Clostridia	o__Lachnospirales	f__Lachnospiraceae	g__Eubacterium_C
4	d__Bacteria	p__Firmicutes_A	c__Clostridia	o__Lachnospirales	f__Lachnospiraceae	g__Eubacterium_F
5	d__Bacteria	p__Firmicutes_A	c__Clostridia	o__Lachnospirales	f__Lachnospiraceae	g__Eubacterium_G
1	d__Bacteria	p__Firmicutes_A	c__Clostridia	o__Lachnospirales	f__Lachnospiraceae	g__Eubacterium_I
67	d__Bacteria	p__Firmicutes_A	c__Clostridia	o__Lachnospirales	f__Lachnospiraceae	g__Eubacterium_Q
5	d__Bacteria	p__Firmicutes_A	c__Clostridia	o__Lachnospirales	f__Lachnospiraceae	g__Faecalimonas
1	d__Bacteria	p__Firmicutes_A	c__Clostridia	o__Lachnospirales	f__Lachnospiraceae	g__Falcatimonas
3	d__Bacteria	p__Firmicutes_A	c__Clostridia	o__Lachnospirales	f__Lachnospiraceae	g__FD2005
1	d__Bacteria	p__Firmicutes_A	c__Clostridia	o__Lachnospirales	f__Lachnospiraceae	g__Frisingicoccus
2	d__Bacteria	p__Firmicutes_A	c__Clostridia	o__Lachnospirales	f__Lachnospiraceae	g__G11
3	d__Bacteria	p__Firmicutes_A	c__Clostridia	o__Lachnospirales	f__Lachnospiraceae	g__HGM12587
1	d__Bacteria	p__Firmicutes_A	c__Clostridia	o__Lachnospirales	f__Lachnospiraceae	g__Hungatella
20	d__Bacteria	p__Firmicutes_A	c__Clostridia	o__Lachnospirales	f__Lachnospiraceae	g__ISDg
1	d__Bacteria	p__Firmicutes_A	c__Clostridia	o__Lachnospirales	f__Lachnospiraceae	g__Lachnobacterium
1	d__Bacteria	p__Firmicutes_A	c__Clostridia	o__Lachnospirales	f__Lachnospiraceae	g__Lachnoclostridium_B
10	d__Bacteria	p__Firmicutes_A	c__Clostridia	o__Lachnospirales	f__Lachnospiraceae	g__Lachnospira
6	d__Bacteria	p__Firmicutes_A	c__Clostridia	o__Lachnospirales	f__Lachnospiraceae	g__Merdiplasma
9	d__Bacteria	p__Firmicutes_A	c__Clostridia	o__Lachnospirales	f__Lachnospiraceae	g__NK4A136
16	d__Bacteria	p__Firmicutes_A	c__Clostridia	o__Lachnospirales	f__Lachnospiraceae	g__NK4A144
1	d__Bacteria	p__Firmicutes_A	c__Clostridia	o__Lachnospirales	f__Lachnospiraceae	g__Oliverpabstia
9	d__Bacteria	p__Firmicutes_A	c__Clostridia	o__Lachnospirales	f__Lachnospiraceae	g__Oribacterium
111	d__Bacteria	p__Firmicutes_A	c__Clostridia	o__Lachnospirales	f__Lachnospiraceae	g__Porcincola
9	d__Bacteria	p__Firmicutes_A	c__Clostridia	o__Lachnospirales	f__Lachnospiraceae	g__Pseudobutyrivibrio
1	d__Bacteria	p__Firmicutes_A	c__Clostridia	o__Lachnospirales	f__Lachnospiraceae	g__RGIG1668
1	d__Bacteria	p__Firmicutes_A	c__Clostridia	o__Lachnospirales	f__Lachnospiraceae	g__RGIG3528
3	d__Bacteria	p__Firmicutes_A	c__Clostridia	o__Lachnospirales	f__Lachnospiraceae	g__RGIG4930
4	d__Bacteria	p__Firmicutes_A	c__Clostridia	o__Lachnospirales	f__Lachnospiraceae	g__RGIG5612
1	d__Bacteria	p__Firmicutes_A	c__Clostridia	o__Lachnospirales	f__Lachnospiraceae	g__RGIG5636
1	d__Bacteria	p__Firmicutes_A	c__Clostridia	o__Lachnospirales	f__Lachnospiraceae	g__RGIG6307
1	d__Bacteria	p__Firmicutes_A	c__Clostridia	o__Lachnospirales	f__Lachnospiraceae	g__RGIG7926
1	d__Bacteria	p__Firmicutes_A	c__Clostridia	o__Lachnospirales	f__Lachnospiraceae	g__RGIG989
1	d__Bacteria	p__Firmicutes_A	c__Clostridia	o__Lachnospirales	f__Lachnospiraceae	g__Roseburia
1	d__Bacteria	p__Firmicutes_A	c__Clostridia	o__Lachnospirales	f__Lachnospiraceae	g__RUG11200
1	d__Bacteria	p__Firmicutes_A	c__Clostridia	o__Lachnospirales	f__Lachnospiraceae	g__RUG11237
4	d__Bacteria	p__Firmicutes_A	c__Clostridia	o__Lachnospirales	f__Lachnospiraceae	g__RUG115
6	d__Bacteria	p__Firmicutes_A	c__Clostridia	o__Lachnospirales	f__Lachnospiraceae	g__RUG11623
14	d__Bacteria	p__Firmicutes_A	c__Clostridia	o__Lachnospirales	f__Lachnospiraceae	g__RUG11977
1	d__Bacteria	p__Firmicutes_A	c__Clostridia	o__Lachnospirales	f__Lachnospiraceae	g__RUG12461
1	d__Bacteria	p__Firmicutes_A	c__Clostridia	o__Lachnospirales	f__Lachnospiraceae	g__RUG14243
1	d__Bacteria	p__Firmicutes_A	c__Clostridia	o__Lachnospirales	f__Lachnospiraceae	g__RUG147
10	d__Bacteria	p__Firmicutes_A	c__Clostridia	o__Lachnospirales	f__Lachnospiraceae	g__RUG191
7	d__Bacteria	p__Firmicutes_A	c__Clostridia	o__Lachnospirales	f__Lachnospiraceae	g__RUG306
10	d__Bacteria	p__Firmicutes_A	c__Clostridia	o__Lachnospirales	f__Lachnospiraceae	g__RUG842
1	d__Bacteria	p__Firmicutes_A	c__Clostridia	o__Lachnospirales	f__Lachnospiraceae	g__SIG280
1	d__Bacteria	p__Firmicutes_A	c__Clostridia	o__Lachnospirales	f__Lachnospiraceae	g__SIG301
2	d__Bacteria	p__Firmicutes_A	c__Clostridia	o__Lachnospirales	f__Lachnospiraceae	g__SIG336
36	d__Bacteria	p__Firmicutes_A	c__Clostridia	o__Lachnospirales	f__Lachnospiraceae	g__Stomatobaculum
134	d__Bacteria	p__Firmicutes_A	c__Clostridia	o__Lachnospirales	f__Lachnospiraceae	g__UBA1066
1	d__Bacteria	p__Firmicutes_A	c__Clostridia	o__Lachnospirales	f__Lachnospiraceae	g__UBA1201
4	d__Bacteria	p__Firmicutes_A	c__Clostridia	o__Lachnospirales	f__Lachnospiraceae	g__UBA1258
5	d__Bacteria	p__Firmicutes_A	c__Clostridia	o__Lachnospirales	f__Lachnospiraceae	g__UBA1267
9	d__Bacteria	p__Firmicutes_A	c__Clostridia	o__Lachnospirales	f__Lachnospiraceae	g__UBA1712
3	d__Bacteria	p__Firmicutes_A	c__Clostridia	o__Lachnospirales	f__Lachnospiraceae	g__UBA2821
35	d__Bacteria	p__Firmicutes_A	c__Clostridia	o__Lachnospirales	f__Lachnospiraceae	g__UBA2868
2	d__Bacteria	p__Firmicutes_A	c__Clostridia	o__Lachnospirales	f__Lachnospiraceae	g__UBA2882
6	d__Bacteria	p__Firmicutes_A	c__Clostridia	o__Lachnospirales	f__Lachnospiraceae	g__UBA2912
5	d__Bacteria	p__Firmicutes_A	c__Clostridia	o__Lachnospirales	f__Lachnospiraceae	g__UBA2942
13	d__Bacteria	p__Firmicutes_A	c__Clostridia	o__Lachnospirales	f__Lachnospiraceae	g__UBA3633
25	d__Bacteria	p__Firmicutes_A	c__Clostridia	o__Lachnospirales	f__Lachnospiraceae	g__UBA3766
2	d__Bacteria	p__Firmicutes_A	c__Clostridia	o__Lachnospirales	f__Lachnospiraceae	g__UBA3774
11	d__Bacteria	p__Firmicutes_A	c__Clostridia	o__Lachnospirales	f__Lachnospiraceae	g__UBA4285
10	d__Bacteria	p__Firmicutes_A	c__Clostridia	o__Lachnospirales	f__Lachnospiraceae	g__UBA629
10	d__Bacteria	p__Firmicutes_A	c__Clostridia	o__Lachnospirales	f__Lachnospiraceae	g__UBA6987
2	d__Bacteria	p__Firmicutes_A	c__Clostridia	o__Lachnospirales	f__Lachnospiraceae	g__UBA9722
1	d__Bacteria	p__Firmicutes_A	c__Clostridia	o__Lachnospirales	f__Lachnospiraceae	g__V9D3004
17	d__Bacteria	p__Firmicutes_A	c__Clostridia	o__Lachnospirales	f__Lachnospiraceae	g__Weimeria
7	d__Bacteria	p__Firmicutes_A	c__Clostridia	o__Lachnospirales	f__Lachnospiraceae	g__XBD2001
2	d__Bacteria	p__Firmicutes_A	c__Clostridia	o__Lachnospirales	f__UBA1390	g__RUG12817
6	d__Bacteria	p__Firmicutes_A	c__Clostridia	o__Lachnospirales	f__UBA1390	g__RUG760
2	d__Bacteria	p__Firmicutes_A	c__Clostridia	o__Lachnospirales	f__UBA5962	g__
1	d__Bacteria	p__Firmicutes_A	c__Clostridia	o__Monoglobales	f__Firm-18	g__UBA1775
1	d__Bacteria	p__Firmicutes_A	c__Clostridia	o__Monoglobales	f__Monoglobaceae	g__SIG440
8	d__Bacteria	p__Firmicutes_A	c__Clostridia	o__Monoglobales	f__Monoglobaceae	g__UMGS1820
6	d__Bacteria	p__Firmicutes_A	c__Clostridia	o__Oscillospirales	f__Acutalibacteraceae	g__CAG-177
3	d__Bacteria	p__Firmicutes_A	c__Clostridia	o__Oscillospirales	f__Acutalibacteraceae	g__CAG-488
10	d__Bacteria	p__Firmicutes_A	c__Clostridia	o__Oscillospirales	f__Acutalibacteraceae	g__CAG-964
4	d__Bacteria	p__Firmicutes_A	c__Clostridia	o__Oscillospirales	f__Acutalibacteraceae	g__DTU089
10	d__Bacteria	p__Firmicutes_A	c__Clostridia	o__Oscillospirales	f__Acutalibacteraceae	g__Eubacterium_R
8	d__Bacteria	p__Firmicutes_A	c__Clostridia	o__Oscillospirales	f__Acutalibacteraceae	g__Fimenecus
1	d__Bacteria	p__Firmicutes_A	c__Clostridia	o__Oscillospirales	f__Acutalibacteraceae	g__Pseudoruminococcus_A
2	d__Bacteria	p__Firmicutes_A	c__Clostridia	o__Oscillospirales	f__Acutalibacteraceae	g__RGIG1955
1	d__Bacteria	p__Firmicutes_A	c__Clostridia	o__Oscillospirales	f__Acutalibacteraceae	g__RGIG2206
1	d__Bacteria	p__Firmicutes_A	c__Clostridia	o__Oscillospirales	f__Acutalibacteraceae	g__RGIG8779
5	d__Bacteria	p__Firmicutes_A	c__Clostridia	o__Oscillospirales	f__Acutalibacteraceae	g__RGIG9287
7	d__Bacteria	p__Firmicutes_A	c__Clostridia	o__Oscillospirales	f__Acutalibacteraceae	g__RUG11462
2	d__Bacteria	p__Firmicutes_A	c__Clostridia	o__Oscillospirales	f__Acutalibacteraceae	g__RUG14109
60	d__Bacteria	p__Firmicutes_A	c__Clostridia	o__Oscillospirales	f__Acutalibacteraceae	g__RUG420
22	d__Bacteria	p__Firmicutes_A	c__Clostridia	o__Oscillospirales	f__Acutalibacteraceae	g__RUG592
8	d__Bacteria	p__Firmicutes_A	c__Clostridia	o__Oscillospirales	f__Acutalibacteraceae	g__RUG714
39	d__Bacteria	p__Firmicutes_A	c__Clostridia	o__Oscillospirales	f__Acutalibacteraceae	g__RUG762
6	d__Bacteria	p__Firmicutes_A	c__Clostridia	o__Oscillospirales	f__Acutalibacteraceae	g__RUG806
375	d__Bacteria	p__Firmicutes_A	c__Clostridia	o__Oscillospirales	f__Acutalibacteraceae	g__Ruminococcus_E
2	d__Bacteria	p__Firmicutes_A	c__Clostridia	o__Oscillospirales	f__Acutalibacteraceae	g__SFWF01
1	d__Bacteria	p__Firmicutes_A	c__Clostridia	o__Oscillospirales	f__Acutalibacteraceae	g__SIG565
1	d__Bacteria	p__Firmicutes_A	c__Clostridia	o__Oscillospirales	f__Acutalibacteraceae	g__SIG607
1	d__Bacteria	p__Firmicutes_A	c__Clostridia	o__Oscillospirales	f__Acutalibacteraceae	g__UBA1081
90	d__Bacteria	p__Firmicutes_A	c__Clostridia	o__Oscillospirales	f__Acutalibacteraceae	g__UBA1213
1	d__Bacteria	p__Firmicutes_A	c__Clostridia	o__Oscillospirales	f__Acutalibacteraceae	g__UBA1227
1	d__Bacteria	p__Firmicutes_A	c__Clostridia	o__Oscillospirales	f__Acutalibacteraceae	g__UBA1417
3	d__Bacteria	p__Firmicutes_A	c__Clostridia	o__Oscillospirales	f__Acutalibacteraceae	g__UBA1425
1	d__Bacteria	p__Firmicutes_A	c__Clostridia	o__Oscillospirales	f__Acutalibacteraceae	g__UBA5905
11	d__Bacteria	p__Firmicutes_A	c__Clostridia	o__Oscillospirales	f__Acutalibacteraceae	g__UBA6857
47	d__Bacteria	p__Firmicutes_A	c__Clostridia	o__Oscillospirales	f__Acutalibacteraceae	g__UBA737
1	d__Bacteria	p__Firmicutes_A	c__Clostridia	o__Oscillospirales	f__Acutalibacteraceae	g__UBA8612
2	d__Bacteria	p__Firmicutes_A	c__Clostridia	o__Oscillospirales	f__Acutalibacteraceae	g__UMGS1279
1	d__Bacteria	p__Firmicutes_A	c__Clostridia	o__Oscillospirales	f__Acutalibacteraceae	g__UMGS1484
1	d__Bacteria	p__Firmicutes_A	c__Clostridia	o__Oscillospirales	f__Acutalibacteraceae	g__UMGS1491
2	d__Bacteria	p__Firmicutes_A	c__Clostridia	o__Oscillospirales	f__Acutalibacteraceae	g__UMGS1532
6	d__Bacteria	p__Firmicutes_A	c__Clostridia	o__Oscillospirales	f__Acutalibacteraceae	g__UMGS172
6	d__Bacteria	p__Firmicutes_A	c__Clostridia	o__Oscillospirales	f__Acutalibacteraceae	g__UMGS1976
2	d__Bacteria	p__Firmicutes_A	c__Clostridia	o__Oscillospirales	f__Butyricicoccaceae	g__Butyricicoccus
1	d__Bacteria	p__Firmicutes_A	c__Clostridia	o__Oscillospirales	f__Butyricicoccaceae	g__RGIG7238
5	d__Bacteria	p__Firmicutes_A	c__Clostridia	o__Oscillospirales	f__Butyricicoccaceae	g__UBA4644
4	d__Bacteria	p__Firmicutes_A	c__Clostridia	o__Oscillospirales	f__CAG-272	g__CAG-390
4	d__Bacteria	p__Firmicutes_A	c__Clostridia	o__Oscillospirales	f__CAG-272	g__CAG-448
1	d__Bacteria	p__Firmicutes_A	c__Clostridia	o__Oscillospirales	f__CAG-272	g__CAG-841
1	d__Bacteria	p__Firmicutes_A	c__Clostridia	o__Oscillospirales	f__CAG-272	g__Flemingibacterium
1	d__Bacteria	p__Firmicutes_A	c__Clostridia	o__Oscillospirales	f__CAG-272	g__RGIG1023
1	d__Bacteria	p__Firmicutes_A	c__Clostridia	o__Oscillospirales	f__CAG-272	g__RUG12395
1	d__Bacteria	p__Firmicutes_A	c__Clostridia	o__Oscillospirales	f__CAG-272	g__RUG13077
2	d__Bacteria	p__Firmicutes_A	c__Clostridia	o__Oscillospirales	f__CAG-272	g__SIG640
2	d__Bacteria	p__Firmicutes_A	c__Clostridia	o__Oscillospirales	f__CAG-272	g__SIG701
5	d__Bacteria	p__Firmicutes_A	c__Clostridia	o__Oscillospirales	f__CAG-272	g__UBA1248
4	d__Bacteria	p__Firmicutes_A	c__Clostridia	o__Oscillospirales	f__CAG-272	g__UBA1740
5	d__Bacteria	p__Firmicutes_A	c__Clostridia	o__Oscillospirales	f__CAG-272	g__UMGS1696
6	d__Bacteria	p__Firmicutes_A	c__Clostridia	o__Oscillospirales	f__CAG-272	g__UMGS1865
1	d__Bacteria	p__Firmicutes_A	c__Clostridia	o__Oscillospirales	f__CAG-382	g__SFLA01
1	d__Bacteria	p__Firmicutes_A	c__Clostridia	o__Oscillospirales	f__CAG-382	g__UBA1206
2	d__Bacteria	p__Firmicutes_A	c__Clostridia	o__Oscillospirales	f__CAG-382	g__UMGS882
1	d__Bacteria	p__Firmicutes_A	c__Clostridia	o__Oscillospirales	f__Oscillospiraceae	g__Alloscillospira
19	d__Bacteria	p__Firmicutes_A	c__Clostridia	o__Oscillospirales	f__Oscillospiraceae	g__CAG-103
1	d__Bacteria	p__Firmicutes_A	c__Clostridia	o__Oscillospirales	f__Oscillospiraceae	g__CAG-170
20	d__Bacteria	p__Firmicutes_A	c__Clostridia	o__Oscillospirales	f__Oscillospiraceae	g__CAG-83
11	d__Bacteria	p__Firmicutes_A	c__Clostridia	o__Oscillospirales	f__Oscillospiraceae	g__Dysosmobacter
31	d__Bacteria	p__Firmicutes_A	c__Clostridia	o__Oscillospirales	f__Oscillospiraceae	g__ER4
22	d__Bacteria	p__Firmicutes_A	c__Clostridia	o__Oscillospirales	f__Oscillospiraceae	g__Evtepia
103	d__Bacteria	p__Firmicutes_A	c__Clostridia	o__Oscillospirales	f__Oscillospiraceae	g__Faecousia
8	d__Bacteria	p__Firmicutes_A	c__Clostridia	o__Oscillospirales	f__Oscillospiraceae	g__HGM13006
363	d__Bacteria	p__Firmicutes_A	c__Clostridia	o__Oscillospirales	f__Oscillospiraceae	g__Limivicinus
11	d__Bacteria	p__Firmicutes_A	c__Clostridia	o__Oscillospirales	f__Oscillospiraceae	g__Onthomonas
1	d__Bacteria	p__Firmicutes_A	c__Clostridia	o__Oscillospirales	f__Oscillospiraceae	g__Oscillibacter
1	d__Bacteria	p__Firmicutes_A	c__Clostridia	o__Oscillospirales	f__Oscillospiraceae	g__RGIG1893
3	d__Bacteria	p__Firmicutes_A	c__Clostridia	o__Oscillospirales	f__Oscillospiraceae	g__RGIG7114
27	d__Bacteria	p__Firmicutes_A	c__Clostridia	o__Oscillospirales	f__Oscillospiraceae	g__RUG626
1	d__Bacteria	p__Firmicutes_A	c__Clostridia	o__Oscillospirales	f__Oscillospiraceae	g__RUG678
2	d__Bacteria	p__Firmicutes_A	c__Clostridia	o__Oscillospirales	f__Oscillospiraceae	g__UBA1246
15	d__Bacteria	p__Firmicutes_A	c__Clostridia	o__Oscillospirales	f__Oscillospiraceae	g__UBA1774
33	d__Bacteria	p__Firmicutes_A	c__Clostridia	o__Oscillospirales	f__Oscillospiraceae	g__UBA2922
14	d__Bacteria	p__Firmicutes_A	c__Clostridia	o__Oscillospirales	f__Oscillospiraceae	g__UBA738
1	d__Bacteria	p__Firmicutes_A	c__Clostridia	o__Oscillospirales	f__RGIG577	g__RGIG577
2	d__Bacteria	p__Firmicutes_A	c__Clostridia	o__Oscillospirales	f__RGIG8002	g__RGIG8002
1	d__Bacteria	p__Firmicutes_A	c__Clostridia	o__Oscillospirales	f__Ruminococcaceae	g__Faecalibacterium
5	d__Bacteria	p__Firmicutes_A	c__Clostridia	o__Oscillospirales	f__Ruminococcaceae	g__Firm-04
1	d__Bacteria	p__Firmicutes_A	c__Clostridia	o__Oscillospirales	f__Ruminococcaceae	g__Gemmiger
3	d__Bacteria	p__Firmicutes_A	c__Clostridia	o__Oscillospirales	f__Ruminococcaceae	g__HGM13222
3	d__Bacteria	p__Firmicutes_A	c__Clostridia	o__Oscillospirales	f__Ruminococcaceae	g__HUN007
2	d__Bacteria	p__Firmicutes_A	c__Clostridia	o__Oscillospirales	f__Ruminococcaceae	g__RGIG4694
7	d__Bacteria	p__Firmicutes_A	c__Clostridia	o__Oscillospirales	f__Ruminococcaceae	g__RUG11783
11	d__Bacteria	p__Firmicutes_A	c__Clostridia	o__Oscillospirales	f__Ruminococcaceae	g__RUG12519
5	d__Bacteria	p__Firmicutes_A	c__Clostridia	o__Oscillospirales	f__Ruminococcaceae	g__Ruminiclostridium_E
92	d__Bacteria	p__Firmicutes_A	c__Clostridia	o__Oscillospirales	f__Ruminococcaceae	g__Ruminococcus
2	d__Bacteria	p__Firmicutes_A	c__Clostridia	o__Oscillospirales	f__Ruminococcaceae	g__Ruminococcus_C
83	d__Bacteria	p__Firmicutes_A	c__Clostridia	o__Oscillospirales	f__Ruminococcaceae	g__Ruminococcus_D
1	d__Bacteria	p__Firmicutes_A	c__Clostridia	o__Oscillospirales	f__Ruminococcaceae	g__Ruthenibacterium
1	d__Bacteria	p__Firmicutes_A	c__Clostridia	o__Oscillospirales	f__Ruminococcaceae	g__UBA1394
11	d__Bacteria	p__Firmicutes_A	c__Clostridia	o__Oscillospirales	f__Ruminococcaceae	g__UBA3855
1	d__Bacteria	p__Firmicutes_A	c__Clostridia	o__Oscillospirales	f__Ruminococcaceae	g__UMGS1668
1	d__Bacteria	p__Firmicutes_A	c__Clostridia	o__Oscillospirales	f__UBA644	g__HGM12619
1	d__Bacteria	p__Firmicutes_A	c__Clostridia	o__Oscillospirales	f__UBA644	g__RGIG995
1	d__Bacteria	p__Firmicutes_A	c__Clostridia	o__Peptostreptococcales	f__Anaerovoracaceae	g__
1	d__Bacteria	p__Firmicutes_A	c__Clostridia	o__Peptostreptococcales	f__Anaerovoracaceae	g__Avanaerovorax
9	d__Bacteria	p__Firmicutes_A	c__Clostridia	o__Peptostreptococcales	f__Anaerovoracaceae	g__Baileyella
18	d__Bacteria	p__Firmicutes_A	c__Clostridia	o__Peptostreptococcales	f__Anaerovoracaceae	g__Copromorpha
3	d__Bacteria	p__Firmicutes_A	c__Clostridia	o__Peptostreptococcales	f__Anaerovoracaceae	g__Eubacterium_B
11	d__Bacteria	p__Firmicutes_A	c__Clostridia	o__Peptostreptococcales	f__Anaerovoracaceae	g__Eubacterium_T
17	d__Bacteria	p__Firmicutes_A	c__Clostridia	o__Peptostreptococcales	f__Anaerovoracaceae	g__Hornefia
1	d__Bacteria	p__Firmicutes_A	c__Clostridia	o__Peptostreptococcales	f__Anaerovoracaceae	g__RGIG2707
1	d__Bacteria	p__Firmicutes_A	c__Clostridia	o__Peptostreptococcales	f__Anaerovoracaceae	g__RGIG5755
1	d__Bacteria	p__Firmicutes_A	c__Clostridia	o__Peptostreptococcales	f__Anaerovoracaceae	g__RGIG9096
94	d__Bacteria	p__Firmicutes_A	c__Clostridia	o__Peptostreptococcales	f__Anaerovoracaceae	g__RUG099
1	d__Bacteria	p__Firmicutes_A	c__Clostridia	o__Peptostreptococcales	f__Anaerovoracaceae	g__RUG100
7	d__Bacteria	p__Firmicutes_A	c__Clostridia	o__Peptostreptococcales	f__Anaerovoracaceae	g__RUG11894
5	d__Bacteria	p__Firmicutes_A	c__Clostridia	o__Peptostreptococcales	f__Anaerovoracaceae	g__RUG13615
1	d__Bacteria	p__Firmicutes_A	c__Clostridia	o__Peptostreptococcales	f__Anaerovoracaceae	g__RUG14258
1	d__Bacteria	p__Firmicutes_A	c__Clostridia	o__Peptostreptococcales	f__Anaerovoracaceae	g__RUG708
18	d__Bacteria	p__Firmicutes_A	c__Clostridia	o__Peptostreptococcales	f__Anaerovoracaceae	g__RUG754
5	d__Bacteria	p__Firmicutes_A	c__Clostridia	o__Peptostreptococcales	f__Anaerovoracaceae	g__UBA3738
2	d__Bacteria	p__Firmicutes_A	c__Clostridia	o__Peptostreptococcales	f__Anaerovoracaceae	g__UBA3871
1	d__Bacteria	p__Firmicutes_A	c__Clostridia	o__Peptostreptococcales	f__Peptostreptococcaceae	g__GCA-900066495
2	d__Bacteria	p__Firmicutes_A	c__Clostridia	o__Peptostreptococcales	f__Peptostreptococcaceae	g__Romboutsia
1	d__Bacteria	p__Firmicutes_A	c__Clostridia	o__RUG12999	f__RUG12999	g__RUG12999
16	d__Bacteria	p__Firmicutes_A	c__Clostridia	o__Saccharofermentanales	f__Saccharofermentanaceae	g__Firm-16
130	d__Bacteria	p__Firmicutes_A	c__Clostridia	o__Saccharofermentanales	f__Saccharofermentanaceae	g__Saccharofermentans
5	d__Bacteria	p__Firmicutes_A	c__Clostridia	o__TANB77	f__CAG-465	g__CAG-465
1	d__Bacteria	p__Firmicutes_A	c__Clostridia	o__TANB77	f__CAG-465	g__RGIG5057
7	d__Bacteria	p__Firmicutes_A	c__Clostridia	o__TANB77	f__CAG-465	g__RGIG5622
4	d__Bacteria	p__Firmicutes_A	c__Clostridia	o__TANB77	f__CAG-508	g__
62	d__Bacteria	p__Firmicutes_A	c__Clostridia	o__TANB77	f__CAG-508	g__CAG-269
13	d__Bacteria	p__Firmicutes_A	c__Clostridia	o__TANB77	f__CAG-508	g__CAG-492
55	d__Bacteria	p__Firmicutes_A	c__Clostridia	o__TANB77	f__CAG-508	g__CAG-793
3	d__Bacteria	p__Firmicutes_A	c__Clostridia	o__TANB77	f__CAG-508	g__HGM13634
2	d__Bacteria	p__Firmicutes_A	c__Clostridia	o__TANB77	f__CAG-508	g__Scatovivens
2	d__Bacteria	p__Firmicutes_A	c__Clostridia	o__TANB77	f__CAG-508	g__UMGS1663
1	d__Bacteria	p__Firmicutes_A	c__Clostridia	o__TANB77	f__CAG-508	g__UMGS1781
2	d__Bacteria	p__Firmicutes_A	c__Clostridia	o__TANB77	f__CAG-508	g__UMGS1933
2	d__Bacteria	p__Firmicutes_A	c__Clostridia	o__TANB77	f__CAG-508	g__UMGS1994
3	d__Bacteria	p__Firmicutes_A	c__Clostridia	o__TANB77	f__RGIG9151	g__RGIG9151
3	d__Bacteria	p__Firmicutes_A	c__Clostridia	o__TANB77	f__UBA1234	g__UBA1234
4	d__Bacteria	p__Firmicutes_A	c__Clostridia	o__UBA1212	f__UBA1212	g__UBA1212
1	d__Bacteria	p__Firmicutes_A	c__Clostridia	o__UBA1212	f__UBA1255	g__Egerieisoma
1	d__Bacteria	p__Firmicutes_A	c__Clostridia	o__UBA1212	f__UBA1255	g__SIG424
1	d__Bacteria	p__Firmicutes_A	c__Clostridia	o__UBA1212	f__UBA1255	g__UBA1255
2	d__Bacteria	p__Firmicutes_A	c__Clostridia	o__UBA1212	f__UBA1257	g__UBA1257
1	d__Bacteria	p__Firmicutes_A	c__Clostridia	o__UBA1381	f__CAJOGA01	g__CAJOGA01
4	d__Bacteria	p__Firmicutes_A	c__Clostridia	o__UBA1381	f__UBA1381	g__Ornithomonoglobus
1	d__Bacteria	p__Firmicutes_A	c__Clostridia	o__UBA1381	f__UBA1381	g__RGIG9115
1	d__Bacteria	p__Firmicutes_A	c__Clostridia	o__UMGS1810	f__UMGS1810	g__
1	d__Bacteria	p__Firmicutes_B	c__Dehalobacteriia	o__UBA4068	f__UBA4068	g__RGIG3155
30	d__Bacteria	p__Firmicutes_B	c__Peptococcia	o__Peptococcales	f__Peptococcaceae	g__UBA7185
1	d__Bacteria	p__Firmicutes	c__Bacilli	o__Acholeplasmatales	f__Anaeroplasmataceae	g__
4	d__Bacteria	p__Firmicutes	c__Bacilli	o__Acholeplasmatales	f__Anaeroplasmataceae	g__Anaeroplasma
1	d__Bacteria	p__Firmicutes	c__Bacilli	o__Acholeplasmatales	f__Anaeroplasmataceae	g__UBA3206
1	d__Bacteria	p__Firmicutes	c__Bacilli	o__Erysipelotrichales	f__Coprobacillaceae	g__Faecalibacillus
1	d__Bacteria	p__Firmicutes	c__Bacilli	o__Erysipelotrichales	f__Coprobacillaceae	g__Fimiplasma
20	d__Bacteria	p__Firmicutes	c__Bacilli	o__Erysipelotrichales	f__Coprobacillaceae	g__Intestinibaculum
1	d__Bacteria	p__Firmicutes	c__Bacilli	o__Erysipelotrichales	f__Coprobacillaceae	g__Kandleria
24	d__Bacteria	p__Firmicutes	c__Bacilli	o__Erysipelotrichales	f__Coprobacillaceae	g__Sharpea
6	d__Bacteria	p__Firmicutes	c__Bacilli	o__Erysipelotrichales	f__Erysipelotrichaceae	g__Absicoccus
84	d__Bacteria	p__Firmicutes	c__Bacilli	o__Erysipelotrichales	f__Erysipelotrichaceae	g__Bulleidia
3	d__Bacteria	p__Firmicutes	c__Bacilli	o__Erysipelotrichales	f__Erysipelotrichaceae	g__RGIG5669
2	d__Bacteria	p__Firmicutes	c__Bacilli	o__Erysipelotrichales	f__Erysipelotrichaceae	g__RUG11872
2	d__Bacteria	p__Firmicutes	c__Bacilli	o__Erysipelotrichales	f__Erysipelotrichaceae	g__RUG14284
1	d__Bacteria	p__Firmicutes	c__Bacilli	o__Erysipelotrichales	f__Erysipelotrichaceae	g__RUG14871
13	d__Bacteria	p__Firmicutes	c__Bacilli	o__Erysipelotrichales	f__Erysipelotrichaceae	g__RUG521
2	d__Bacteria	p__Firmicutes	c__Bacilli	o__Erysipelotrichales	f__Erysipelotrichaceae	g__UBA1783
44	d__Bacteria	p__Firmicutes	c__Bacilli	o__Erysipelotrichales	f__Erysipelotrichaceae	g__UBA636
6	d__Bacteria	p__Firmicutes	c__Bacilli	o__Haloplasmatales_A	f__Turicibacteraceae	g__Turicibacter
3	d__Bacteria	p__Firmicutes	c__Bacilli	o__Izemoplasmatales	f__UBA1188	g__UBA1188
1	d__Bacteria	p__Firmicutes	c__Bacilli	o__Lactobacillales	f__Carnobacteriaceae	g__Carnobacterium_A
3	d__Bacteria	p__Firmicutes	c__Bacilli	o__Lactobacillales	f__Lactobacillaceae	g__Lactobacillus
2	d__Bacteria	p__Firmicutes	c__Bacilli	o__Lactobacillales	f__Lactobacillaceae	g__Ligilactobacillus
2	d__Bacteria	p__Firmicutes	c__Bacilli	o__Lactobacillales	f__Lactobacillaceae	g__Limosilactobacillus
10	d__Bacteria	p__Firmicutes	c__Bacilli	o__Lactobacillales	f__Streptococcaceae	g__Streptococcus
3	d__Bacteria	p__Firmicutes	c__Bacilli	o__ML615J-28	f__CAG-313	g__UBA1231
1	d__Bacteria	p__Firmicutes	c__Bacilli	o__ML615J-28	f__CAG-313	g__UBA1737
2	d__Bacteria	p__Firmicutes	c__Bacilli	o__ML615J-28	f__CAG-698	g__RGIG3506
1	d__Bacteria	p__Firmicutes	c__Bacilli	o__ML615J-28	f__CAG-698	g__Tener-01
17	d__Bacteria	p__Firmicutes	c__Bacilli	o__Mycoplasmatales	f__Mycoplasmoidaceae	g__Malacoplasma_A
4	d__Bacteria	p__Firmicutes	c__Bacilli	o__Mycoplasmatales	f__Mycoplasmoidaceae	g__RGIG1987
2	d__Bacteria	p__Firmicutes	c__Bacilli	o__Mycoplasmatales	f__Mycoplasmoidaceae	g__RUG11194
1	d__Bacteria	p__Firmicutes	c__Bacilli	o__RF39	f__UBA660	g__
2	d__Bacteria	p__Firmicutes	c__Bacilli	o__RF39	f__UBA660	g__Aphodocola
9	d__Bacteria	p__Firmicutes	c__Bacilli	o__RF39	f__UBA660	g__CAG-1000
1	d__Bacteria	p__Firmicutes	c__Bacilli	o__RF39	f__UBA660	g__CAG-1193
4	d__Bacteria	p__Firmicutes	c__Bacilli	o__RF39	f__UBA660	g__CAG-302
2	d__Bacteria	p__Firmicutes	c__Bacilli	o__RF39	f__UBA660	g__CAG-417
4	d__Bacteria	p__Firmicutes	c__Bacilli	o__RF39	f__UBA660	g__CAG-433
6	d__Bacteria	p__Firmicutes	c__Bacilli	o__RF39	f__UBA660	g__CAG-533
1	d__Bacteria	p__Firmicutes	c__Bacilli	o__RF39	f__UBA660	g__CAG-582
1	d__Bacteria	p__Firmicutes	c__Bacilli	o__RF39	f__UBA660	g__CAG-628
1	d__Bacteria	p__Firmicutes	c__Bacilli	o__RF39	f__UBA660	g__CAJGDV01
4	d__Bacteria	p__Firmicutes	c__Bacilli	o__RF39	f__UBA660	g__CAJOJR01
4	d__Bacteria	p__Firmicutes	c__Bacilli	o__RF39	f__UBA660	g__Coprosoma
6	d__Bacteria	p__Firmicutes	c__Bacilli	o__RF39	f__UBA660	g__Coprovivens
1	d__Bacteria	p__Firmicutes	c__Bacilli	o__RF39	f__UBA660	g__RGIG9169
2	d__Bacteria	p__Firmicutes	c__Bacilli	o__RF39	f__UBA660	g__RUG11198
1	d__Bacteria	p__Firmicutes	c__Bacilli	o__RF39	f__UBA660	g__RUG11241
3	d__Bacteria	p__Firmicutes	c__Bacilli	o__RF39	f__UBA660	g__RUG11867
4	d__Bacteria	p__Firmicutes	c__Bacilli	o__RF39	f__UBA660	g__RUG11890
15	d__Bacteria	p__Firmicutes	c__Bacilli	o__RF39	f__UBA660	g__RUG12438
7	d__Bacteria	p__Firmicutes	c__Bacilli	o__RF39	f__UBA660	g__RUG12783
2	d__Bacteria	p__Firmicutes	c__Bacilli	o__RF39	f__UBA660	g__RUG12867
7	d__Bacteria	p__Firmicutes	c__Bacilli	o__RF39	f__UBA660	g__RUG13038
4	d__Bacteria	p__Firmicutes	c__Bacilli	o__RF39	f__UBA660	g__RUG13160
5	d__Bacteria	p__Firmicutes	c__Bacilli	o__RF39	f__UBA660	g__RUG13868
1	d__Bacteria	p__Firmicutes	c__Bacilli	o__RF39	f__UBA660	g__RUG14121
2	d__Bacteria	p__Firmicutes	c__Bacilli	o__RF39	f__UBA660	g__RUG14670
2	d__Bacteria	p__Firmicutes	c__Bacilli	o__RF39	f__UBA660	g__RUG14891
10	d__Bacteria	p__Firmicutes	c__Bacilli	o__RF39	f__UBA660	g__RUG343
1	d__Bacteria	p__Firmicutes	c__Bacilli	o__RF39	f__UBA660	g__RUG591
5	d__Bacteria	p__Firmicutes	c__Bacilli	o__RF39	f__UBA660	g__RUG705
1	d__Bacteria	p__Firmicutes	c__Bacilli	o__RF39	f__UBA660	g__SIG200
3	d__Bacteria	p__Firmicutes	c__Bacilli	o__RF39	f__UBA660	g__UBA2730
6	d__Bacteria	p__Firmicutes	c__Bacilli	o__RF39	f__UBA660	g__UBA3631
55	d__Bacteria	p__Firmicutes	c__Bacilli	o__RF39	f__UBA660	g__UBA3789
8	d__Bacteria	p__Firmicutes	c__Bacilli	o__RF39	f__UBA660	g__UBA5026
2	d__Bacteria	p__Firmicutes	c__Bacilli	o__RF39	f__UBA660	g__UBA5578
1	d__Bacteria	p__Firmicutes	c__Bacilli	o__RF39	f__UBA660	g__UBA6985
4	d__Bacteria	p__Firmicutes	c__Bacilli	o__RF39	f__UBA660	g__UMGS1449
4	d__Bacteria	p__Firmicutes	c__Bacilli	o__RF39	f__UBA660	g__UMGS1613
4	d__Bacteria	p__Firmicutes	c__Bacilli	o__RF39	f__UBA660	g__Ventrenecus
4	d__Bacteria	p__Firmicutes	c__Bacilli	o__RFN20	f__CAG-288	g__Enterosoma
2	d__Bacteria	p__Firmicutes	c__Bacilli	o__RFN20	f__CAG-288	g__Scatoplasma
1	d__Bacteria	p__Firmicutes	c__Bacilli	o__RFN20	f__CAG-826	g__Alectryobacillus
1	d__Bacteria	p__Firmicutes	c__Bacilli	o__RFN20	f__CAG-826	g__CAJOLV01
28	d__Bacteria	p__Firmicutes	c__Bacilli	o__RFN20	f__CAG-826	g__Enteromonas
1	d__Bacteria	p__Firmicutes	c__Bacilli	o__RFN20	f__CAG-826	g__RGIG9670
8	d__Bacteria	p__Firmicutes	c__Bacilli	o__RFN20	f__CAG-826	g__RUG13091
1	d__Bacteria	p__Firmicutes	c__Bacilli	o__RFN20	f__CAG-826	g__RUG131
26	d__Bacteria	p__Firmicutes	c__Bacilli	o__RFN20	f__CAG-826	g__RUG14515
1	d__Bacteria	p__Firmicutes	c__Bacilli	o__RFN20	f__CAG-826	g__SIG220
15	d__Bacteria	p__Firmicutes	c__Bacilli	o__RFN20	f__CAG-826	g__UBA2450
17	d__Bacteria	p__Firmicutes	c__Bacilli	o__RFN20	f__CAG-826	g__UBA3207
15	d__Bacteria	p__Firmicutes	c__Bacilli	o__RFN20	f__CAG-826	g__UBA4951
1	d__Bacteria	p__Firmicutes	c__Bacilli	o__Thermoactinomycetales	f__Thermoactinomycetaceae	g__Thermoactinomyces
13	d__Bacteria	p__Firmicutes_C	c__Negativicutes	o__Acidaminococcales	f__Acidaminococcaceae	g__Acidaminococcus
18	d__Bacteria	p__Firmicutes_C	c__Negativicutes	o__Acidaminococcales	f__Acidaminococcaceae	g__Phascolarctobacterium_A
96	d__Bacteria	p__Firmicutes_C	c__Negativicutes	o__Acidaminococcales	f__Acidaminococcaceae	g__Succiniclasticum
3	d__Bacteria	p__Firmicutes_C	c__Negativicutes	o__Selenomonadales	f__Selenomonadaceae	g__
30	d__Bacteria	p__Firmicutes_C	c__Negativicutes	o__Selenomonadales	f__Selenomonadaceae	g__Anaerovibrio
3	d__Bacteria	p__Firmicutes_C	c__Negativicutes	o__Selenomonadales	f__Selenomonadaceae	g__Mitsuokella
19	d__Bacteria	p__Firmicutes_C	c__Negativicutes	o__Selenomonadales	f__Selenomonadaceae	g__Quinella
1	d__Bacteria	p__Firmicutes_C	c__Negativicutes	o__Selenomonadales	f__Selenomonadaceae	g__RGIG250
2	d__Bacteria	p__Firmicutes_C	c__Negativicutes	o__Selenomonadales	f__Selenomonadaceae	g__RUG024
1	d__Bacteria	p__Firmicutes_C	c__Negativicutes	o__Selenomonadales	f__Selenomonadaceae	g__RUG11126
10	d__Bacteria	p__Firmicutes_C	c__Negativicutes	o__Selenomonadales	f__Selenomonadaceae	g__RUG12372
6	d__Bacteria	p__Firmicutes_C	c__Negativicutes	o__Selenomonadales	f__Selenomonadaceae	g__Schwartzia
22	d__Bacteria	p__Firmicutes_C	c__Negativicutes	o__Selenomonadales	f__Selenomonadaceae	g__Selenomonas_A
7	d__Bacteria	p__Firmicutes_C	c__Negativicutes	o__Selenomonadales	f__Selenomonadaceae	g__Selenomonas_B
34	d__Bacteria	p__Firmicutes_C	c__Negativicutes	o__Selenomonadales	f__Selenomonadaceae	g__Selenomonas_C
9	d__Bacteria	p__Firmicutes_C	c__Negativicutes	o__Selenomonadales	f__Selenomonadaceae	g__UBA2897
3	d__Bacteria	p__Firmicutes_C	c__Negativicutes	o__Selenomonadales	f__Selenomonadaceae	g__UBA2913
3	d__Bacteria	p__Firmicutes_C	c__Negativicutes	o__Selenomonadales	f__Selenomonadaceae	g__UBA3796
5	d__Bacteria	p__Firmicutes_C	c__Negativicutes	o__Selenomonadales	f__Selenomonadaceae	g__UBA9786
19	d__Bacteria	p__Firmicutes_C	c__Negativicutes	o__Veillonellales	f__Dialisteraceae	g__Dialister
2	d__Bacteria	p__Firmicutes_C	c__Negativicutes	o__Veillonellales	f__Megasphaeraceae	g__Caecibacter
9	d__Bacteria	p__Firmicutes_C	c__Negativicutes	o__Veillonellales	f__Megasphaeraceae	g__Megasphaera
1	d__Bacteria	p__Firmicutes_C	c__Negativicutes	o__Veillonellales	f__Veillonellaceae	g__Veillonella
1	d__Bacteria	p__Myxococcota	c__Bradymonadia	o__UBA4248	f__UBA4248	g__RGIG464
1	d__Bacteria	p__Myxococcota	c__Bradymonadia	o__UBA7976	f__UBA1532	g__UBA1238
1	d__Bacteria	p__Myxococcota	c__Myxococcia	o__Myxococcales	f__UBA5297	g__UBA1203
3	d__Bacteria	p__Patescibacteria	c__JAEDAM01	o__Absconditabacterales	f__X112	g__
12	d__Bacteria	p__Patescibacteria	c__JAEDAM01	o__Absconditabacterales	f__X112	g__HOT-345
9	d__Bacteria	p__Patescibacteria	c__JAEDAM01	o__Absconditabacterales	f__X112	g__UBA3291
2	d__Bacteria	p__Patescibacteria	c__Saccharimonadia	o__Saccharimonadales	f__Nanoperiomorbaceae	g__Nanoperiomorbus
52	d__Bacteria	p__Patescibacteria	c__Saccharimonadia	o__Saccharimonadales	f__Nanosyncoccaceae	g__Nanosyncoccus
45	d__Bacteria	p__Patescibacteria	c__Saccharimonadia	o__Saccharimonadales	f__Nanosyncoccaceae	g__UBA2834
1	d__Bacteria	p__Planctomycetota	c__Planctomycetia	o__Pirellulales	f__Thermoguttaceae	g__RGIG3701
1	d__Bacteria	p__Planctomycetota	c__Planctomycetia	o__Pirellulales	f__Thermoguttaceae	g__RUG11551
16	d__Bacteria	p__Planctomycetota	c__Planctomycetia	o__Pirellulales	f__Thermoguttaceae	g__RUG369
4	d__Bacteria	p__Planctomycetota	c__Planctomycetia	o__Pirellulales	f__Thermoguttaceae	g__RUG695
5	d__Bacteria	p__Proteobacteria	c__Alphaproteobacteria	o__Acetobacterales	f__Acetobacteraceae	g__Acetobacter
2	d__Bacteria	p__Proteobacteria	c__Alphaproteobacteria	o__Caulobacterales	f__Caulobacteraceae	g__Brevundimonas
1	d__Bacteria	p__Proteobacteria	c__Alphaproteobacteria	o__Caulobacterales	f__Caulobacteraceae	g__CAISGS01
2	d__Bacteria	p__Proteobacteria	c__Alphaproteobacteria	o__Caulobacterales	f__Caulobacteraceae	g__Caulobacter
1	d__Bacteria	p__Proteobacteria	c__Alphaproteobacteria	o__Reyranellales	f__Reyranellaceae	g__Reyranella
2	d__Bacteria	p__Proteobacteria	c__Alphaproteobacteria	o__RF32	f__CACZRW01	g__CACZRW01
6	d__Bacteria	p__Proteobacteria	c__Alphaproteobacteria	o__RF32	f__CAG-239	g__51-20
1	d__Bacteria	p__Proteobacteria	c__Alphaproteobacteria	o__RF32	f__CAG-239	g__CAAFZY01
3	d__Bacteria	p__Proteobacteria	c__Alphaproteobacteria	o__RF32	f__CAG-239	g__CAG-267
4	d__Bacteria	p__Proteobacteria	c__Alphaproteobacteria	o__RF32	f__CAG-239	g__CAZU01
1	d__Bacteria	p__Proteobacteria	c__Alphaproteobacteria	o__RF32	f__CAG-239	g__JAGAJR01
28	d__Bacteria	p__Proteobacteria	c__Alphaproteobacteria	o__RF32	f__CAG-239	g__RUG410
1	d__Bacteria	p__Proteobacteria	c__Alphaproteobacteria	o__RF32	f__CAG-239	g__Scatocola
4	d__Bacteria	p__Proteobacteria	c__Alphaproteobacteria	o__RF32	f__CAG-239	g__UBA1254
1	d__Bacteria	p__Proteobacteria	c__Alphaproteobacteria	o__RF32	f__CAG-977	g__UBA11549
4	d__Bacteria	p__Proteobacteria	c__Alphaproteobacteria	o__RF32	f__CAG-977	g__UBA2903
1	d__Bacteria	p__Proteobacteria	c__Alphaproteobacteria	o__RF32	f__UBA3637	g__UBA3637
1	d__Bacteria	p__Proteobacteria	c__Alphaproteobacteria	o__Rhizobiales	f__Beijerinckiaceae	g__Bosea
2	d__Bacteria	p__Proteobacteria	c__Alphaproteobacteria	o__Rhizobiales	f__Xanthobacteraceae	g__Afipia
1	d__Bacteria	p__Proteobacteria	c__Alphaproteobacteria	o__Rhodobacterales	f__Rhodobacteraceae	g__Yoonia
11	d__Bacteria	p__Proteobacteria	c__Alphaproteobacteria	o__Rickettsiales	f__Deianiraeaceae	g__UBA4311
1	d__Bacteria	p__Proteobacteria	c__Alphaproteobacteria	o__Rickettsiales	f__UBA1997	g__RGIG8782
1	d__Bacteria	p__Proteobacteria	c__Alphaproteobacteria	o__Rs-D84	f__CACZYB01	g__CACZYB01
69	d__Bacteria	p__Proteobacteria	c__Alphaproteobacteria	o__Rs-D84	f__Rs-D84	g__Enterousia
5	d__Bacteria	p__Proteobacteria	c__Alphaproteobacteria	o__RUG11792	f__RUG11792	g__RUG11420
1	d__Bacteria	p__Proteobacteria	c__Alphaproteobacteria	o__RUG11792	f__RUG11792	g__RUG11792
3	d__Bacteria	p__Proteobacteria	c__Alphaproteobacteria	o__RUG11792	f__RUG11792	g__RUG14087
2	d__Bacteria	p__Proteobacteria	c__Alphaproteobacteria	o__Sphingomonadales	f__Sphingomonadaceae	g__Sphingobium
2	d__Bacteria	p__Proteobacteria	c__Alphaproteobacteria	o__Sphingomonadales	f__Sphingomonadaceae	g__Sphingomonas
1	d__Bacteria	p__Proteobacteria	c__Alphaproteobacteria	o__Sphingomonadales	f__Sphingomonadaceae	g__Sphingopyxis
7	d__Bacteria	p__Proteobacteria	c__Alphaproteobacteria	o__UBA3830	f__UBA3830	g__CADBNZ01
6	d__Bacteria	p__Proteobacteria	c__Alphaproteobacteria	o__UBA3830	f__UBA3830	g__UBA3830
3	d__Bacteria	p__Proteobacteria	c__Gammaproteobacteria	o__Burkholderiales	f__Burkholderiaceae	g__Aphodousia
1	d__Bacteria	p__Proteobacteria	c__Gammaproteobacteria	o__Burkholderiales	f__Burkholderiaceae	g__Aquincola
5	d__Bacteria	p__Proteobacteria	c__Gammaproteobacteria	o__Burkholderiales	f__Burkholderiaceae	g__Comamonas
9	d__Bacteria	p__Proteobacteria	c__Gammaproteobacteria	o__Burkholderiales	f__Burkholderiaceae	g__Duodenibacillus
1	d__Bacteria	p__Proteobacteria	c__Gammaproteobacteria	o__Burkholderiales	f__Burkholderiaceae	g__Ottowia
8	d__Bacteria	p__Proteobacteria	c__Gammaproteobacteria	o__Burkholderiales	f__Burkholderiaceae	g__Sutterella
1	d__Bacteria	p__Proteobacteria	c__Gammaproteobacteria	o__Enterobacterales	f__Neiellaceae	g__RGIG665
1	d__Bacteria	p__Proteobacteria	c__Gammaproteobacteria	o__Enterobacterales	f__Pasteurellaceae	g__Gallibacterium
1	d__Bacteria	p__Proteobacteria	c__Gammaproteobacteria	o__Enterobacterales	f__Succinivibrionaceae	g__HGM20899
10	d__Bacteria	p__Proteobacteria	c__Gammaproteobacteria	o__Enterobacterales	f__Succinivibrionaceae	g__Ruminobacter
2	d__Bacteria	p__Proteobacteria	c__Gammaproteobacteria	o__Enterobacterales	f__Succinivibrionaceae	g__Succinimonas
59	d__Bacteria	p__Proteobacteria	c__Gammaproteobacteria	o__Enterobacterales	f__Succinivibrionaceae	g__Succinivibrio
20	d__Bacteria	p__Proteobacteria	c__Gammaproteobacteria	o__Enterobacterales	f__Succinivibrionaceae	g__UBA2804
16	d__Bacteria	p__Proteobacteria	c__Gammaproteobacteria	o__Enterobacterales	f__Succinivibrionaceae	g__UBA2810
1	d__Bacteria	p__Proteobacteria	c__Gammaproteobacteria	o__Enterobacterales	f__Succinivibrionaceae	g__WG-1
2	d__Bacteria	p__Proteobacteria	c__Gammaproteobacteria	o__Pseudomonadales	f__Moraxellaceae	g__Acinetobacter
2	d__Bacteria	p__Proteobacteria	c__Gammaproteobacteria	o__Pseudomonadales	f__Moraxellaceae	g__Psychrobacter
1	d__Bacteria	p__Proteobacteria	c__Gammaproteobacteria	o__Pseudomonadales	f__Pseudomonadaceae	g__Pseudomonas_C
3	d__Bacteria	p__Proteobacteria	c__Gammaproteobacteria	o__Pseudomonadales	f__Pseudomonadaceae	g__Pseudomonas_E
1	d__Bacteria	p__Proteobacteria	c__Gammaproteobacteria	o__UBA9339	f__UBA9339	g__
3	d__Bacteria	p__Riflebacteria	c__Ozemobacteria	o__Ozemobacterales	f__Ozemobacteraceae	g__RUG334
2	d__Bacteria	p__Spirochaetota	c__GWE2-31-10	o__GWE2-31-10	f__GWE2-31-10	g__RGIG6909
3	d__Bacteria	p__Spirochaetota	c__Spirochaetia	o__CADAEX01	f__CADAEX01	g__CADAEX01
5	d__Bacteria	p__Spirochaetota	c__Spirochaetia	o__Sphaerochaetales	f__Sphaerochaetaceae	g__RUG023
1	d__Bacteria	p__Spirochaetota	c__Spirochaetia	o__Sphaerochaetales	f__Sphaerochaetaceae	g__RUG14846
11	d__Bacteria	p__Spirochaetota	c__Spirochaetia	o__Sphaerochaetales	f__Sphaerochaetaceae	g__UBA9732
2	d__Bacteria	p__Spirochaetota	c__Spirochaetia	o__Sphaerochaetales	f__Sphaerochaetaceae	g__UBA9848
1	d__Bacteria	p__Spirochaetota	c__Spirochaetia	o__Treponematales	f__Treponemataceae	g__RGIG1711
125	d__Bacteria	p__Spirochaetota	c__Spirochaetia	o__Treponematales	f__Treponemataceae	g__Treponema_D
3	d__Bacteria	p__Spirochaetota	c__Spirochaetia	o__Treponematales	f__Treponemataceae	g__UBA1240
11	d__Bacteria	p__Synergistota	c__Synergistia	o__Synergistales	f__Aminobacteriaceae	g__Fretibacterium
2	d__Bacteria	p__UBA3054	c__UBA3054	o__UBA3054	f__UBA3054	g__UBA3054
5	d__Bacteria	p__UBP6	c__UBA1177	o__UBA1177	f__UBA1177	g__UBA1177
1	d__Bacteria	p__Verrucomicrobiota	c__Kiritimatiellae	o__LD1-PB3	f__Lenti-01	g__CACXEY01
1	d__Bacteria	p__Verrucomicrobiota	c__Kiritimatiellae	o__RFP12	f__UBA1067	g__CADCBS01
26	d__Bacteria	p__Verrucomicrobiota	c__Kiritimatiellae	o__RFP12	f__UBA1067	g__RUG572
52	d__Bacteria	p__Verrucomicrobiota	c__Kiritimatiellae	o__RFP12	f__UBA1067	g__UBA1067
1	d__Bacteria	p__Verrucomicrobiota	c__Kiritimatiellae	o__RFP12	f__UBA1067	g__UBA1200
1	d__Bacteria	p__Verrucomicrobiota	c__Kiritimatiellae	o__RFP12	f__UBA1067	g__UBA1211
2	d__Bacteria	p__Verrucomicrobiota	c__Kiritimatiellae	o__RFP12	f__UBA1067	g__UBA1731
1	d__Bacteria	p__Verrucomicrobiota	c__Kiritimatiellae	o__RFP12	f__UBA3636	g__RGIG990
13	d__Bacteria	p__Verrucomicrobiota	c__Kiritimatiellae	o__RFP12	f__UBA3636	g__UBA3636
2	d__Bacteria	p__Verrucomicrobiota	c__Lentisphaeria	o__UBA1407	f__UBA1407	g__RGIG3456
6	d__Bacteria	p__Verrucomicrobiota	c__Lentisphaeria	o__UBA1407	f__UBA1407	g__UBA1407
10	d__Bacteria	p__Verrucomicrobiota	c__Lentisphaeria	o__Victivallales	f__UBA1829	g__UBA1732
1	d__Bacteria	p__Verrucomicrobiota	c__Lentisphaeria	o__Victivallales	f__UBA1829	g__UBA1829
5	d__Bacteria	p__Verrucomicrobiota	c__Verrucomicrobiae	o__Opitutales	f__	g__
3	d__Bacteria	p__Verrucomicrobiota	c__Verrucomicrobiae	o__Opitutales	f__UBA9783	g__UBA1183
7	d__Bacteria	p__Verrucomicrobiota	c__Verrucomicrobiae	o__Opitutales	f__UBA9783	g__UBA3222
1	d__Bacteria	p__Verrucomicrobiota	c__Verrucomicrobiae	o__Opitutales	f__UBA9783	g__UBA3869
9	d__Bacteria	p__Verrucomicrobiota	c__Verrucomicrobiae	o__Verrucomicrobiales	f__Akkermansiaceae	g__Akkermansia

## Sheet: Table S5
Number of MAGs at different genera in goat
MAGs number	Domain	Phylum	Class	Order	Family	Genus
185	d__Archaea	p__Halobacteriota	c__Methanomicrobia	o__Methanomicrobiales	f__Methanocorpusculaceae	g__Methanocorpusculum
2	d__Archaea	p__Halobacteriota	c__Methanomicrobia	o__Methanomicrobiales	f__Methanomicrobiaceae	g__Methanomicrobium
5	d__Archaea	p__Methanobacteriota	c__Methanobacteria	o__Methanobacteriales	f__Methanobacteriaceae	g__Methanobrevibacter
21	d__Archaea	p__Methanobacteriota	c__Methanobacteria	o__Methanobacteriales	f__Methanobacteriaceae	g__Methanobrevibacter_A
3	d__Archaea	p__Methanobacteriota	c__Methanobacteria	o__Methanobacteriales	f__Methanobacteriaceae	g__Methanosphaera
10	d__Archaea	p__Thermoplasmatota	c__Thermoplasmata	o__Methanomassiliicoccales	f__Methanomethylophilaceae	g__
16	d__Archaea	p__Thermoplasmatota	c__Thermoplasmata	o__Methanomassiliicoccales	f__Methanomethylophilaceae	g__Methanomethylophilus
1	d__Archaea	p__Thermoplasmatota	c__Thermoplasmata	o__Methanomassiliicoccales	f__Methanomethylophilaceae	g__MX-02
34	d__Archaea	p__Thermoplasmatota	c__Thermoplasmata	o__Methanomassiliicoccales	f__Methanomethylophilaceae	g__SIG5
46	d__Archaea	p__Thermoplasmatota	c__Thermoplasmata	o__Methanomassiliicoccales	f__Methanomethylophilaceae	g__UBA71
1	d__Bacteria	p__Actinobacteriota	c__Actinomycetia	o__Actinomycetales	f__Actinomycetaceae	g__Arcanobacterium_A
3	d__Bacteria	p__Actinobacteriota	c__Actinomycetia	o__Actinomycetales	f__Bifidobacteriaceae	g__Bifidobacterium
1	d__Bacteria	p__Actinobacteriota	c__Actinomycetia	o__Actinomycetales	f__Bifidobacteriaceae	g__Pseudoscardovia
8	d__Bacteria	p__Actinobacteriota	c__Actinomycetia	o__Actinomycetales	f__Bifidobacteriaceae	g__RGIG1476
8	d__Bacteria	p__Actinobacteriota	c__Actinomycetia	o__Actinomycetales	f__Bifidobacteriaceae	g__RGIG7107
1	d__Bacteria	p__Actinobacteriota	c__Actinomycetia	o__Actinomycetales	f__Bifidobacteriaceae	g__RUG039
2	d__Bacteria	p__Actinobacteriota	c__Actinomycetia	o__Actinomycetales	f__Microbacteriaceae	g__Microbacterium
2	d__Bacteria	p__Actinobacteriota	c__Actinomycetia	o__Actinomycetales	f__Micrococcaceae	g__Renibacterium
1	d__Bacteria	p__Actinobacteriota	c__Actinomycetia	o__Mycobacteriales	f__Mycobacteriaceae	g__Rhodococcus
2	d__Bacteria	p__Actinobacteriota	c__Coriobacteriia	o__Coriobacteriales	f__Atopobiaceae	g__Parafannyhessea
6	d__Bacteria	p__Actinobacteriota	c__Coriobacteriia	o__Coriobacteriales	f__Atopobiaceae	g__RUG721
5	d__Bacteria	p__Actinobacteriota	c__Coriobacteriia	o__Coriobacteriales	f__Atopobiaceae	g__SIG37
1	d__Bacteria	p__Actinobacteriota	c__Coriobacteriia	o__Coriobacteriales	f__Atopobiaceae	g__Thermophilibacter
1	d__Bacteria	p__Actinobacteriota	c__Coriobacteriia	o__Coriobacteriales	f__Eggerthellaceae	g__
1	d__Bacteria	p__Actinobacteriota	c__Coriobacteriia	o__Coriobacteriales	f__Eggerthellaceae	g__RGIG3135
2	d__Bacteria	p__Actinobacteriota	c__Coriobacteriia	o__Coriobacteriales	f__Eggerthellaceae	g__SIG42
4	d__Bacteria	p__Actinobacteriota	c__Coriobacteriia	o__Coriobacteriales	f__Eggerthellaceae	g__UBA9715
1	d__Bacteria	p__Armatimonadota	c__UBA5829	o__UBA5829	f__UBA5829	g__RGIG7931
19	d__Bacteria	p__Bacteroidota	c__Bacteroidia	o__Bacteroidales	f__Bacteroidaceae	g__Alloprevotella
40	d__Bacteria	p__Bacteroidota	c__Bacteroidia	o__Bacteroidales	f__Bacteroidaceae	g__Bacteroides
5	d__Bacteria	p__Bacteroidota	c__Bacteroidia	o__Bacteroidales	f__Bacteroidaceae	g__Ga6A1
216	d__Bacteria	p__Bacteroidota	c__Bacteroidia	o__Bacteroidales	f__Bacteroidaceae	g__HGM04593
5	d__Bacteria	p__Bacteroidota	c__Bacteroidia	o__Bacteroidales	f__Bacteroidaceae	g__Paraprevotella
82	d__Bacteria	p__Bacteroidota	c__Bacteroidia	o__Bacteroidales	f__Bacteroidaceae	g__Phocaeicola
28	d__Bacteria	p__Bacteroidota	c__Bacteroidia	o__Bacteroidales	f__Bacteroidaceae	g__Phocaeicola_A
486	d__Bacteria	p__Bacteroidota	c__Bacteroidia	o__Bacteroidales	f__Bacteroidaceae	g__Prevotella
1	d__Bacteria	p__Bacteroidota	c__Bacteroidia	o__Bacteroidales	f__Bacteroidaceae	g__RGIG8745
13	d__Bacteria	p__Bacteroidota	c__Bacteroidia	o__Bacteroidales	f__Bacteroidaceae	g__UBA1179
44	d__Bacteria	p__Bacteroidota	c__Bacteroidia	o__Bacteroidales	f__Bacteroidaceae	g__UBA1189
2	d__Bacteria	p__Bacteroidota	c__Bacteroidia	o__Bacteroidales	f__Bacteroidaceae	g__UBA1786
10	d__Bacteria	p__Bacteroidota	c__Bacteroidia	o__Bacteroidales	f__Bacteroidaceae	g__UBA2918
11	d__Bacteria	p__Bacteroidota	c__Bacteroidia	o__Bacteroidales	f__Bacteroidaceae	g__UBA3839
2	d__Bacteria	p__Bacteroidota	c__Bacteroidia	o__Bacteroidales	f__Bacteroidaceae	g__UBA4293
26	d__Bacteria	p__Bacteroidota	c__Bacteroidia	o__Bacteroidales	f__Bacteroidaceae	g__UBA4334
101	d__Bacteria	p__Bacteroidota	c__Bacteroidia	o__Bacteroidales	f__Bacteroidaceae	g__UBA4372
8	d__Bacteria	p__Bacteroidota	c__Bacteroidia	o__Bacteroidales	f__Bacteroidaceae	g__UBA6382
3	d__Bacteria	p__Bacteroidota	c__Bacteroidia	o__Bacteroidales	f__Barnesiellaceae	g__Barnesiella
33	d__Bacteria	p__Bacteroidota	c__Bacteroidia	o__Bacteroidales	f__Barnesiellaceae	g__Barnesiella_A
2	d__Bacteria	p__Bacteroidota	c__Bacteroidia	o__Bacteroidales	f__BM520	g__RGIG7150
1	d__Bacteria	p__Bacteroidota	c__Bacteroidia	o__Bacteroidales	f__Coprobacteraceae	g__Coprobacter
156	d__Bacteria	p__Bacteroidota	c__Bacteroidia	o__Bacteroidales	f__F082	g__Limimorpha
13	d__Bacteria	p__Bacteroidota	c__Bacteroidia	o__Bacteroidales	f__G3-4614	g__Caccoplasma
4	d__Bacteria	p__Bacteroidota	c__Bacteroidia	o__Bacteroidales	f__Marinifilaceae	g__Butyricimonas
1	d__Bacteria	p__Bacteroidota	c__Bacteroidia	o__Bacteroidales	f__Marinifilaceae	g__Gabonibacter
2	d__Bacteria	p__Bacteroidota	c__Bacteroidia	o__Bacteroidales	f__Marinifilaceae	g__Odoribacter
2	d__Bacteria	p__Bacteroidota	c__Bacteroidia	o__Bacteroidales	f__Marinifilaceae	g__RGIG9079
16	d__Bacteria	p__Bacteroidota	c__Bacteroidia	o__Bacteroidales	f__ML635J-15	g__Bact-19
1	d__Bacteria	p__Bacteroidota	c__Bacteroidia	o__Bacteroidales	f__Muribaculaceae	g__Amulumruptor
2	d__Bacteria	p__Bacteroidota	c__Bacteroidia	o__Bacteroidales	f__Muribaculaceae	g__CAG-1031
6	d__Bacteria	p__Bacteroidota	c__Bacteroidia	o__Bacteroidales	f__Muribaculaceae	g__CAG-485
25	d__Bacteria	p__Bacteroidota	c__Bacteroidia	o__Bacteroidales	f__Muribaculaceae	g__CAG-873
5	d__Bacteria	p__Bacteroidota	c__Bacteroidia	o__Bacteroidales	f__Muribaculaceae	g__Duncaniella
8	d__Bacteria	p__Bacteroidota	c__Bacteroidia	o__Bacteroidales	f__Muribaculaceae	g__Muribaculum
12	d__Bacteria	p__Bacteroidota	c__Bacteroidia	o__Bacteroidales	f__Muribaculaceae	g__Paramuribaculum
10	d__Bacteria	p__Bacteroidota	c__Bacteroidia	o__Bacteroidales	f__Muribaculaceae	g__RGIG4079
2	d__Bacteria	p__Bacteroidota	c__Bacteroidia	o__Bacteroidales	f__Muribaculaceae	g__RGIG4576
1	d__Bacteria	p__Bacteroidota	c__Bacteroidia	o__Bacteroidales	f__Muribaculaceae	g__RUG14106
73	d__Bacteria	p__Bacteroidota	c__Bacteroidia	o__Bacteroidales	f__Muribaculaceae	g__Sodaliphilus
2	d__Bacteria	p__Bacteroidota	c__Bacteroidia	o__Bacteroidales	f__Muribaculaceae	g__UBA3263
5	d__Bacteria	p__Bacteroidota	c__Bacteroidia	o__Bacteroidales	f__Muribaculaceae	g__UBA7173
1	d__Bacteria	p__Bacteroidota	c__Bacteroidia	o__Bacteroidales	f__P3	g__
11	d__Bacteria	p__Bacteroidota	c__Bacteroidia	o__Bacteroidales	f__P3	g__HGM05376
2	d__Bacteria	p__Bacteroidota	c__Bacteroidia	o__Bacteroidales	f__P3	g__Onthomorpha
14	d__Bacteria	p__Bacteroidota	c__Bacteroidia	o__Bacteroidales	f__P3	g__Phil12
1	d__Bacteria	p__Bacteroidota	c__Bacteroidia	o__Bacteroidales	f__P3	g__RGIG10147
22	d__Bacteria	p__Bacteroidota	c__Bacteroidia	o__Bacteroidales	f__P3	g__UBA1217
5	d__Bacteria	p__Bacteroidota	c__Bacteroidia	o__Bacteroidales	f__P3	g__UBA1219
60	d__Bacteria	p__Bacteroidota	c__Bacteroidia	o__Bacteroidales	f__P3	g__UBA1711
6	d__Bacteria	p__Bacteroidota	c__Bacteroidia	o__Bacteroidales	f__Paludibacteraceae	g__Aphodosoma
34	d__Bacteria	p__Bacteroidota	c__Bacteroidia	o__Bacteroidales	f__Paludibacteraceae	g__Enterocola
3	d__Bacteria	p__Bacteroidota	c__Bacteroidia	o__Bacteroidales	f__Paludibacteraceae	g__Gallipaludibacter
181	d__Bacteria	p__Bacteroidota	c__Bacteroidia	o__Bacteroidales	f__Paludibacteraceae	g__RF16
6	d__Bacteria	p__Bacteroidota	c__Bacteroidia	o__Bacteroidales	f__Paludibacteraceae	g__RGIG6639
1	d__Bacteria	p__Bacteroidota	c__Bacteroidia	o__Bacteroidales	f__Paludibacteraceae	g__RGIG9379
12	d__Bacteria	p__Bacteroidota	c__Bacteroidia	o__Bacteroidales	f__Paludibacteraceae	g__UBA1181
1	d__Bacteria	p__Bacteroidota	c__Bacteroidia	o__Bacteroidales	f__Paludibacteraceae	g__UBA1723
2	d__Bacteria	p__Bacteroidota	c__Bacteroidia	o__Bacteroidales	f__Paludibacteraceae	g__UBA3747
9	d__Bacteria	p__Bacteroidota	c__Bacteroidia	o__Bacteroidales	f__Paludibacteraceae	g__UBA4363
471	d__Bacteria	p__Bacteroidota	c__Bacteroidia	o__Bacteroidales	f__Rikenellaceae	g__Alistipes
2	d__Bacteria	p__Bacteroidota	c__Bacteroidia	o__Bacteroidales	f__Rikenellaceae	g__Alistipes_A
1	d__Bacteria	p__Bacteroidota	c__Bacteroidia	o__Bacteroidales	f__Rikenellaceae	g__RGIG1874
26	d__Bacteria	p__Bacteroidota	c__Bacteroidia	o__Bacteroidales	f__Rikenellaceae	g__Tidjanibacter
3	d__Bacteria	p__Bacteroidota	c__Bacteroidia	o__Bacteroidales	f__Rikenellaceae	g__UBA940
6	d__Bacteria	p__Bacteroidota	c__Bacteroidia	o__Bacteroidales	f__SZUA-534	g__RUG13583
19	d__Bacteria	p__Bacteroidota	c__Bacteroidia	o__Bacteroidales	f__Tannerellaceae	g__Parabacteroides
7	d__Bacteria	p__Bacteroidota	c__Bacteroidia	o__Bacteroidales	f__Tenuifilaceae	g__RGIG6076
12	d__Bacteria	p__Bacteroidota	c__Bacteroidia	o__Bacteroidales	f__UBA1402	g__UBA1757
13	d__Bacteria	p__Bacteroidota	c__Bacteroidia	o__Bacteroidales	f__UBA1715	g__UBA1715
11	d__Bacteria	p__Bacteroidota	c__Bacteroidia	o__Bacteroidales	f__UBA3663	g__UBA3663
8	d__Bacteria	p__Bacteroidota	c__Bacteroidia	o__Bacteroidales	f__UBA3824	g__UBA3824
36	d__Bacteria	p__Bacteroidota	c__Bacteroidia	o__Bacteroidales	f__UBA932	g__Bact-11
11	d__Bacteria	p__Bacteroidota	c__Bacteroidia	o__Bacteroidales	f__UBA932	g__Coprenecus
412	d__Bacteria	p__Bacteroidota	c__Bacteroidia	o__Bacteroidales	f__UBA932	g__Cryptobacteroides
52	d__Bacteria	p__Bacteroidota	c__Bacteroidia	o__Bacteroidales	f__UBA932	g__Egerieousia
2	d__Bacteria	p__Bacteroidota	c__Bacteroidia	o__Bacteroidales	f__UBA932	g__JAGCJX01
1	d__Bacteria	p__Bacteroidota	c__Bacteroidia	o__Bacteroidales	f__UBA932	g__RGIG6374
10	d__Bacteria	p__Bacteroidota	c__Bacteroidia	o__Bacteroidales	f__UBA932	g__RUG11257
3	d__Bacteria	p__Bacteroidota	c__Bacteroidia	o__Bacteroidales	f__W3P20-009	g__W3P20-009
8	d__Bacteria	p__Bacteroidota	c__Bacteroidia	o__Bacteroidales	f__WCHB1-69	g__
36	d__Bacteria	p__Bacteroidota	c__Bacteroidia	o__Bacteroidales	f__WCHB1-69	g__F23-D06
3	d__Bacteria	p__Bacteroidota	c__Bacteroidia	o__Bacteroidales	f__WCHB1-69	g__JAFTCA01
4	d__Bacteria	p__Bacteroidota	c__Bacteroidia	o__Bacteroidales	f__WCHB1-69	g__RUG11690
2	d__Bacteria	p__Bacteroidota	c__Bacteroidia	o__Bacteroidales	f__WCHB1-69	g__RUG11942
5	d__Bacteria	p__Bacteroidota	c__Bacteroidia	o__Bacteroidales	f__WCHB1-69	g__UBA1195
4	d__Bacteria	p__Bacteroidota	c__Bacteroidia	o__Bacteroidales	f__WCHB1-69	g__UBA1205
19	d__Bacteria	p__Bacteroidota	c__Bacteroidia	o__Bacteroidales	f__WCHB1-69	g__UBA1756
1	d__Bacteria	p__Bacteroidota	c__Bacteroidia	o__Chitinophagales	f__Chitinophagaceae	g__Sediminibacterium
1	d__Bacteria	p__Bacteroidota	c__Bacteroidia	o__Cytophagales	f__	g__
6	d__Bacteria	p__Bacteroidota	c__Bacteroidia	o__Flavobacteriales	f__UBA1820	g__Merdimorpha
1	d__Bacteria	p__Bdellovibrionota_C	c__UBA2361	o__UBA2361	f__JAAYZI01	g__
1	d__Bacteria	p__Campylobacterota	c__Campylobacteria	o__Campylobacterales	f__Arcobacteraceae	g__Aliarcobacter
47	d__Bacteria	p__Campylobacterota	c__Campylobacteria	o__Campylobacterales	f__Campylobacteraceae	g__Campylobacter
4	d__Bacteria	p__Campylobacterota	c__Campylobacteria	o__Campylobacterales	f__Campylobacteraceae	g__Campylobacter_B
1	d__Bacteria	p__Campylobacterota	c__Campylobacteria	o__Campylobacterales	f__Campylobacteraceae	g__Campylobacter_D
2	d__Bacteria	p__Campylobacterota	c__Campylobacteria	o__Campylobacterales	f__Helicobacteraceae	g__Helicobacter_B
1	d__Bacteria	p__Chlamydiota	c__Chlamydiia	o__Chlamydiales	f__Chlamydiaceae	g__Chlamydophila
13	d__Bacteria	p__Chloroflexota	c__Anaerolineae	o__Anaerolineales	f__Anaerolineaceae	g__Flexilinea
1	d__Bacteria	p__Cyanobacteria	c__Vampirovibrionia	o__Gastranaerophilales	f__Gastranaerophilaceae	g__
16	d__Bacteria	p__Cyanobacteria	c__Vampirovibrionia	o__Gastranaerophilales	f__Gastranaerophilaceae	g__Avigastranaerophilus
14	d__Bacteria	p__Cyanobacteria	c__Vampirovibrionia	o__Gastranaerophilales	f__Gastranaerophilaceae	g__CAG-196
1	d__Bacteria	p__Cyanobacteria	c__Vampirovibrionia	o__Gastranaerophilales	f__Gastranaerophilaceae	g__Gastranaerophilus
1	d__Bacteria	p__Cyanobacteria	c__Vampirovibrionia	o__Gastranaerophilales	f__Gastranaerophilaceae	g__Limenecus
4	d__Bacteria	p__Cyanobacteria	c__Vampirovibrionia	o__Gastranaerophilales	f__Gastranaerophilaceae	g__RGIG2134
1	d__Bacteria	p__Cyanobacteria	c__Vampirovibrionia	o__Gastranaerophilales	f__Gastranaerophilaceae	g__RGIG2479
1	d__Bacteria	p__Cyanobacteria	c__Vampirovibrionia	o__Gastranaerophilales	f__Gastranaerophilaceae	g__RGIG3525
1	d__Bacteria	p__Cyanobacteria	c__Vampirovibrionia	o__Gastranaerophilales	f__Gastranaerophilaceae	g__RUG841
4	d__Bacteria	p__Cyanobacteria	c__Vampirovibrionia	o__Gastranaerophilales	f__Gastranaerophilaceae	g__Scatenecus
4	d__Bacteria	p__Cyanobacteria	c__Vampirovibrionia	o__Gastranaerophilales	f__Gastranaerophilaceae	g__SIG32
1	d__Bacteria	p__Cyanobacteria	c__Vampirovibrionia	o__Gastranaerophilales	f__Gastranaerophilaceae	g__Spyradomonas
1	d__Bacteria	p__Cyanobacteria	c__Vampirovibrionia	o__Gastranaerophilales	f__Gastranaerophilaceae	g__Stercorousia
1	d__Bacteria	p__Cyanobacteria	c__Vampirovibrionia	o__Gastranaerophilales	f__Gastranaerophilaceae	g__UBA2883
1	d__Bacteria	p__Cyanobacteria	c__Vampirovibrionia	o__Gastranaerophilales	f__Gastranaerophilaceae	g__UBA6984
3	d__Bacteria	p__Cyanobacteria	c__Vampirovibrionia	o__Gastranaerophilales	f__Gastranaerophilaceae	g__Zag111
1	d__Bacteria	p__Cyanobacteria	c__Vampirovibrionia	o__Gastranaerophilales	f__RUG14156	g__Galligastranaerophilus_A
4	d__Bacteria	p__Cyanobacteria	c__Vampirovibrionia	o__Gastranaerophilales	f__RUG14156	g__RGIG1918
6	d__Bacteria	p__Cyanobacteria	c__Vampirovibrionia	o__Gastranaerophilales	f__RUG14156	g__RUG14156
2	d__Bacteria	p__Deferribacterota	c__Deferribacteres	o__Deferribacterales	f__Mucispirillaceae	g__
1	d__Bacteria	p__Desulfobacterota_I	c__Desulfovibrionia	o__Desulfovibrionales	f__Desulfovibrionaceae	g__
18	d__Bacteria	p__Desulfobacterota_I	c__Desulfovibrionia	o__Desulfovibrionales	f__Desulfovibrionaceae	g__Desulfovibrio
1	d__Bacteria	p__Desulfobacterota_I	c__Desulfovibrionia	o__Desulfovibrionales	f__Desulfovibrionaceae	g__Lawsonia
18	d__Bacteria	p__Desulfobacterota_I	c__Desulfovibrionia	o__Desulfovibrionales	f__Desulfovibrionaceae	g__Mailhella
1	d__Bacteria	p__Desulfobacterota_I	c__Desulfovibrionia	o__Desulfovibrionales	f__Desulfovibrionaceae	g__RGIG1962
10	d__Bacteria	p__Elusimicrobiota	c__Elusimicrobia	o__Elusimicrobiales	f__Elusimicrobiaceae	g__Avelusimicrobium
10	d__Bacteria	p__Elusimicrobiota	c__Elusimicrobia	o__Elusimicrobiales	f__Elusimicrobiaceae	g__UBA1174
25	d__Bacteria	p__Elusimicrobiota	c__Elusimicrobia	o__Elusimicrobiales	f__Elusimicrobiaceae	g__UBA1436
2	d__Bacteria	p__Elusimicrobiota	c__Elusimicrobia	o__Elusimicrobiales	f__UBA9959	g__CACZRG01
2	d__Bacteria	p__Elusimicrobiota	c__Endomicrobia	o__Endomicrobiales	f__Endomicrobiaceae	g__
5	d__Bacteria	p__Elusimicrobiota	c__Endomicrobia	o__Endomicrobiales	f__Endomicrobiaceae	g__RUG658
1	d__Bacteria	p__Eremiobacterota	c__Xenobia	o__Xenobiales	f__Xenobiaceae	g__JAFSXO01
2	d__Bacteria	p__Eremiobacterota	c__Xenobia	o__Xenobiales	f__Xenobiaceae	g__RGIG3641
51	d__Bacteria	p__Fibrobacterota	c__Fibrobacteria	o__Fibrobacterales	f__Fibrobacteraceae	g__Fibrobacter
2	d__Bacteria	p__Fibrobacterota	c__Fibrobacteria	o__Fibrobacterales	f__Fibrobacteraceae	g__Hallerella
4	d__Bacteria	p__Fibrobacterota	c__Fibrobacteria	o__Fibrobacterales	f__Fibrobacteraceae	g__UBA1765
4	d__Bacteria	p__Firmicutes_A	c__Clostridia	o__Christensenellales	f__Borkfalkiaceae	g__
1	d__Bacteria	p__Firmicutes_A	c__Clostridia	o__Christensenellales	f__Borkfalkiaceae	g__Borkfalkia
2	d__Bacteria	p__Firmicutes_A	c__Clostridia	o__Christensenellales	f__Borkfalkiaceae	g__Gallimonas
18	d__Bacteria	p__Firmicutes_A	c__Clostridia	o__Christensenellales	f__Borkfalkiaceae	g__HGM11412
5	d__Bacteria	p__Firmicutes_A	c__Clostridia	o__Christensenellales	f__Borkfalkiaceae	g__HGM11416
1	d__Bacteria	p__Firmicutes_A	c__Clostridia	o__Christensenellales	f__Borkfalkiaceae	g__RGIG3732
1	d__Bacteria	p__Firmicutes_A	c__Clostridia	o__Christensenellales	f__Borkfalkiaceae	g__RGIG8762
134	d__Bacteria	p__Firmicutes_A	c__Clostridia	o__Christensenellales	f__Borkfalkiaceae	g__Scatosoma
15	d__Bacteria	p__Firmicutes_A	c__Clostridia	o__Christensenellales	f__Borkfalkiaceae	g__UBA10281
1	d__Bacteria	p__Firmicutes_A	c__Clostridia	o__Christensenellales	f__Borkfalkiaceae	g__UBA11475
66	d__Bacteria	p__Firmicutes_A	c__Clostridia	o__Christensenellales	f__Borkfalkiaceae	g__UBA1259
40	d__Bacteria	p__Firmicutes_A	c__Clostridia	o__Christensenellales	f__Borkfalkiaceae	g__UBA4636
1	d__Bacteria	p__Firmicutes_A	c__Clostridia	o__Christensenellales	f__Borkfalkiaceae	g__UMGS621
5	d__Bacteria	p__Firmicutes_A	c__Clostridia	o__Christensenellales	f__CAG-1252	g__CAG-1252
19	d__Bacteria	p__Firmicutes_A	c__Clostridia	o__Christensenellales	f__CAG-1252	g__JAEDHM01
7	d__Bacteria	p__Firmicutes_A	c__Clostridia	o__Christensenellales	f__CAG-1252	g__RUG14300
3	d__Bacteria	p__Firmicutes_A	c__Clostridia	o__Christensenellales	f__CAG-138	g__
3	d__Bacteria	p__Firmicutes_A	c__Clostridia	o__Christensenellales	f__CAG-138	g__CAG-1024
9	d__Bacteria	p__Firmicutes_A	c__Clostridia	o__Christensenellales	f__CAG-138	g__JAEDJH01
7	d__Bacteria	p__Firmicutes_A	c__Clostridia	o__Christensenellales	f__CAG-138	g__PeH17
1	d__Bacteria	p__Firmicutes_A	c__Clostridia	o__Christensenellales	f__CAG-138	g__RGIG1693
2	d__Bacteria	p__Firmicutes_A	c__Clostridia	o__Christensenellales	f__CAG-138	g__RGIG3096
1	d__Bacteria	p__Firmicutes_A	c__Clostridia	o__Christensenellales	f__CAG-138	g__RGIG3141
26	d__Bacteria	p__Firmicutes_A	c__Clostridia	o__Christensenellales	f__CAG-138	g__RUG472
7	d__Bacteria	p__Firmicutes_A	c__Clostridia	o__Christensenellales	f__CAG-138	g__SFEL01
5	d__Bacteria	p__Firmicutes_A	c__Clostridia	o__Christensenellales	f__CAG-138	g__UBA1685
17	d__Bacteria	p__Firmicutes_A	c__Clostridia	o__Christensenellales	f__CAG-138	g__UBA3792
5	d__Bacteria	p__Firmicutes_A	c__Clostridia	o__Christensenellales	f__CAG-138	g__UBA3857
1	d__Bacteria	p__Firmicutes_A	c__Clostridia	o__Christensenellales	f__CAG-314	g__
2	d__Bacteria	p__Firmicutes_A	c__Clostridia	o__Christensenellales	f__CAG-314	g__CAG-314
59	d__Bacteria	p__Firmicutes_A	c__Clostridia	o__Christensenellales	f__CAG-314	g__Fimimonas
2	d__Bacteria	p__Firmicutes_A	c__Clostridia	o__Christensenellales	f__CAG-314	g__Heteroclostridium
1	d__Bacteria	p__Firmicutes_A	c__Clostridia	o__Christensenellales	f__CAG-314	g__Limihabitans
4	d__Bacteria	p__Firmicutes_A	c__Clostridia	o__Christensenellales	f__CAG-314	g__RGIG2220
11	d__Bacteria	p__Firmicutes_A	c__Clostridia	o__Christensenellales	f__CAG-314	g__SFEB01
1	d__Bacteria	p__Firmicutes_A	c__Clostridia	o__Christensenellales	f__CAG-552	g__UBA10677
1	d__Bacteria	p__Firmicutes_A	c__Clostridia	o__Christensenellales	f__CAG-552	g__UMGS1795
1	d__Bacteria	p__Firmicutes_A	c__Clostridia	o__Christensenellales	f__CAG-74	g__
3	d__Bacteria	p__Firmicutes_A	c__Clostridia	o__Christensenellales	f__CAG-74	g__Faecivicinus
19	d__Bacteria	p__Firmicutes_A	c__Clostridia	o__Christensenellales	f__CAG-74	g__GCA-900199385
6	d__Bacteria	p__Firmicutes_A	c__Clostridia	o__Christensenellales	f__CAG-74	g__Limiplasma
2	d__Bacteria	p__Firmicutes_A	c__Clostridia	o__Christensenellales	f__CAG-74	g__RGIG2066
2	d__Bacteria	p__Firmicutes_A	c__Clostridia	o__Christensenellales	f__CAG-74	g__RUG11247
1	d__Bacteria	p__Firmicutes_A	c__Clostridia	o__Christensenellales	f__CAG-74	g__RUG11272
5	d__Bacteria	p__Firmicutes_A	c__Clostridia	o__Christensenellales	f__CAG-74	g__RUG14130
18	d__Bacteria	p__Firmicutes_A	c__Clostridia	o__Christensenellales	f__CAG-74	g__RUG563
9	d__Bacteria	p__Firmicutes_A	c__Clostridia	o__Christensenellales	f__CAG-74	g__RUG740
1	d__Bacteria	p__Firmicutes_A	c__Clostridia	o__Christensenellales	f__CAG-74	g__RUG756
8	d__Bacteria	p__Firmicutes_A	c__Clostridia	o__Christensenellales	f__CAG-74	g__SFHK01
6	d__Bacteria	p__Firmicutes_A	c__Clostridia	o__Christensenellales	f__CAG-74	g__SFMI01
20	d__Bacteria	p__Firmicutes_A	c__Clostridia	o__Christensenellales	f__CAG-74	g__UBA11524
1	d__Bacteria	p__Firmicutes_A	c__Clostridia	o__Christensenellales	f__CAG-74	g__UBA1224
9	d__Bacteria	p__Firmicutes_A	c__Clostridia	o__Christensenellales	f__CAG-74	g__UBA2862
1	d__Bacteria	p__Firmicutes_A	c__Clostridia	o__Christensenellales	f__CAG-74	g__UBA2943
5	d__Bacteria	p__Firmicutes_A	c__Clostridia	o__Christensenellales	f__CAG-74	g__UBA4246
10	d__Bacteria	p__Firmicutes_A	c__Clostridia	o__Christensenellales	f__CAG-74	g__Ventricola
8	d__Bacteria	p__Firmicutes_A	c__Clostridia	o__Christensenellales	f__CAG-917	g__CAG-475
1	d__Bacteria	p__Firmicutes_A	c__Clostridia	o__Christensenellales	f__CAG-917	g__HGM11377
3	d__Bacteria	p__Firmicutes_A	c__Clostridia	o__Christensenellales	f__CAG-917	g__Limadaptatus
87	d__Bacteria	p__Firmicutes_A	c__Clostridia	o__Christensenellales	f__CAG-917	g__RGIG4097
2	d__Bacteria	p__Firmicutes_A	c__Clostridia	o__Christensenellales	f__CAG-917	g__RGIG8124
1	d__Bacteria	p__Firmicutes_A	c__Clostridia	o__Christensenellales	f__Christensenellaceae	g__
4	d__Bacteria	p__Firmicutes_A	c__Clostridia	o__Christensenellales	f__Christensenellaceae	g__QANA01
6	d__Bacteria	p__Firmicutes_A	c__Clostridia	o__Christensenellales	f__DTU072	g__CAG-1782
8	d__Bacteria	p__Firmicutes_A	c__Clostridia	o__Christensenellales	f__DTU072	g__RGIG6449
29	d__Bacteria	p__Firmicutes_A	c__Clostridia	o__Christensenellales	f__DTU072	g__Stercoripulliclostridium_A
1	d__Bacteria	p__Firmicutes_A	c__Clostridia	o__Christensenellales	f__MARSEILLE-P3954	g__RGIG9107
1	d__Bacteria	p__Firmicutes_A	c__Clostridia	o__Christensenellales	f__QALW01	g__JAHAAN01
1	d__Bacteria	p__Firmicutes_A	c__Clostridia	o__Christensenellales	f__RUG350	g__
5	d__Bacteria	p__Firmicutes_A	c__Clostridia	o__Christensenellales	f__RUG350	g__RGIG2224
23	d__Bacteria	p__Firmicutes_A	c__Clostridia	o__Christensenellales	f__UBA1242	g__
17	d__Bacteria	p__Firmicutes_A	c__Clostridia	o__Christensenellales	f__UBA1242	g__Caccovivens
2	d__Bacteria	p__Firmicutes_A	c__Clostridia	o__Christensenellales	f__UBA1242	g__HGM11367
1	d__Bacteria	p__Firmicutes_A	c__Clostridia	o__Christensenellales	f__UBA1242	g__HGM11372
14	d__Bacteria	p__Firmicutes_A	c__Clostridia	o__Christensenellales	f__UBA1242	g__Onthoplasma
13	d__Bacteria	p__Firmicutes_A	c__Clostridia	o__Christensenellales	f__UBA1242	g__RGIG1681
2	d__Bacteria	p__Firmicutes_A	c__Clostridia	o__Christensenellales	f__UBA1242	g__RGIG3872
8	d__Bacteria	p__Firmicutes_A	c__Clostridia	o__Christensenellales	f__UBA1242	g__RGIG4790
4	d__Bacteria	p__Firmicutes_A	c__Clostridia	o__Christensenellales	f__UBA1242	g__RGIG8050
2	d__Bacteria	p__Firmicutes_A	c__Clostridia	o__Christensenellales	f__UBA1242	g__RUG666
21	d__Bacteria	p__Firmicutes_A	c__Clostridia	o__Christensenellales	f__UBA1242	g__UBA11490
10	d__Bacteria	p__Firmicutes_A	c__Clostridia	o__Christensenellales	f__UBA1242	g__UBA5489
8	d__Bacteria	p__Firmicutes_A	c__Clostridia	o__Christensenellales	f__UBA1242	g__UBA6345
1	d__Bacteria	p__Firmicutes_A	c__Clostridia	o__Christensenellales	f__UBA1242	g__UBA7584
3	d__Bacteria	p__Firmicutes_A	c__Clostridia	o__Christensenellales	f__UBA1242	g__UBA7862
1	d__Bacteria	p__Firmicutes_A	c__Clostridia	o__Christensenellales	f__UBA1242	g__UBA7867
4	d__Bacteria	p__Firmicutes_A	c__Clostridia	o__Christensenellales	f__UBA1242	g__UBA9845
5	d__Bacteria	p__Firmicutes_A	c__Clostridia	o__Christensenellales	f__UBA1242	g__UMGS1470
5	d__Bacteria	p__Firmicutes_A	c__Clostridia	o__Christensenellales	f__UBA1242	g__UMGS1908
2	d__Bacteria	p__Firmicutes_A	c__Clostridia	o__Christensenellales	f__UBA1242	g__UMGS2069
9	d__Bacteria	p__Firmicutes_A	c__Clostridia	o__Christensenellales	f__UBA1242	g__UMGS687
2	d__Bacteria	p__Firmicutes_A	c__Clostridia	o__Christensenellales	f__UBA1750	g__SIG373
1	d__Bacteria	p__Firmicutes_A	c__Clostridia	o__Christensenellales	f__UBA3700	g__UBA3700
2	d__Bacteria	p__Firmicutes_A	c__Clostridia	o__Clostridiales	f__Clostridiaceae	g__Clostridium
2	d__Bacteria	p__Firmicutes_A	c__Clostridia	o__Eubacteriales	f__Anaerofustaceae	g__RUG14186
2	d__Bacteria	p__Firmicutes_A	c__Clostridia	o__Eubacteriales	f__Eubacteriaceae	g__RUG12931
16	d__Bacteria	p__Firmicutes_A	c__Clostridia	o__Lachnospirales	f__Anaerotignaceae	g__Anaerotignum
1	d__Bacteria	p__Firmicutes_A	c__Clostridia	o__Lachnospirales	f__Anaerotignaceae	g__Fimicola
2	d__Bacteria	p__Firmicutes_A	c__Clostridia	o__Lachnospirales	f__Anaerotignaceae	g__RGIG5631
2	d__Bacteria	p__Firmicutes_A	c__Clostridia	o__Lachnospirales	f__Anaerotignaceae	g__SIG274
3	d__Bacteria	p__Firmicutes_A	c__Clostridia	o__Lachnospirales	f__CAG-274	g__RGIG4310
1	d__Bacteria	p__Firmicutes_A	c__Clostridia	o__Lachnospirales	f__CAG-274	g__UBA3680
1	d__Bacteria	p__Firmicutes_A	c__Clostridia	o__Lachnospirales	f__Cellulosilyticaceae	g__Cellulosilyticum
1	d__Bacteria	p__Firmicutes_A	c__Clostridia	o__Lachnospirales	f__Cellulosilyticaceae	g__Niameybacter
7	d__Bacteria	p__Firmicutes_A	c__Clostridia	o__Lachnospirales	f__Lachnospiraceae	g__
1	d__Bacteria	p__Firmicutes_A	c__Clostridia	o__Lachnospirales	f__Lachnospiraceae	g__14-2
1	d__Bacteria	p__Firmicutes_A	c__Clostridia	o__Lachnospirales	f__Lachnospiraceae	g__1XD8-76
2	d__Bacteria	p__Firmicutes_A	c__Clostridia	o__Lachnospirales	f__Lachnospiraceae	g__AC2028
17	d__Bacteria	p__Firmicutes_A	c__Clostridia	o__Lachnospirales	f__Lachnospiraceae	g__Acetatifactor
36	d__Bacteria	p__Firmicutes_A	c__Clostridia	o__Lachnospirales	f__Lachnospiraceae	g__Agathobacter
1	d__Bacteria	p__Firmicutes_A	c__Clostridia	o__Lachnospirales	f__Lachnospiraceae	g__Alectryocaccobium
3	d__Bacteria	p__Firmicutes_A	c__Clostridia	o__Lachnospirales	f__Lachnospiraceae	g__Anaerobutyricum
2	d__Bacteria	p__Firmicutes_A	c__Clostridia	o__Lachnospirales	f__Lachnospiraceae	g__Avilachnospira
9	d__Bacteria	p__Firmicutes_A	c__Clostridia	o__Lachnospirales	f__Lachnospiraceae	g__Bilifractor
1	d__Bacteria	p__Firmicutes_A	c__Clostridia	o__Lachnospirales	f__Lachnospiraceae	g__Blautia
3	d__Bacteria	p__Firmicutes_A	c__Clostridia	o__Lachnospirales	f__Lachnospiraceae	g__Blautia_A
34	d__Bacteria	p__Firmicutes_A	c__Clostridia	o__Lachnospirales	f__Lachnospiraceae	g__Butyrivibrio
7	d__Bacteria	p__Firmicutes_A	c__Clostridia	o__Lachnospirales	f__Lachnospiraceae	g__Butyrivibrio_A
10	d__Bacteria	p__Firmicutes_A	c__Clostridia	o__Lachnospirales	f__Lachnospiraceae	g__CAG-127
10	d__Bacteria	p__Firmicutes_A	c__Clostridia	o__Lachnospirales	f__Lachnospiraceae	g__CAG-303
1	d__Bacteria	p__Firmicutes_A	c__Clostridia	o__Lachnospirales	f__Lachnospiraceae	g__CAG-317
3	d__Bacteria	p__Firmicutes_A	c__Clostridia	o__Lachnospirales	f__Lachnospiraceae	g__CAG-411
1	d__Bacteria	p__Firmicutes_A	c__Clostridia	o__Lachnospirales	f__Lachnospiraceae	g__CAG-45
2	d__Bacteria	p__Firmicutes_A	c__Clostridia	o__Lachnospirales	f__Lachnospiraceae	g__CAG-510
4	d__Bacteria	p__Firmicutes_A	c__Clostridia	o__Lachnospirales	f__Lachnospiraceae	g__CAG-590
4	d__Bacteria	p__Firmicutes_A	c__Clostridia	o__Lachnospirales	f__Lachnospiraceae	g__CAG-603
10	d__Bacteria	p__Firmicutes_A	c__Clostridia	o__Lachnospirales	f__Lachnospiraceae	g__CAG-791
9	d__Bacteria	p__Firmicutes_A	c__Clostridia	o__Lachnospirales	f__Lachnospiraceae	g__CAG-95
2	d__Bacteria	p__Firmicutes_A	c__Clostridia	o__Lachnospirales	f__Lachnospiraceae	g__Choladocola
2	d__Bacteria	p__Firmicutes_A	c__Clostridia	o__Lachnospirales	f__Lachnospiraceae	g__Choladousia
2	d__Bacteria	p__Firmicutes_A	c__Clostridia	o__Lachnospirales	f__Lachnospiraceae	g__Clostridium_Q
6	d__Bacteria	p__Firmicutes_A	c__Clostridia	o__Lachnospirales	f__Lachnospiraceae	g__Clostridium_R
12	d__Bacteria	p__Firmicutes_A	c__Clostridia	o__Lachnospirales	f__Lachnospiraceae	g__COE1
7	d__Bacteria	p__Firmicutes_A	c__Clostridia	o__Lachnospirales	f__Lachnospiraceae	g__Copromonas
1	d__Bacteria	p__Firmicutes_A	c__Clostridia	o__Lachnospirales	f__Lachnospiraceae	g__Eisenbergiella
3	d__Bacteria	p__Firmicutes_A	c__Clostridia	o__Lachnospirales	f__Lachnospiraceae	g__Enterocloster
2	d__Bacteria	p__Firmicutes_A	c__Clostridia	o__Lachnospirales	f__Lachnospiraceae	g__Eubacterium_F
1	d__Bacteria	p__Firmicutes_A	c__Clostridia	o__Lachnospirales	f__Lachnospiraceae	g__Eubacterium_G
1	d__Bacteria	p__Firmicutes_A	c__Clostridia	o__Lachnospirales	f__Lachnospiraceae	g__Eubacterium_I
12	d__Bacteria	p__Firmicutes_A	c__Clostridia	o__Lachnospirales	f__Lachnospiraceae	g__Eubacterium_Q
5	d__Bacteria	p__Firmicutes_A	c__Clostridia	o__Lachnospirales	f__Lachnospiraceae	g__Faecalimonas
2	d__Bacteria	p__Firmicutes_A	c__Clostridia	o__Lachnospirales	f__Lachnospiraceae	g__FD2005
1	d__Bacteria	p__Firmicutes_A	c__Clostridia	o__Lachnospirales	f__Lachnospiraceae	g__Fimousia
12	d__Bacteria	p__Firmicutes_A	c__Clostridia	o__Lachnospirales	f__Lachnospiraceae	g__HGM12587
2	d__Bacteria	p__Firmicutes_A	c__Clostridia	o__Lachnospirales	f__Lachnospiraceae	g__Hungatella
4	d__Bacteria	p__Firmicutes_A	c__Clostridia	o__Lachnospirales	f__Lachnospiraceae	g__ISDg
1	d__Bacteria	p__Firmicutes_A	c__Clostridia	o__Lachnospirales	f__Lachnospiraceae	g__Kineothrix
5	d__Bacteria	p__Firmicutes_A	c__Clostridia	o__Lachnospirales	f__Lachnospiraceae	g__Lachnospira
4	d__Bacteria	p__Firmicutes_A	c__Clostridia	o__Lachnospirales	f__Lachnospiraceae	g__Mediterraneibacter
1	d__Bacteria	p__Firmicutes_A	c__Clostridia	o__Lachnospirales	f__Lachnospiraceae	g__NK4A136
15	d__Bacteria	p__Firmicutes_A	c__Clostridia	o__Lachnospirales	f__Lachnospiraceae	g__NK4A144
1	d__Bacteria	p__Firmicutes_A	c__Clostridia	o__Lachnospirales	f__Lachnospiraceae	g__Oliverpabstia
1	d__Bacteria	p__Firmicutes_A	c__Clostridia	o__Lachnospirales	f__Lachnospiraceae	g__Oribacterium
2	d__Bacteria	p__Firmicutes_A	c__Clostridia	o__Lachnospirales	f__Lachnospiraceae	g__Porcincola
2	d__Bacteria	p__Firmicutes_A	c__Clostridia	o__Lachnospirales	f__Lachnospiraceae	g__Pseudobutyrivibrio
1	d__Bacteria	p__Firmicutes_A	c__Clostridia	o__Lachnospirales	f__Lachnospiraceae	g__RGIG1588
2	d__Bacteria	p__Firmicutes_A	c__Clostridia	o__Lachnospirales	f__Lachnospiraceae	g__RGIG1668
1	d__Bacteria	p__Firmicutes_A	c__Clostridia	o__Lachnospirales	f__Lachnospiraceae	g__RGIG1934
6	d__Bacteria	p__Firmicutes_A	c__Clostridia	o__Lachnospirales	f__Lachnospiraceae	g__RGIG3002
2	d__Bacteria	p__Firmicutes_A	c__Clostridia	o__Lachnospirales	f__Lachnospiraceae	g__RGIG3040
3	d__Bacteria	p__Firmicutes_A	c__Clostridia	o__Lachnospirales	f__Lachnospiraceae	g__RGIG423
1	d__Bacteria	p__Firmicutes_A	c__Clostridia	o__Lachnospirales	f__Lachnospiraceae	g__RGIG4930
2	d__Bacteria	p__Firmicutes_A	c__Clostridia	o__Lachnospirales	f__Lachnospiraceae	g__RGIG5612
4	d__Bacteria	p__Firmicutes_A	c__Clostridia	o__Lachnospirales	f__Lachnospiraceae	g__RGIG6307
1	d__Bacteria	p__Firmicutes_A	c__Clostridia	o__Lachnospirales	f__Lachnospiraceae	g__RGIG8607
6	d__Bacteria	p__Firmicutes_A	c__Clostridia	o__Lachnospirales	f__Lachnospiraceae	g__RGIG8767
13	d__Bacteria	p__Firmicutes_A	c__Clostridia	o__Lachnospirales	f__Lachnospiraceae	g__Roseburia
2	d__Bacteria	p__Firmicutes_A	c__Clostridia	o__Lachnospirales	f__Lachnospiraceae	g__RUG11200
2	d__Bacteria	p__Firmicutes_A	c__Clostridia	o__Lachnospirales	f__Lachnospiraceae	g__RUG11237
7	d__Bacteria	p__Firmicutes_A	c__Clostridia	o__Lachnospirales	f__Lachnospiraceae	g__RUG11977
1	d__Bacteria	p__Firmicutes_A	c__Clostridia	o__Lachnospirales	f__Lachnospiraceae	g__RUG12461
5	d__Bacteria	p__Firmicutes_A	c__Clostridia	o__Lachnospirales	f__Lachnospiraceae	g__RUG306
4	d__Bacteria	p__Firmicutes_A	c__Clostridia	o__Lachnospirales	f__Lachnospiraceae	g__RUG842
3	d__Bacteria	p__Firmicutes_A	c__Clostridia	o__Lachnospirales	f__Lachnospiraceae	g__Schaedlerella
20	d__Bacteria	p__Firmicutes_A	c__Clostridia	o__Lachnospirales	f__Lachnospiraceae	g__SFDP01
6	d__Bacteria	p__Firmicutes_A	c__Clostridia	o__Lachnospirales	f__Lachnospiraceae	g__SIG299
1	d__Bacteria	p__Firmicutes_A	c__Clostridia	o__Lachnospirales	f__Lachnospiraceae	g__SIG300
4	d__Bacteria	p__Firmicutes_A	c__Clostridia	o__Lachnospirales	f__Lachnospiraceae	g__SIG307
1	d__Bacteria	p__Firmicutes_A	c__Clostridia	o__Lachnospirales	f__Lachnospiraceae	g__SIG332
3	d__Bacteria	p__Firmicutes_A	c__Clostridia	o__Lachnospirales	f__Lachnospiraceae	g__Stomatobaculum
5	d__Bacteria	p__Firmicutes_A	c__Clostridia	o__Lachnospirales	f__Lachnospiraceae	g__SZUA-448
2	d__Bacteria	p__Firmicutes_A	c__Clostridia	o__Lachnospirales	f__Lachnospiraceae	g__TWA4
6	d__Bacteria	p__Firmicutes_A	c__Clostridia	o__Lachnospirales	f__Lachnospiraceae	g__UBA1066
4	d__Bacteria	p__Firmicutes_A	c__Clostridia	o__Lachnospirales	f__Lachnospiraceae	g__UBA1258
2	d__Bacteria	p__Firmicutes_A	c__Clostridia	o__Lachnospirales	f__Lachnospiraceae	g__UBA1267
1	d__Bacteria	p__Firmicutes_A	c__Clostridia	o__Lachnospirales	f__Lachnospiraceae	g__UBA1729
1	d__Bacteria	p__Firmicutes_A	c__Clostridia	o__Lachnospirales	f__Lachnospiraceae	g__UBA1753
1	d__Bacteria	p__Firmicutes_A	c__Clostridia	o__Lachnospirales	f__Lachnospiraceae	g__UBA2821
13	d__Bacteria	p__Firmicutes_A	c__Clostridia	o__Lachnospirales	f__Lachnospiraceae	g__UBA2868
1	d__Bacteria	p__Firmicutes_A	c__Clostridia	o__Lachnospirales	f__Lachnospiraceae	g__UBA2882
1	d__Bacteria	p__Firmicutes_A	c__Clostridia	o__Lachnospirales	f__Lachnospiraceae	g__UBA2942
2	d__Bacteria	p__Firmicutes_A	c__Clostridia	o__Lachnospirales	f__Lachnospiraceae	g__UBA3282
1	d__Bacteria	p__Firmicutes_A	c__Clostridia	o__Lachnospirales	f__Lachnospiraceae	g__UBA3305
2	d__Bacteria	p__Firmicutes_A	c__Clostridia	o__Lachnospirales	f__Lachnospiraceae	g__UBA3402
3	d__Bacteria	p__Firmicutes_A	c__Clostridia	o__Lachnospirales	f__Lachnospiraceae	g__UBA3633
9	d__Bacteria	p__Firmicutes_A	c__Clostridia	o__Lachnospirales	f__Lachnospiraceae	g__UBA3766
3	d__Bacteria	p__Firmicutes_A	c__Clostridia	o__Lachnospirales	f__Lachnospiraceae	g__UBA3774
12	d__Bacteria	p__Firmicutes_A	c__Clostridia	o__Lachnospirales	f__Lachnospiraceae	g__UBA6987
1	d__Bacteria	p__Firmicutes_A	c__Clostridia	o__Lachnospirales	f__Lachnospiraceae	g__UBA7050
2	d__Bacteria	p__Firmicutes_A	c__Clostridia	o__Lachnospirales	f__Lachnospiraceae	g__UBA9722
1	d__Bacteria	p__Firmicutes_A	c__Clostridia	o__Lachnospirales	f__Lachnospiraceae	g__V9D3004
2	d__Bacteria	p__Firmicutes_A	c__Clostridia	o__Lachnospirales	f__Lachnospiraceae	g__Velocimicrobium
6	d__Bacteria	p__Firmicutes_A	c__Clostridia	o__Lachnospirales	f__Lachnospiraceae	g__Ventrimonas
1	d__Bacteria	p__Firmicutes_A	c__Clostridia	o__Lachnospirales	f__Lachnospiraceae	g__W0P33-017
6	d__Bacteria	p__Firmicutes_A	c__Clostridia	o__Lachnospirales	f__Lachnospiraceae	g__XBB1006
1	d__Bacteria	p__Firmicutes_A	c__Clostridia	o__Lachnospirales	f__Lachnospiraceae	g__XBB2008
2	d__Bacteria	p__Firmicutes_A	c__Clostridia	o__Lachnospirales	f__Lachnospiraceae	g__XBD2001
1	d__Bacteria	p__Firmicutes_A	c__Clostridia	o__Lachnospirales	f__UBA1390	g__
4	d__Bacteria	p__Firmicutes_A	c__Clostridia	o__Lachnospirales	f__UBA1390	g__RUG12817
2	d__Bacteria	p__Firmicutes_A	c__Clostridia	o__Lachnospirales	f__UBA1390	g__RUG760
3	d__Bacteria	p__Firmicutes_A	c__Clostridia	o__Monoglobales	f__Firm-18	g__RGIG1864
2	d__Bacteria	p__Firmicutes_A	c__Clostridia	o__Monoglobales	f__Firm-18	g__UBA1775
1	d__Bacteria	p__Firmicutes_A	c__Clostridia	o__Monoglobales	f__Monoglobaceae	g__RGIG8709
5	d__Bacteria	p__Firmicutes_A	c__Clostridia	o__Monoglobales	f__Monoglobaceae	g__SIG440
1	d__Bacteria	p__Firmicutes_A	c__Clostridia	o__Monoglobales	f__Monoglobaceae	g__SIG454
1	d__Bacteria	p__Firmicutes_A	c__Clostridia	o__Monoglobales	f__Monoglobaceae	g__UMGS1326
2	d__Bacteria	p__Firmicutes_A	c__Clostridia	o__Monoglobales	f__Monoglobaceae	g__UMGS1820
49	d__Bacteria	p__Firmicutes_A	c__Clostridia	o__Oscillospirales	f__Acutalibacteraceae	g__CAG-177
8	d__Bacteria	p__Firmicutes_A	c__Clostridia	o__Oscillospirales	f__Acutalibacteraceae	g__CAG-488
1	d__Bacteria	p__Firmicutes_A	c__Clostridia	o__Oscillospirales	f__Acutalibacteraceae	g__CAG-557
5	d__Bacteria	p__Firmicutes_A	c__Clostridia	o__Oscillospirales	f__Acutalibacteraceae	g__CAG-964
26	d__Bacteria	p__Firmicutes_A	c__Clostridia	o__Oscillospirales	f__Acutalibacteraceae	g__DTU089
7	d__Bacteria	p__Firmicutes_A	c__Clostridia	o__Oscillospirales	f__Acutalibacteraceae	g__Eubacterium_R
56	d__Bacteria	p__Firmicutes_A	c__Clostridia	o__Oscillospirales	f__Acutalibacteraceae	g__Fimenecus
2	d__Bacteria	p__Firmicutes_A	c__Clostridia	o__Oscillospirales	f__Acutalibacteraceae	g__Fimivicinus
1	d__Bacteria	p__Firmicutes_A	c__Clostridia	o__Oscillospirales	f__Acutalibacteraceae	g__HGM12789
2	d__Bacteria	p__Firmicutes_A	c__Clostridia	o__Oscillospirales	f__Acutalibacteraceae	g__Limousia
1	d__Bacteria	p__Firmicutes_A	c__Clostridia	o__Oscillospirales	f__Acutalibacteraceae	g__RGIG1913
1	d__Bacteria	p__Firmicutes_A	c__Clostridia	o__Oscillospirales	f__Acutalibacteraceae	g__RGIG1955
2	d__Bacteria	p__Firmicutes_A	c__Clostridia	o__Oscillospirales	f__Acutalibacteraceae	g__RGIG1959
1	d__Bacteria	p__Firmicutes_A	c__Clostridia	o__Oscillospirales	f__Acutalibacteraceae	g__RGIG2202
1	d__Bacteria	p__Firmicutes_A	c__Clostridia	o__Oscillospirales	f__Acutalibacteraceae	g__RGIG2206
2	d__Bacteria	p__Firmicutes_A	c__Clostridia	o__Oscillospirales	f__Acutalibacteraceae	g__RGIG2774
1	d__Bacteria	p__Firmicutes_A	c__Clostridia	o__Oscillospirales	f__Acutalibacteraceae	g__RGIG2835
1	d__Bacteria	p__Firmicutes_A	c__Clostridia	o__Oscillospirales	f__Acutalibacteraceae	g__RGIG2945
7	d__Bacteria	p__Firmicutes_A	c__Clostridia	o__Oscillospirales	f__Acutalibacteraceae	g__RGIG3009
1	d__Bacteria	p__Firmicutes_A	c__Clostridia	o__Oscillospirales	f__Acutalibacteraceae	g__RGIG3013
8	d__Bacteria	p__Firmicutes_A	c__Clostridia	o__Oscillospirales	f__Acutalibacteraceae	g__RGIG426
2	d__Bacteria	p__Firmicutes_A	c__Clostridia	o__Oscillospirales	f__Acutalibacteraceae	g__RGIG7384
1	d__Bacteria	p__Firmicutes_A	c__Clostridia	o__Oscillospirales	f__Acutalibacteraceae	g__RGIG9287
1	d__Bacteria	p__Firmicutes_A	c__Clostridia	o__Oscillospirales	f__Acutalibacteraceae	g__RUG11462
13	d__Bacteria	p__Firmicutes_A	c__Clostridia	o__Oscillospirales	f__Acutalibacteraceae	g__RUG420
6	d__Bacteria	p__Firmicutes_A	c__Clostridia	o__Oscillospirales	f__Acutalibacteraceae	g__RUG714
3	d__Bacteria	p__Firmicutes_A	c__Clostridia	o__Oscillospirales	f__Acutalibacteraceae	g__RUG762
27	d__Bacteria	p__Firmicutes_A	c__Clostridia	o__Oscillospirales	f__Acutalibacteraceae	g__RUG806
41	d__Bacteria	p__Firmicutes_A	c__Clostridia	o__Oscillospirales	f__Acutalibacteraceae	g__Ruminococcus_E
1	d__Bacteria	p__Firmicutes_A	c__Clostridia	o__Oscillospirales	f__Acutalibacteraceae	g__Scatavimonas
5	d__Bacteria	p__Firmicutes_A	c__Clostridia	o__Oscillospirales	f__Acutalibacteraceae	g__SFWF01
1	d__Bacteria	p__Firmicutes_A	c__Clostridia	o__Oscillospirales	f__Acutalibacteraceae	g__SIG554
12	d__Bacteria	p__Firmicutes_A	c__Clostridia	o__Oscillospirales	f__Acutalibacteraceae	g__SIG565
7	d__Bacteria	p__Firmicutes_A	c__Clostridia	o__Oscillospirales	f__Acutalibacteraceae	g__SIG575
1	d__Bacteria	p__Firmicutes_A	c__Clostridia	o__Oscillospirales	f__Acutalibacteraceae	g__SIG589
2	d__Bacteria	p__Firmicutes_A	c__Clostridia	o__Oscillospirales	f__Acutalibacteraceae	g__SIG607
8	d__Bacteria	p__Firmicutes_A	c__Clostridia	o__Oscillospirales	f__Acutalibacteraceae	g__UBA1081
2	d__Bacteria	p__Firmicutes_A	c__Clostridia	o__Oscillospirales	f__Acutalibacteraceae	g__UBA1213
1	d__Bacteria	p__Firmicutes_A	c__Clostridia	o__Oscillospirales	f__Acutalibacteraceae	g__UBA1227
2	d__Bacteria	p__Firmicutes_A	c__Clostridia	o__Oscillospirales	f__Acutalibacteraceae	g__UBA1417
3	d__Bacteria	p__Firmicutes_A	c__Clostridia	o__Oscillospirales	f__Acutalibacteraceae	g__UBA1425
18	d__Bacteria	p__Firmicutes_A	c__Clostridia	o__Oscillospirales	f__Acutalibacteraceae	g__UBA5905
41	d__Bacteria	p__Firmicutes_A	c__Clostridia	o__Oscillospirales	f__Acutalibacteraceae	g__UBA6857
38	d__Bacteria	p__Firmicutes_A	c__Clostridia	o__Oscillospirales	f__Acutalibacteraceae	g__UBA737
7	d__Bacteria	p__Firmicutes_A	c__Clostridia	o__Oscillospirales	f__Acutalibacteraceae	g__UBA8612
6	d__Bacteria	p__Firmicutes_A	c__Clostridia	o__Oscillospirales	f__Acutalibacteraceae	g__UMGS1279
1	d__Bacteria	p__Firmicutes_A	c__Clostridia	o__Oscillospirales	f__Acutalibacteraceae	g__UMGS1474
2	d__Bacteria	p__Firmicutes_A	c__Clostridia	o__Oscillospirales	f__Acutalibacteraceae	g__UMGS1484
7	d__Bacteria	p__Firmicutes_A	c__Clostridia	o__Oscillospirales	f__Acutalibacteraceae	g__UMGS1491
1	d__Bacteria	p__Firmicutes_A	c__Clostridia	o__Oscillospirales	f__Acutalibacteraceae	g__UMGS1532
4	d__Bacteria	p__Firmicutes_A	c__Clostridia	o__Oscillospirales	f__Acutalibacteraceae	g__UMGS172
23	d__Bacteria	p__Firmicutes_A	c__Clostridia	o__Oscillospirales	f__Acutalibacteraceae	g__UMGS1976
1	d__Bacteria	p__Firmicutes_A	c__Clostridia	o__Oscillospirales	f__Butyricicoccaceae	g__
1	d__Bacteria	p__Firmicutes_A	c__Clostridia	o__Oscillospirales	f__Butyricicoccaceae	g__Butyricicoccus
3	d__Bacteria	p__Firmicutes_A	c__Clostridia	o__Oscillospirales	f__Butyricicoccaceae	g__RGIG1902
1	d__Bacteria	p__Firmicutes_A	c__Clostridia	o__Oscillospirales	f__Butyricicoccaceae	g__RGIG3513
1	d__Bacteria	p__Firmicutes_A	c__Clostridia	o__Oscillospirales	f__Butyricicoccaceae	g__RGIG3726
1	d__Bacteria	p__Firmicutes_A	c__Clostridia	o__Oscillospirales	f__Butyricicoccaceae	g__SIG471
14	d__Bacteria	p__Firmicutes_A	c__Clostridia	o__Oscillospirales	f__Butyricicoccaceae	g__UBA4644
2	d__Bacteria	p__Firmicutes_A	c__Clostridia	o__Oscillospirales	f__BX7	g__Galloscillospira_B
2	d__Bacteria	p__Firmicutes_A	c__Clostridia	o__Oscillospirales	f__BX7	g__RGIG6165
7	d__Bacteria	p__Firmicutes_A	c__Clostridia	o__Oscillospirales	f__CAG-272	g__
4	d__Bacteria	p__Firmicutes_A	c__Clostridia	o__Oscillospirales	f__CAG-272	g__Avispirillum
6	d__Bacteria	p__Firmicutes_A	c__Clostridia	o__Oscillospirales	f__CAG-272	g__CAG-272
12	d__Bacteria	p__Firmicutes_A	c__Clostridia	o__Oscillospirales	f__CAG-272	g__CAG-390
107	d__Bacteria	p__Firmicutes_A	c__Clostridia	o__Oscillospirales	f__CAG-272	g__CAG-448
1	d__Bacteria	p__Firmicutes_A	c__Clostridia	o__Oscillospirales	f__CAG-272	g__CAG-841
1	d__Bacteria	p__Firmicutes_A	c__Clostridia	o__Oscillospirales	f__CAG-272	g__DTU064
17	d__Bacteria	p__Firmicutes_A	c__Clostridia	o__Oscillospirales	f__CAG-272	g__Firm-07
3	d__Bacteria	p__Firmicutes_A	c__Clostridia	o__Oscillospirales	f__CAG-272	g__Flemingibacterium
1	d__Bacteria	p__Firmicutes_A	c__Clostridia	o__Oscillospirales	f__CAG-272	g__HGM12650
119	d__Bacteria	p__Firmicutes_A	c__Clostridia	o__Oscillospirales	f__CAG-272	g__HGM12713
16	d__Bacteria	p__Firmicutes_A	c__Clostridia	o__Oscillospirales	f__CAG-272	g__QALR01
5	d__Bacteria	p__Firmicutes_A	c__Clostridia	o__Oscillospirales	f__CAG-272	g__RGIG1023
1	d__Bacteria	p__Firmicutes_A	c__Clostridia	o__Oscillospirales	f__CAG-272	g__RGIG1743
3	d__Bacteria	p__Firmicutes_A	c__Clostridia	o__Oscillospirales	f__CAG-272	g__RGIG1993
3	d__Bacteria	p__Firmicutes_A	c__Clostridia	o__Oscillospirales	f__CAG-272	g__RGIG1995
92	d__Bacteria	p__Firmicutes_A	c__Clostridia	o__Oscillospirales	f__CAG-272	g__RGIG2000
3	d__Bacteria	p__Firmicutes_A	c__Clostridia	o__Oscillospirales	f__CAG-272	g__RGIG3438
1	d__Bacteria	p__Firmicutes_A	c__Clostridia	o__Oscillospirales	f__CAG-272	g__RGIG3925
6	d__Bacteria	p__Firmicutes_A	c__Clostridia	o__Oscillospirales	f__CAG-272	g__RGIG3947
2	d__Bacteria	p__Firmicutes_A	c__Clostridia	o__Oscillospirales	f__CAG-272	g__RGIG3994
26	d__Bacteria	p__Firmicutes_A	c__Clostridia	o__Oscillospirales	f__CAG-272	g__RGIG4608
4	d__Bacteria	p__Firmicutes_A	c__Clostridia	o__Oscillospirales	f__CAG-272	g__RGIG5474
2	d__Bacteria	p__Firmicutes_A	c__Clostridia	o__Oscillospirales	f__CAG-272	g__RGIG6816
4	d__Bacteria	p__Firmicutes_A	c__Clostridia	o__Oscillospirales	f__CAG-272	g__RGIG7213
5	d__Bacteria	p__Firmicutes_A	c__Clostridia	o__Oscillospirales	f__CAG-272	g__RGIG7300
5	d__Bacteria	p__Firmicutes_A	c__Clostridia	o__Oscillospirales	f__CAG-272	g__RGIG8775
3	d__Bacteria	p__Firmicutes_A	c__Clostridia	o__Oscillospirales	f__CAG-272	g__RUG11130
2	d__Bacteria	p__Firmicutes_A	c__Clostridia	o__Oscillospirales	f__CAG-272	g__RUG12395
2	d__Bacteria	p__Firmicutes_A	c__Clostridia	o__Oscillospirales	f__CAG-272	g__RUG14199
2	d__Bacteria	p__Firmicutes_A	c__Clostridia	o__Oscillospirales	f__CAG-272	g__RUG14240
3	d__Bacteria	p__Firmicutes_A	c__Clostridia	o__Oscillospirales	f__CAG-272	g__SIG640
7	d__Bacteria	p__Firmicutes_A	c__Clostridia	o__Oscillospirales	f__CAG-272	g__SIG644
2	d__Bacteria	p__Firmicutes_A	c__Clostridia	o__Oscillospirales	f__CAG-272	g__SIG672
6	d__Bacteria	p__Firmicutes_A	c__Clostridia	o__Oscillospirales	f__CAG-272	g__SIG673
1	d__Bacteria	p__Firmicutes_A	c__Clostridia	o__Oscillospirales	f__CAG-272	g__SIG693
20	d__Bacteria	p__Firmicutes_A	c__Clostridia	o__Oscillospirales	f__CAG-272	g__SIG701
4	d__Bacteria	p__Firmicutes_A	c__Clostridia	o__Oscillospirales	f__CAG-272	g__SIG710
1	d__Bacteria	p__Firmicutes_A	c__Clostridia	o__Oscillospirales	f__CAG-272	g__UBA11512
5	d__Bacteria	p__Firmicutes_A	c__Clostridia	o__Oscillospirales	f__CAG-272	g__UBA1248
235	d__Bacteria	p__Firmicutes_A	c__Clostridia	o__Oscillospirales	f__CAG-272	g__UBA1740
4	d__Bacteria	p__Firmicutes_A	c__Clostridia	o__Oscillospirales	f__CAG-272	g__UBA4717
4	d__Bacteria	p__Firmicutes_A	c__Clostridia	o__Oscillospirales	f__CAG-272	g__UMGS1002
15	d__Bacteria	p__Firmicutes_A	c__Clostridia	o__Oscillospirales	f__CAG-272	g__UMGS1696
102	d__Bacteria	p__Firmicutes_A	c__Clostridia	o__Oscillospirales	f__CAG-272	g__UMGS1865
6	d__Bacteria	p__Firmicutes_A	c__Clostridia	o__Oscillospirales	f__CAG-272	g__UMGS731
5	d__Bacteria	p__Firmicutes_A	c__Clostridia	o__Oscillospirales	f__CAG-272	g__UMGS902
1	d__Bacteria	p__Firmicutes_A	c__Clostridia	o__Oscillospirales	f__CAG-382	g__
1	d__Bacteria	p__Firmicutes_A	c__Clostridia	o__Oscillospirales	f__CAG-382	g__RGIG5579
4	d__Bacteria	p__Firmicutes_A	c__Clostridia	o__Oscillospirales	f__CAG-382	g__RGIG6353
3	d__Bacteria	p__Firmicutes_A	c__Clostridia	o__Oscillospirales	f__CAG-382	g__SFLA01
3	d__Bacteria	p__Firmicutes_A	c__Clostridia	o__Oscillospirales	f__CAG-382	g__SIG627
4	d__Bacteria	p__Firmicutes_A	c__Clostridia	o__Oscillospirales	f__CAG-382	g__SIG636
1	d__Bacteria	p__Firmicutes_A	c__Clostridia	o__Oscillospirales	f__CAG-382	g__SIG653
1	d__Bacteria	p__Firmicutes_A	c__Clostridia	o__Oscillospirales	f__CAG-382	g__UBA1206
22	d__Bacteria	p__Firmicutes_A	c__Clostridia	o__Oscillospirales	f__CAG-382	g__UBA1752
1	d__Bacteria	p__Firmicutes_A	c__Clostridia	o__Oscillospirales	f__CAG-382	g__UMGS1307
8	d__Bacteria	p__Firmicutes_A	c__Clostridia	o__Oscillospirales	f__CAG-382	g__UMGS1387
1	d__Bacteria	p__Firmicutes_A	c__Clostridia	o__Oscillospirales	f__CAG-382	g__UMGS882
13	d__Bacteria	p__Firmicutes_A	c__Clostridia	o__Oscillospirales	f__JAAYXM01	g__SIG480
1	d__Bacteria	p__Firmicutes_A	c__Clostridia	o__Oscillospirales	f__JAAYXM01	g__SIG510
5	d__Bacteria	p__Firmicutes_A	c__Clostridia	o__Oscillospirales	f__Oscillospiraceae	g__
3	d__Bacteria	p__Firmicutes_A	c__Clostridia	o__Oscillospirales	f__Oscillospiraceae	g__Avoscillospira
5	d__Bacteria	p__Firmicutes_A	c__Clostridia	o__Oscillospirales	f__Oscillospiraceae	g__CAG-103
1	d__Bacteria	p__Firmicutes_A	c__Clostridia	o__Oscillospirales	f__Oscillospiraceae	g__CAG-170
37	d__Bacteria	p__Firmicutes_A	c__Clostridia	o__Oscillospirales	f__Oscillospiraceae	g__CAG-83
1	d__Bacteria	p__Firmicutes_A	c__Clostridia	o__Oscillospirales	f__Oscillospiraceae	g__CAJOIG01
37	d__Bacteria	p__Firmicutes_A	c__Clostridia	o__Oscillospirales	f__Oscillospiraceae	g__Dysosmobacter
3	d__Bacteria	p__Firmicutes_A	c__Clostridia	o__Oscillospirales	f__Oscillospiraceae	g__Enterenecus
18	d__Bacteria	p__Firmicutes_A	c__Clostridia	o__Oscillospirales	f__Oscillospiraceae	g__ER4
4	d__Bacteria	p__Firmicutes_A	c__Clostridia	o__Oscillospirales	f__Oscillospiraceae	g__Evtepia
266	d__Bacteria	p__Firmicutes_A	c__Clostridia	o__Oscillospirales	f__Oscillospiraceae	g__Faecousia
2	d__Bacteria	p__Firmicutes_A	c__Clostridia	o__Oscillospirales	f__Oscillospiraceae	g__Flavonifractor
5	d__Bacteria	p__Firmicutes_A	c__Clostridia	o__Oscillospirales	f__Oscillospiraceae	g__HGM13010
5	d__Bacteria	p__Firmicutes_A	c__Clostridia	o__Oscillospirales	f__Oscillospiraceae	g__Intestinimonas
24	d__Bacteria	p__Firmicutes_A	c__Clostridia	o__Oscillospirales	f__Oscillospiraceae	g__Lawsonibacter
78	d__Bacteria	p__Firmicutes_A	c__Clostridia	o__Oscillospirales	f__Oscillospiraceae	g__Limivicinus
2	d__Bacteria	p__Firmicutes_A	c__Clostridia	o__Oscillospirales	f__Oscillospiraceae	g__Marseille-P3106
1	d__Bacteria	p__Firmicutes_A	c__Clostridia	o__Oscillospirales	f__Oscillospiraceae	g__Onthomonas
4	d__Bacteria	p__Firmicutes_A	c__Clostridia	o__Oscillospirales	f__Oscillospiraceae	g__Pelethomonas
1	d__Bacteria	p__Firmicutes_A	c__Clostridia	o__Oscillospirales	f__Oscillospiraceae	g__RGIG2163
1	d__Bacteria	p__Firmicutes_A	c__Clostridia	o__Oscillospirales	f__Oscillospiraceae	g__RGIG3159
5	d__Bacteria	p__Firmicutes_A	c__Clostridia	o__Oscillospirales	f__Oscillospiraceae	g__RGIG3566
1	d__Bacteria	p__Firmicutes_A	c__Clostridia	o__Oscillospirales	f__Oscillospiraceae	g__RGIG5472
18	d__Bacteria	p__Firmicutes_A	c__Clostridia	o__Oscillospirales	f__Oscillospiraceae	g__RGIG7114
7	d__Bacteria	p__Firmicutes_A	c__Clostridia	o__Oscillospirales	f__Oscillospiraceae	g__RUG626
3	d__Bacteria	p__Firmicutes_A	c__Clostridia	o__Oscillospirales	f__Oscillospiraceae	g__UBA1774
5	d__Bacteria	p__Firmicutes_A	c__Clostridia	o__Oscillospirales	f__Oscillospiraceae	g__UBA2922
4	d__Bacteria	p__Firmicutes_A	c__Clostridia	o__Oscillospirales	f__Oscillospiraceae	g__UBA738
1	d__Bacteria	p__Firmicutes_A	c__Clostridia	o__Oscillospirales	f__QAKW01	g__Firm-08
4	d__Bacteria	p__Firmicutes_A	c__Clostridia	o__Oscillospirales	f__QAKW01	g__QAKW01
1	d__Bacteria	p__Firmicutes_A	c__Clostridia	o__Oscillospirales	f__QAMX01	g__QAMX01
6	d__Bacteria	p__Firmicutes_A	c__Clostridia	o__Oscillospirales	f__QAMX01	g__RUG11797
1	d__Bacteria	p__Firmicutes_A	c__Clostridia	o__Oscillospirales	f__RGIG5299	g__RGIG5299
1	d__Bacteria	p__Firmicutes_A	c__Clostridia	o__Oscillospirales	f__RGIG577	g__RGIG577
2	d__Bacteria	p__Firmicutes_A	c__Clostridia	o__Oscillospirales	f__RGIG8002	g__RGIG8002
6	d__Bacteria	p__Firmicutes_A	c__Clostridia	o__Oscillospirales	f__Ruminococcaceae	g__CAG-115
1	d__Bacteria	p__Firmicutes_A	c__Clostridia	o__Oscillospirales	f__Ruminococcaceae	g__CAG-353
8	d__Bacteria	p__Firmicutes_A	c__Clostridia	o__Oscillospirales	f__Ruminococcaceae	g__Faecalibacterium
5	d__Bacteria	p__Firmicutes_A	c__Clostridia	o__Oscillospirales	f__Ruminococcaceae	g__Faeciplasma
1	d__Bacteria	p__Firmicutes_A	c__Clostridia	o__Oscillospirales	f__Ruminococcaceae	g__Faecivivens
3	d__Bacteria	p__Firmicutes_A	c__Clostridia	o__Oscillospirales	f__Ruminococcaceae	g__Fimivivens
4	d__Bacteria	p__Firmicutes_A	c__Clostridia	o__Oscillospirales	f__Ruminococcaceae	g__Firm-04
4	d__Bacteria	p__Firmicutes_A	c__Clostridia	o__Oscillospirales	f__Ruminococcaceae	g__Fournierella
3	d__Bacteria	p__Firmicutes_A	c__Clostridia	o__Oscillospirales	f__Ruminococcaceae	g__Gemmiger
1	d__Bacteria	p__Firmicutes_A	c__Clostridia	o__Oscillospirales	f__Ruminococcaceae	g__HUN007
2	d__Bacteria	p__Firmicutes_A	c__Clostridia	o__Oscillospirales	f__Ruminococcaceae	g__Negativibacillus
1	d__Bacteria	p__Firmicutes_A	c__Clostridia	o__Oscillospirales	f__Ruminococcaceae	g__RGIG3077
11	d__Bacteria	p__Firmicutes_A	c__Clostridia	o__Oscillospirales	f__Ruminococcaceae	g__RGIG3102
2	d__Bacteria	p__Firmicutes_A	c__Clostridia	o__Oscillospirales	f__Ruminococcaceae	g__RGIG4131
4	d__Bacteria	p__Firmicutes_A	c__Clostridia	o__Oscillospirales	f__Ruminococcaceae	g__RGIG8773
4	d__Bacteria	p__Firmicutes_A	c__Clostridia	o__Oscillospirales	f__Ruminococcaceae	g__RUG11783
12	d__Bacteria	p__Firmicutes_A	c__Clostridia	o__Oscillospirales	f__Ruminococcaceae	g__Ruminiclostridium_E
32	d__Bacteria	p__Firmicutes_A	c__Clostridia	o__Oscillospirales	f__Ruminococcaceae	g__Ruminococcus
1	d__Bacteria	p__Firmicutes_A	c__Clostridia	o__Oscillospirales	f__Ruminococcaceae	g__Ruminococcus_C
8	d__Bacteria	p__Firmicutes_A	c__Clostridia	o__Oscillospirales	f__Ruminococcaceae	g__Ruminococcus_D
1	d__Bacteria	p__Firmicutes_A	c__Clostridia	o__Oscillospirales	f__Ruminococcaceae	g__Ruminococcus_F
2	d__Bacteria	p__Firmicutes_A	c__Clostridia	o__Oscillospirales	f__Ruminococcaceae	g__Ruthenibacterium
2	d__Bacteria	p__Firmicutes_A	c__Clostridia	o__Oscillospirales	f__Ruminococcaceae	g__SIG578
3	d__Bacteria	p__Firmicutes_A	c__Clostridia	o__Oscillospirales	f__Ruminococcaceae	g__UBA11540
3	d__Bacteria	p__Firmicutes_A	c__Clostridia	o__Oscillospirales	f__Ruminococcaceae	g__UBA1394
6	d__Bacteria	p__Firmicutes_A	c__Clostridia	o__Oscillospirales	f__Ruminococcaceae	g__UBA3818
5	d__Bacteria	p__Firmicutes_A	c__Clostridia	o__Oscillospirales	f__Ruminococcaceae	g__UBA3855
4	d__Bacteria	p__Firmicutes_A	c__Clostridia	o__Oscillospirales	f__Ruminococcaceae	g__UBA7477
2	d__Bacteria	p__Firmicutes_A	c__Clostridia	o__Oscillospirales	f__Ruminococcaceae	g__UBA866
17	d__Bacteria	p__Firmicutes_A	c__Clostridia	o__Oscillospirales	f__Ruminococcaceae	g__UMGS1668
2	d__Bacteria	p__Firmicutes_A	c__Clostridia	o__Oscillospirales	f__Ruminococcaceae	g__UMGS363
10	d__Bacteria	p__Firmicutes_A	c__Clostridia	o__Oscillospirales	f__UBA644	g__HGM12619
1	d__Bacteria	p__Firmicutes_A	c__Clostridia	o__Oscillospirales	f__UBA644	g__RGIG995
1	d__Bacteria	p__Firmicutes_A	c__Clostridia	o__Oscillospirales	f__UMGS1783	g__
4	d__Bacteria	p__Firmicutes_A	c__Clostridia	o__Peptostreptococcales	f__Anaerovoracaceae	g__
2	d__Bacteria	p__Firmicutes_A	c__Clostridia	o__Peptostreptococcales	f__Anaerovoracaceae	g__Bacilliculturomica
5	d__Bacteria	p__Firmicutes_A	c__Clostridia	o__Peptostreptococcales	f__Anaerovoracaceae	g__CAG-238
15	d__Bacteria	p__Firmicutes_A	c__Clostridia	o__Peptostreptococcales	f__Anaerovoracaceae	g__Copromorpha
1	d__Bacteria	p__Firmicutes_A	c__Clostridia	o__Peptostreptococcales	f__Anaerovoracaceae	g__Emergencia
1	d__Bacteria	p__Firmicutes_A	c__Clostridia	o__Peptostreptococcales	f__Anaerovoracaceae	g__Eubacterium_B
3	d__Bacteria	p__Firmicutes_A	c__Clostridia	o__Peptostreptococcales	f__Anaerovoracaceae	g__Fimisoma
1	d__Bacteria	p__Firmicutes_A	c__Clostridia	o__Peptostreptococcales	f__Anaerovoracaceae	g__Hornefia
1	d__Bacteria	p__Firmicutes_A	c__Clostridia	o__Peptostreptococcales	f__Anaerovoracaceae	g__RGIG1899
2	d__Bacteria	p__Firmicutes_A	c__Clostridia	o__Peptostreptococcales	f__Anaerovoracaceae	g__RGIG2439
6	d__Bacteria	p__Firmicutes_A	c__Clostridia	o__Peptostreptococcales	f__Anaerovoracaceae	g__RGIG2707
4	d__Bacteria	p__Firmicutes_A	c__Clostridia	o__Peptostreptococcales	f__Anaerovoracaceae	g__RGIG446
3	d__Bacteria	p__Firmicutes_A	c__Clostridia	o__Peptostreptococcales	f__Anaerovoracaceae	g__RGIG5755
1	d__Bacteria	p__Firmicutes_A	c__Clostridia	o__Peptostreptococcales	f__Anaerovoracaceae	g__RGIG7111
18	d__Bacteria	p__Firmicutes_A	c__Clostridia	o__Peptostreptococcales	f__Anaerovoracaceae	g__RUG099
17	d__Bacteria	p__Firmicutes_A	c__Clostridia	o__Peptostreptococcales	f__Anaerovoracaceae	g__RUG11894
4	d__Bacteria	p__Firmicutes_A	c__Clostridia	o__Peptostreptococcales	f__Anaerovoracaceae	g__RUG13409
1	d__Bacteria	p__Firmicutes_A	c__Clostridia	o__Peptostreptococcales	f__Anaerovoracaceae	g__RUG14258
3	d__Bacteria	p__Firmicutes_A	c__Clostridia	o__Peptostreptococcales	f__Anaerovoracaceae	g__RUG754
9	d__Bacteria	p__Firmicutes_A	c__Clostridia	o__Peptostreptococcales	f__Anaerovoracaceae	g__UBA3871
2	d__Bacteria	p__Firmicutes_A	c__Clostridia	o__Peptostreptococcales	f__Peptostreptococcaceae	g__Romboutsia
2	d__Bacteria	p__Firmicutes_A	c__Clostridia	o__RGIG6154	f__RGIG6154	g__RGIG2094
3	d__Bacteria	p__Firmicutes_A	c__Clostridia	o__RGIG6154	f__RGIG6154	g__RGIG6154
1	d__Bacteria	p__Firmicutes_A	c__Clostridia	o__RUG12999	f__RUG12999	g__RUG12999
3	d__Bacteria	p__Firmicutes_A	c__Clostridia	o__Saccharofermentanales	f__Saccharofermentanaceae	g__Firm-16
22	d__Bacteria	p__Firmicutes_A	c__Clostridia	o__Saccharofermentanales	f__Saccharofermentanaceae	g__Saccharofermentans
1	d__Bacteria	p__Firmicutes_A	c__Clostridia	o__TANB77	f__CAG-465	g__UMGS1649
1	d__Bacteria	p__Firmicutes_A	c__Clostridia	o__TANB77	f__CAG-508	g__CAG-245
7	d__Bacteria	p__Firmicutes_A	c__Clostridia	o__TANB77	f__CAG-508	g__CAG-269
1	d__Bacteria	p__Firmicutes_A	c__Clostridia	o__TANB77	f__CAG-508	g__CAG-273
3	d__Bacteria	p__Firmicutes_A	c__Clostridia	o__TANB77	f__CAG-508	g__CAG-452
2	d__Bacteria	p__Firmicutes_A	c__Clostridia	o__TANB77	f__CAG-508	g__CAG-492
1	d__Bacteria	p__Firmicutes_A	c__Clostridia	o__TANB77	f__CAG-508	g__HGM13634
1	d__Bacteria	p__Firmicutes_A	c__Clostridia	o__TANB77	f__CAG-508	g__Merdicola
1	d__Bacteria	p__Firmicutes_A	c__Clostridia	o__TANB77	f__CAG-508	g__Scatovivens
2	d__Bacteria	p__Firmicutes_A	c__Clostridia	o__TANB77	f__CAG-508	g__SFKP01
1	d__Bacteria	p__Firmicutes_A	c__Clostridia	o__TANB77	f__CAG-508	g__UMGS1754
1	d__Bacteria	p__Firmicutes_A	c__Clostridia	o__TANB77	f__RGIG9151	g__
1	d__Bacteria	p__Firmicutes_A	c__Clostridia	o__TANB77	f__RGIG9151	g__RGIG3495
1	d__Bacteria	p__Firmicutes_A	c__Clostridia	o__TANB77	f__SIG350	g__SIG350
1	d__Bacteria	p__Firmicutes_A	c__Clostridia	o__TANB77	f__UBA1234	g__RGIG6291
2	d__Bacteria	p__Firmicutes_A	c__Clostridia	o__TANB77	f__UBA1234	g__UBA1234
2	d__Bacteria	p__Firmicutes_A	c__Clostridia	o__UBA1212	f__UBA1212	g__UBA1212
13	d__Bacteria	p__Firmicutes_A	c__Clostridia	o__UBA1212	f__UBA1255	g__Egerieisoma
1	d__Bacteria	p__Firmicutes_A	c__Clostridia	o__UBA1212	f__UBA1255	g__RGIG9099
3	d__Bacteria	p__Firmicutes_A	c__Clostridia	o__UBA1212	f__UBA1255	g__SIG424
5	d__Bacteria	p__Firmicutes_A	c__Clostridia	o__UBA1212	f__UBA1255	g__UBA1255
1	d__Bacteria	p__Firmicutes_A	c__Clostridia	o__UBA1381	f__UBA1381	g__12844
13	d__Bacteria	p__Firmicutes_A	c__Clostridia	o__UBA1381	f__UBA1381	g__CAG-41
1	d__Bacteria	p__Firmicutes_A	c__Clostridia	o__UBA1381	f__UBA1381	g__HGM11525
2	d__Bacteria	p__Firmicutes_A	c__Clostridia	o__UBA1381	f__UBA1381	g__Ornithomonoglobus
1	d__Bacteria	p__Firmicutes_A	c__Clostridia	o__UBA1381	f__UBA1381	g__RGIG1988
1	d__Bacteria	p__Firmicutes_A	c__Clostridia	o__UBA1381	f__UBA1381	g__RGIG9115
5	d__Bacteria	p__Firmicutes_A	c__Clostridia	o__UBA1381	f__UBA1381	g__UBA1738
4	d__Bacteria	p__Firmicutes_A	c__Clostridia	o__UBA1381	f__UBA9506	g__RGIG1666
6	d__Bacteria	p__Firmicutes_A	c__Clostridia	o__UBA1381	f__UBA9506	g__UBA9506
1	d__Bacteria	p__Firmicutes_A	c__Clostridia	o__UBA1381	f__UBA9506	g__UMGS755
2	d__Bacteria	p__Firmicutes_A	c__Clostridia	o__UBA1381	f__UMGS1253	g__RGIG2041
3	d__Bacteria	p__Firmicutes_A	c__Clostridia	o__UMGS1810	f__UMGS1810	g__
8	d__Bacteria	p__Firmicutes_A	c__Clostridia	o__UMGS1810	f__UMGS1810	g__RGIG1828
1	d__Bacteria	p__Firmicutes_A	c__Clostridia	o__UMGS1810	f__UMGS1810	g__RGIG4708
5	d__Bacteria	p__Firmicutes_A	c__Clostridia	o__UMGS1810	f__UMGS1810	g__RGIG8748
1	d__Bacteria	p__Firmicutes_A	c__Clostridia	o__UMGS1810	f__UMGS1810	g__SIG455
1	d__Bacteria	p__Firmicutes_A	c__Clostridia	o__UMGS1840	f__HGM11507	g__
1	d__Bacteria	p__Firmicutes_A	c__Clostridia	o__UMGS1840	f__HGM11507	g__RGIG1932
2	d__Bacteria	p__Firmicutes_A	c__Clostridia	o__UMGS1840	f__HGM11507	g__SIG450
1	d__Bacteria	p__Firmicutes_A	c__Clostridia	o__UMGS1840	f__UMGS1840	g__SIG452
1	d__Bacteria	p__Firmicutes_A	c__Clostridia	o__UMGS1883	f__HGM11501	g__HGM11501
1	d__Bacteria	p__Firmicutes_A	c__Clostridia	o__UMGS1883	f__UMGS1540	g__RGIG3586
2	d__Bacteria	p__Firmicutes_A	c__Clostridia	o__UMGS1883	f__UMGS1540	g__SIG447
4	d__Bacteria	p__Firmicutes_A	c__Clostridia	o__UMGS1883	f__UMGS1883	g__RGIG1927
10	d__Bacteria	p__Firmicutes_A	c__Clostridia	o__UMGS1883	f__UMGS1883	g__UMGS1883
4	d__Bacteria	p__Firmicutes_B	c__Dehalobacteriia	o__UBA4068	f__UBA4068	g__RGIG3155
3	d__Bacteria	p__Firmicutes_B	c__Dehalobacteriia	o__UBA4068	f__UBA5755	g__Avidehalobacter
27	d__Bacteria	p__Firmicutes_B	c__Peptococcia	o__Peptococcales	f__Peptococcaceae	g__UBA7185
3	d__Bacteria	p__Firmicutes	c__Bacilli	o__Acholeplasmatales	f__Anaeroplasmataceae	g__
13	d__Bacteria	p__Firmicutes	c__Bacilli	o__Acholeplasmatales	f__Anaeroplasmataceae	g__Anaeroplasma
1	d__Bacteria	p__Firmicutes	c__Bacilli	o__Acholeplasmatales	f__Anaeroplasmataceae	g__UBA3206
1	d__Bacteria	p__Firmicutes	c__Bacilli	o__Bacillales_B	f__DSM-18226	g__Niallia
1	d__Bacteria	p__Firmicutes	c__Bacilli	o__Bacillales_D	f__Amphibacillaceae	g__Oceanobacillus
4	d__Bacteria	p__Firmicutes	c__Bacilli	o__Bacillales	f__Bacillaceae_G	g__Bacillus_A
2	d__Bacteria	p__Firmicutes	c__Bacilli	o__Erysipelotrichales	f__Coprobacillaceae	g__Erysipelatoclostridium
2	d__Bacteria	p__Firmicutes	c__Bacilli	o__Erysipelotrichales	f__Coprobacillaceae	g__Faecalibacillus
1	d__Bacteria	p__Firmicutes	c__Bacilli	o__Erysipelotrichales	f__Coprobacillaceae	g__Kandleria
1	d__Bacteria	p__Firmicutes	c__Bacilli	o__Erysipelotrichales	f__Coprobacillaceae	g__Massiliomicrobiota
6	d__Bacteria	p__Firmicutes	c__Bacilli	o__Erysipelotrichales	f__Coprobacillaceae	g__Sharpea
1	d__Bacteria	p__Firmicutes	c__Bacilli	o__Erysipelotrichales	f__Erysipelotrichaceae	g__
2	d__Bacteria	p__Firmicutes	c__Bacilli	o__Erysipelotrichales	f__Erysipelotrichaceae	g__Allobaculum
1	d__Bacteria	p__Firmicutes	c__Bacilli	o__Erysipelotrichales	f__Erysipelotrichaceae	g__Breznakia
24	d__Bacteria	p__Firmicutes	c__Bacilli	o__Erysipelotrichales	f__Erysipelotrichaceae	g__Bulleidia
1	d__Bacteria	p__Firmicutes	c__Bacilli	o__Erysipelotrichales	f__Erysipelotrichaceae	g__Dielma
1	d__Bacteria	p__Firmicutes	c__Bacilli	o__Erysipelotrichales	f__Erysipelotrichaceae	g__Longicatena
3	d__Bacteria	p__Firmicutes	c__Bacilli	o__Erysipelotrichales	f__Erysipelotrichaceae	g__RGIG1896
1	d__Bacteria	p__Firmicutes	c__Bacilli	o__Erysipelotrichales	f__Erysipelotrichaceae	g__RGIG4607
1	d__Bacteria	p__Firmicutes	c__Bacilli	o__Erysipelotrichales	f__Erysipelotrichaceae	g__RGIG5669
8	d__Bacteria	p__Firmicutes	c__Bacilli	o__Erysipelotrichales	f__Erysipelotrichaceae	g__RUG521
1	d__Bacteria	p__Firmicutes	c__Bacilli	o__Erysipelotrichales	f__Erysipelotrichaceae	g__SIG230
25	d__Bacteria	p__Firmicutes	c__Bacilli	o__Erysipelotrichales	f__Erysipelotrichaceae	g__UBA636
1	d__Bacteria	p__Firmicutes	c__Bacilli	o__Exiguobacterales	f__Exiguobacteraceae	g__Exiguobacterium
1	d__Bacteria	p__Firmicutes	c__Bacilli	o__Izemoplasmatales	f__UBA1188	g__UBA1188
1	d__Bacteria	p__Firmicutes	c__Bacilli	o__Lactobacillales	f__Carnobacteriaceae	g__Carnobacterium
2	d__Bacteria	p__Firmicutes	c__Bacilli	o__Lactobacillales	f__Lactobacillaceae	g__Lactobacillus
1	d__Bacteria	p__Firmicutes	c__Bacilli	o__Lactobacillales	f__Lactobacillaceae	g__Leuconostoc
1	d__Bacteria	p__Firmicutes	c__Bacilli	o__Lactobacillales	f__Lactobacillaceae	g__Ligilactobacillus
13	d__Bacteria	p__Firmicutes	c__Bacilli	o__Lactobacillales	f__Streptococcaceae	g__Lactococcus_A
1	d__Bacteria	p__Firmicutes	c__Bacilli	o__Lactobacillales	f__Streptococcaceae	g__Streptococcus
4	d__Bacteria	p__Firmicutes	c__Bacilli	o__ML615J-28	f__CAG-313	g__
4	d__Bacteria	p__Firmicutes	c__Bacilli	o__ML615J-28	f__CAG-313	g__CAG-313
6	d__Bacteria	p__Firmicutes	c__Bacilli	o__ML615J-28	f__CAG-313	g__CAJGCS01
4	d__Bacteria	p__Firmicutes	c__Bacilli	o__ML615J-28	f__CAG-313	g__HGM10611
9	d__Bacteria	p__Firmicutes	c__Bacilli	o__ML615J-28	f__CAG-313	g__UBA1231
5	d__Bacteria	p__Firmicutes	c__Bacilli	o__ML615J-28	f__CAG-313	g__UBA1737
1	d__Bacteria	p__Firmicutes	c__Bacilli	o__ML615J-28	f__CAG-313	g__UMGS1109
1	d__Bacteria	p__Firmicutes	c__Bacilli	o__ML615J-28	f__CAG-313	g__UMGS75
14	d__Bacteria	p__Firmicutes	c__Bacilli	o__ML615J-28	f__CAG-698	g__
6	d__Bacteria	p__Firmicutes	c__Bacilli	o__ML615J-28	f__CAG-698	g__CAG-698
2	d__Bacteria	p__Firmicutes	c__Bacilli	o__ML615J-28	f__CAG-698	g__RGIG3506
1	d__Bacteria	p__Firmicutes	c__Bacilli	o__ML615J-28	f__CAG-698	g__Tener-01
[truncated: 200 more rows]

## Sheet: Table S6
Number of MAGs at different genera in moose
[truncated: 101 more rows]

[truncated: 18 more sheets: Table S7, Table S8, Table S9, Table S10, Table S11, Table S12, Table S13, Table S14, Table S15, Table S16, Table S17, Table S18, Table S19, Table S20, Table S21, Table S22, Table S23, Table S24]
